# Supplementary material for: Genetic association studies of alterations in protein function expose recessive effects on cancer predisposition
Source: Sci Rep. 2021 Jul 21;11:14901. doi: 10.1038/s41598-021-94252-y (PMC8295298; doi:10.1038/s41598-021-94252-y)
Supplement: Supplementary file 2 — Supplementary Table S1. [file 41598_2021_94252_MOESM2_ESM.csv]

locus	significant_phenotypes	n_variants	n_significant_gwas_variants	most_significant_gwas_association_phenotype	most_significant_gwas_association_variant	most_significant_gwas_association_pval	most_significant_gwas_association_af	n_genes	n_significant_pwas_genes	significant_pwas_genes	most_significant_pwas_association_phenotype	most_significant_pwas_association_gene	most_significant_pwas_association_qval	pwas_heritability	n_significant_fabric_genes	significant_fabric_genes	most_significant_fabric_association_phenotype	most_significant_fabric_association_gene	most_significant_fabric_association_qval	n_census_genes	census_genes	n_pan_software_genes	pan_software_genes	n_clinical_panel_genes	clinical_panel_genes
chr1:15264961-16982427 (1.7 Mbp)	non_melanoma_skin_cancer (GWAS p-value = 1e-05, PWAS q-value = 0.04)	649	0	non_melanoma_skin_cancer	chr1:15928106T>G (rs72645877)	1.33597e-05	0.273217	30	1	RSC1A1 (Q92681) (q-value = 0.04, non_melanoma_skin_cancer)	non_melanoma_skin_cancer	RSC1A1 (Q92681)	0.0350036319638717		2	SPEN (Q96T58) (q-value = 0.0004, combined), EPHA2 (P29317) (q-value = 0.003, combined)	combined	SPEN (Q96T58)	0.0004100025458817	2	CASP9 (P55211) (TSG), SPEN (Q96T58) (TSG)	1	EPHA2 (P29317)	2	CTRC (Q99895) (hadassah), SPEN (Q96T58) (cleanplex_tmb_500)
chr1:16845379-18523872 (1.7 Mbp)	non_melanoma_skin_cancer (GWAS p-value = 4e-42, PWAS q-value = 0.6), pan_cancer (GWAS p-value = 4e-23, PWAS q-value = 0.9), melanoma (GWAS p-value = 0.0002, PWAS q-value = 0.004)	711	13	non_melanoma_skin_cancer	chr1:17760098G>A (rs4920607)	4.473630000000001e-42	0.365498	13	1	PADI1 (Q9ULC6) (q-value = 0.004, melanoma)	melanoma	PADI1 (Q9ULC6)	0.0043908538681289	recessive	1	RCC2 (Q9P258) (q-value = 0.03, combined)	combined	RCC2 (Q9P258)	0.0272471138667066	2	SDHB (P21912) (TSG), ARHGEF10L (Q9HCE6) (TSG)	0		1	SDHB (P21912) (cleanplex_tmb_500, invitae_multi_cancer)
chr1:37963080-38965084 (1.0 Mbp)	colorectal_cancer (GWAS p-value = 0.0003, PWAS q-value = 0.03)	321	0	chronic_lymphocytic_leukemia	chr1:38597063T>C (rs77326562)	0.00019384	0.0082969999999998	16	1	FHL3 (Q13643) (q-value = 0.03, colorectal_cancer)	colorectal_cancer	FHL3 (Q13643)	0.0289376818537536		0		combined	GNL2 (Q13823)	0.0918468170871955	0		0		0
chr1:38805228-40867106 (2.1 Mbp)	lung_cancer (GWAS p-value = 0.005, PWAS q-value = 0.03)	579	0	prostate_cancer	chr1:39549983A>G (rs3736890)	1.76798e-05	0.182052	25	1	AKIRIN1 (Q9H9L7) (q-value = 0.03, lung_cancer)	lung_cancer	AKIRIN1 (Q9H9L7)	0.0295647194470828	recessive	0		combined	MYCL (P12524)	0.0653215077598796	1	MYCL (P12524) (oncogene)	1	MACF1 (Q9UPN3)	2	RRAGC (Q9HB90) (cleanplex_tmb_500), MYCL (P12524) (cleanplex_tmb_500)
chr1:45294981-46305926 (1.0 Mbp)	colorectal_cancer (GWAS p-value = 0.001, PWAS q-value = 2e-07)	234	0	melanoma	chr1:45655550C>A (rs115600052)	0.000969646	0.0275299999999999	17	1	MUTYH (Q9UIF7) (q-value = 2e-07, colorectal_cancer)	colorectal_cancer	MUTYH (Q9UIF7)	1.666068884567919e-07	recessive	0		UCEC	HPDL (Q96IR7)	0.1002506230076731	1	MUTYH (Q9UIF7) (TSG)	0		1	MUTYH (Q9UIF7) (cleanplex_tmb_500, invitae_multi_cancer)
chr1:85218315-86673967 (1.5 Mbp)	pan_cancer (GWAS p-value = 0.005, PWAS q-value = 0.04)	379	0	chronic_lymphocytic_leukemia	chr1:85399781C>A (rs12124212)	6.69298e-05	0.301927	11	1	C1orf52 (Q8N6N3) (q-value = 0.04, pan_cancer)	pan_cancer	C1orf52 (Q8N6N3)	0.0368241300597812	dominant	2	ZNHIT6 (Q9NWK9) (q-value = 0.007, combined), BCL10 (O95999) (q-value = 0.03, combined)	combined	ZNHIT6 (Q9NWK9)	0.0069989784225108	1	BCL10 (O95999) (TSG, fusion)	0		1	BCL10 (O95999) (cleanplex_tmb_500)
chr1:113803808-115782511 (2.0 Mbp)	non_melanoma_skin_cancer (GWAS p-value = 3e-10, PWAS q-value = 0.1)	458	2	non_melanoma_skin_cancer	chr1:114303808A>C (rs6679677)	2.55302e-10	0.096399	18	0		non_melanoma_skin_cancer	DCLRE1B (Q9H816)	0.0988077312037771		3	NRAS (P01111) (q-value = 3e-52, combined), SYT6 (Q5T7P8) (q-value = 0.001, UCEC), CSDE1 (O75534) (q-value = 0.04, UCEC)	combined	NRAS (P01111)	3.3358530030349655e-52	2	TRIM33 (Q9UPN9) (TSG, fusion), NRAS (P01111) (oncogene)	2	NRAS (P01111), CSDE1 (O75534)	2	NRAS (P01111) (cleanplex_tmb_500), CSDE1 (O75534) (cleanplex_tmb_500)
chr1:120780613-121780613 (1.0 Mbp)	breast_cancer (GWAS p-value = 5e-08, PWAS q-value = 1)	34	1	breast_cancer	chr1:121280613G>A (rs11249433)	4.95577e-08	0.404115	2	0		epithelial_ovarian_cancer	FAM72B (Q86X60)	0.6584996785577355		0		combined	FAM72B (Q86X60)	0.6277818643761397	0		0		0
chr1:149254300-150263070 (1.0 Mbp)	chronic_lymphocytic_leukemia (GWAS p-value = 0.009, PWAS q-value = 0.04)	127	0	non_melanoma_skin_cancer	chr1:150130096A>G (rs78681982)	2.83833e-05	0.0450319999999999	18	1	FCGR1A (P12314) (q-value = 0.04, chronic_lymphocytic_leukemia)	chronic_lymphocytic_leukemia	FCGR1A (P12314)	0.0394959747453475	recessive	0		combined	APH1A (Q96BI3)	0.1295026207969036	0		0		0
chr1:149837191-151615097 (1.8 Mbp)	pan_cancer (GWAS p-value = 2e-08, PWAS q-value = 0.006), non_melanoma_skin_cancer (GWAS p-value = 7e-06, PWAS q-value = 0.006)	376	1	pan_cancer	chr1:150658287G>A (rs17599629)	1.75802e-08	0.2252699999999999	39	3	CERS2 (Q96G23) (q-value = 0.006, pan_cancer), BNIPL (Q7Z465) (q-value = 0.006, non_melanoma_skin_cancer), RPRD2 (Q5VT52) (q-value = 0.008, non_melanoma_skin_cancer)	pan_cancer	CERS2 (Q96G23)	0.0058083984067557	dominant, recessive	2	RPRD2 (Q5VT52) (q-value = 0.005, combined), SEMA6C (Q9H3T2) (q-value = 0.04, combined)	combined	RPRD2 (Q5VT52)	0.0054457884336775	3	ARNT (P27540) (oncogene, TSG, fusion), SETDB1 (Q15047) (oncogene), MLLT11 (Q13015) (fusion)	0		1	MCL1 (Q07820) (cleanplex_tmb_500)
chr1:158081057-159443553 (1.4 Mbp)	pancreatic_cancer (GWAS p-value = 3e-05, PWAS q-value = 0.02)	486	0	pancreatic_cancer	chr1:158651396T>C (rs199725919)	2.63781e-05	3.6000000000036e-05	27	1	OR6K6 (Q8NGW6) (q-value = 0.02, pancreatic_cancer)	pancreatic_cancer	OR6K6 (Q8NGW6)	0.0241916837160724	recessive	1	PYHIN1 (Q6K0P9) (q-value = 0.02, UCEC)	UCEC	PYHIN1 (Q6K0P9)	0.0168809824136868	0		1	SPTA1 (P02549)	1	SPTA1 (P02549) (cleanplex_tmb_500)
chr1:168165790-169198412 (1.0 Mbp)	chronic_lymphocytic_leukemia (GWAS p-value = 0.001, PWAS q-value = 0.04)	349	0	epithelial_ovarian_cancer	chr1:168453732C>T (rs61801304)	7.32625e-05	0.1067040000000001	7	1	DPT (Q07507) (q-value = 0.04, chronic_lymphocytic_leukemia)	chronic_lymphocytic_leukemia	DPT (Q07507)	0.0406653578999067	recessive	0		combined	XCL2 (Q9UBD3)	0.3752406927351776	0		0		0
chr1:172510510-173520102 (1.0 Mbp)	chronic_lymphocytic_leukemia (GWAS p-value = 0.009, PWAS q-value = 0.04)	207	0	epithelial_ovarian_cancer	chr1:173517547A>G (rs7551131)	0.000255615	0.004102	5	1	TNFSF18 (Q9UNG2) (q-value = 0.04, chronic_lymphocytic_leukemia)	chronic_lymphocytic_leukemia	TNFSF18 (Q9UNG2)	0.0394959747453475	recessive	0		combined	SLC9C2 (Q5TAH2)	0.0976839200618042	0		0		0
chr1:228112619-229527438 (1.4 Mbp)	non_melanoma_skin_cancer (GWAS p-value = 2e-49, PWAS q-value = 0.5), pan_cancer (GWAS p-value = 4e-15, PWAS q-value = 0.8)	425	9	non_melanoma_skin_cancer	chr1:228989201T>C (rs801109)	1.8739599999999998e-49	0.261055	20	0		pancreatic_cancer	C1orf35 (Q9BU76)	0.4685357013107665		0		combined	WNT3A (P56704)	0.2033842719279748	0		0		1	HIST3H3 (Q16695) (cleanplex_tmb_500)
chr10:5639029-6657516 (1.0 Mbp)	non_melanoma_skin_cancer (GWAS p-value = 7e-05, PWAS q-value = 0.02)	535	0	non_melanoma_skin_cancer	chr10:6393260G>C (rs4750316)	6.72492e-05	0.808024	10	1	RBM17 (Q96I25) (q-value = 0.02, non_melanoma_skin_cancer)	non_melanoma_skin_cancer	RBM17 (Q96I25)	0.0192963527401247		0		combined	FAM208B (Q5VWN6)	0.3112924909153224	0		0		0
chr10:8418009-9721957 (1.3 Mbp)	non_melanoma_skin_cancer (GWAS p-value = 5e-36), pan_cancer (GWAS p-value = 3e-12)	365	10	non_melanoma_skin_cancer	chr10:8944052G>A (rs76407406)	4.79506e-36	0.1141790000000001	0	0						0					0		0		0
chr10:10274824-11274824 (1.0 Mbp)	non_melanoma_skin_cancer (GWAS p-value = 2e-09, PWAS q-value = 0.8)	268	1	non_melanoma_skin_cancer	chr10:10774824T>C (rs12764483)	2.46015e-09	0.265093	1	0		non_melanoma_skin_cancer	CELF2 (O95319)	0.8484343846777478		0		UCEC	CELF2 (O95319)	0.7024670774230187	0		0		0
chr10:50996796-52269943 (1.3 Mbp)	prostate_cancer (GWAS p-value = 9e-34, PWAS q-value = 1)	141	6	prostate_cancer	chr10:51549496C>T (rs10993994)	9.162469999999998e-34	0.5985309999999999	3	0		chronic_lymphocytic_leukemia	WASHC2A (Q641Q2)	0.600599602537136		1	AGAP6 (Q5VW22) (q-value = 0.03, combined)	combined	AGAP6 (Q5VW22)	0.0281707301343532	0		0		0
chr10:105142445-107523129 (2.4 Mbp)	pan_cancer (GWAS p-value = 3e-10, PWAS q-value = 9e-06), melanoma (GWAS p-value = 9e-09, PWAS q-value = 0.005)	583	4	pan_cancer	chr10:105657316C>G (rs10786775)	3.17639e-10	0.9014101	17	1	STN1 (Q9H668) (q-value = 9e-06, pan_cancer)	pan_cancer	STN1 (Q9H668)	9.015640434638218e-06	recessive	2	SORCS3 (Q9UPU3) (q-value = 0.003, combined), CFAP58 (Q5T655) (q-value = 0.05, UCEC)	combined	SORCS3 (Q9UPU3)	0.0030463591310164	0		0		0
chr10:116081838-117121296 (1.0 Mbp)	chronic_lymphocytic_leukemia (GWAS p-value = 0.004, PWAS q-value = 0.009)	216	0	pan_cancer	chr10:116273161T>C (rs11196773)	0.000399006	0.022642	4	1	FAM160B1 (Q5W0V3) (q-value = 0.009, chronic_lymphocytic_leukemia)	chronic_lymphocytic_leukemia	FAM160B1 (Q5W0V3)	0.0090975800498773		0		UCEC	ATRNL1 (Q5VV63)	0.2607356816018338	0		0		0
chr10:122739374-123922858 (1.2 Mbp)	breast_cancer (GWAS p-value = 1e-66, PWAS q-value = 1), pan_cancer (GWAS p-value = 1e-09, PWAS q-value = 1)	431	9	breast_cancer	chr10:123346116A>G (rs2981575)	1.18387e-66	0.598904	4	0		lung_cancer	ATE1 (O95260)	0.2137682551387136		1	FGFR2 (P21802) (q-value = 4e-05, combined)	combined	FGFR2 (P21802)	3.8831262208479824e-05	1	FGFR2 (P21802) (oncogene, fusion)	1	FGFR2 (P21802)	1	FGFR2 (P21802) (cleanplex_tmb_500)
chr11:1-1536655 (1.5 Mbp)	non_melanoma_skin_cancer (GWAS p-value = 2e-05, PWAS q-value = 0.04)	864	0	melanoma	chr11:489733T>C (rs183886997)	1.189e-05	7.80000000000225e-05	45	1	IRF7 (Q92985) (q-value = 0.04, non_melanoma_skin_cancer)	non_melanoma_skin_cancer	IRF7 (Q92985)	0.0393678610206948		3	HRAS (P01112) (q-value = 3e-19, combined), PNPLA2 (Q96AD5) (q-value = 0.02, combined), PKP3 (Q9Y446) (q-value = 0.05, combined)	combined	HRAS (P01112)	2.7267277440734487e-19	1	HRAS (P01112) (oncogene)	2	HRAS (P01112), MUC6 (Q6W4X9)	1	HRAS (P01112) (cleanplex_tmb_500, invitae_multi_cancer)
chr11:1654220-3578597 (1.9 Mbp)	prostate_cancer (GWAS p-value = 1e-17, PWAS q-value = 0.8)	884	2	prostate_cancer	chr11:2232911G>C (rs7121039)	1.10929e-17	0.808608	29	0		lung_cancer	TNNT3 (P45378)	0.0754324104958008		1	KCNQ1 (P51787) (q-value = 0.04, combined)	combined	KCNQ1 (P51787)	0.040833719181375	1	CARS (P49589) (TSG, fusion)	0		2	IGF2 (P01344) (cleanplex_tmb_500), CDKN1C (P49918) (invitae_multi_cancer)
chr11:60697619-62097212 (1.4 Mbp)	non_melanoma_skin_cancer (GWAS p-value = 3e-08, PWAS q-value = 0.2)	446	1	non_melanoma_skin_cancer	chr11:61597212T>C (rs174570)	3.4576e-08	0.1285089999999999	33	0		non_melanoma_skin_cancer	SDHAF2 (Q9NX18)	0.241778396766068		0		UCEC	CYB561A3 (Q8NBI2)	0.0778468307639314	2	FEN1 (P39748) (TSG), SDHAF2 (Q9NX18) (TSG)	0		1	SDHAF2 (Q9NX18) (cleanplex_tmb_500, invitae_multi_cancer)
chr11:63106979-65077581 (2.0 Mbp)	non_melanoma_skin_cancer (GWAS p-value = 4e-09, PWAS q-value = 0.01)	643	2	non_melanoma_skin_cancer	chr11:64105929A>G (rs499425)	3.93546e-09	0.3722949999999999	63	2	RPS6KA4 (O75676) (q-value = 0.01, non_melanoma_skin_cancer), CCDC88B (A6NC98) (q-value = 0.02, non_melanoma_skin_cancer)	non_melanoma_skin_cancer	RPS6KA4 (O75676)	0.0143793282392099		3	SF1 (Q15637) (q-value = 0.0002, combined), MEN1 (O00255) (q-value = 0.0003, combined), MARK2 (Q7KZI7) (q-value = 0.01, combined)	combined	SF1 (Q15637)	0.0001957237996078	1	MEN1 (O00255) (TSG)	2	SF1 (Q15637), MEN1 (O00255)	2	RPS6KA4 (O75676) (cleanplex_tmb_500), MEN1 (O00255) (cleanplex_tmb_500, invitae_multi_cancer)
chr11:68406570-70133701 (1.7 Mbp)	prostate_cancer (GWAS p-value = 4e-36, PWAS q-value = 0.7), breast_cancer (GWAS p-value = 7e-14, PWAS q-value = 1)	569	10	prostate_cancer	chr11:68995958G>A (rs7130881)	4.34097e-36	0.1684409999999999	17	0		non_melanoma_skin_cancer	FGF3 (P11487)	0.3726025947120251		0		combined	ORAOV1 (Q8WV07)	0.2033842719279748	1	CCND1 (P24385) (oncogene, fusion)	1	CCND1 (P24385)	4	CCND1 (P24385) (cleanplex_tmb_500), FGF19 (O95750) (cleanplex_tmb_500), FGF4 (P08620) (cleanplex_tmb_500), FGF3 (P11487) (cleanplex_tmb_500)
chr11:87741763-89951037 (2.2 Mbp)	non_melanoma_skin_cancer (GWAS p-value = 3e-24, PWAS q-value = 6e-13), pan_cancer (GWAS p-value = 1e-13, PWAS q-value = 1e-06), melanoma (GWAS p-value = 9e-12, PWAS q-value = 0.005)	429	9	non_melanoma_skin_cancer	chr11:89011046A>G (rs1393350)	3.2590200000000004e-24	0.277375	12	2	TYR (P14679) (q-value = 6e-13, non_melanoma_skin_cancer), TRIM77 (I1YAP6) (q-value = 7e-05, non_melanoma_skin_cancer)	non_melanoma_skin_cancer	TYR (P14679)	5.988189540293601e-13	both, recessive	1	GRM5 (P41594) (q-value = 3e-08, combined)	combined	GRM5 (P41594)	2.7933419527236853e-08	0		0		0
chr11:101481580-102707830 (1.2 Mbp)	chronic_lymphocytic_leukemia (GWAS p-value = 0.0006, PWAS q-value = 0.04)	378	0	prostate_cancer	chr11:102401661C>T (rs11568818)	0.0001041029999999	0.45033	14	1	BIRC3 (Q13489) (q-value = 0.04, chronic_lymphocytic_leukemia)	chronic_lymphocytic_leukemia	BIRC3 (Q13489)	0.0394959747453475	recessive	0		combined	MMP10 (P09238)	0.0724340241879637	1	BIRC3 (Q13489) (oncogene, TSG, fusion)	0		2	YAP1 (P46937) (cleanplex_tmb_500), BIRC3 (Q13489) (cleanplex_tmb_500)
chr11:122861397-124311277 (1.4 Mbp)	chronic_lymphocytic_leukemia (GWAS p-value = 3e-09, PWAS q-value = 0.08)	551	1	chronic_lymphocytic_leukemia	chr11:123361397A>G (rs735665)	2.56036e-09	0.1873979999999999	24	0		chronic_lymphocytic_leukemia	OR10G6 (Q8NH81)	0.0814571197000248		1	OR4D5 (Q8NGN0) (q-value = 0.03, combined)	combined	OR4D5 (Q8NGN0)	0.0348370038200443	0		0		0
chr12:48915566-51003299 (2.1 Mbp)	prostate_cancer (GWAS p-value = 1e-08, PWAS q-value = 0.6)	565	2	prostate_cancer	chr12:49698894C>T (rs12322335)	1.24165e-08	0.1763809999999999	48	0		non_melanoma_skin_cancer	CERS5 (Q8N5B7)	0.1466438890830365		3	KMT2D (O14686) (q-value = 6e-72, combined), MCRS1 (Q96EZ8) (q-value = 0.007, combined), GPD1 (P21695) (q-value = 0.04, combined)	combined	KMT2D (O14686)	5.936081115512945e-72	3	KMT2D (O14686) (oncogene, TSG), PRPF40B (Q6NWY9) (nan), SMARCD1 (Q96GM5) (TSG)	1	KMT2D (O14686)	2	KMT2D (O14686) (cleanplex_tmb_500), SMARCD1 (Q96GM5) (cleanplex_tmb_500)
chr12:51845528-54121329 (2.3 Mbp)	non_melanoma_skin_cancer (GWAS p-value = 9e-23, PWAS q-value = 1e-08)	903	14	non_melanoma_skin_cancer	chr12:52913668T>C (rs11170164)	9.06697e-23	0.0748790000000001	58	4	KRT75 (O95678) (q-value = 1e-08, non_melanoma_skin_cancer), KRT5 (P13647) (q-value = 9e-06, non_melanoma_skin_cancer), KRT84 (Q9NSB2) (q-value = 0.0003, non_melanoma_skin_cancer), KRT82 (Q9NSB4) (q-value = 0.01, non_melanoma_skin_cancer)	non_melanoma_skin_cancer	KRT75 (O95678)	1.0668352084277712e-08	both, dominant, recessive	5	ACVR1B (P36896) (q-value = 2e-09, combined), EIF4B (P23588) (q-value = 0.008, combined), RARG (P13631) (q-value = 0.03, combined), CSAD (Q9Y600) (q-value = 0.03, combined), GRASP (Q7Z6J2) (q-value = 0.03, combined)	combined	ACVR1B (P36896)	1.696147579852975e-09	0		1	ACVR1B (P36896)	1	ACVR1B (P36896) (cleanplex_tmb_500)
chr12:95411933-96527759 (1.1 Mbp)	breast_cancer (GWAS p-value = 4e-12, PWAS q-value = 0.9)	471	1	breast_cancer	chr12:96027759G>A (rs17356907)	4.34507e-12	0.299655	11	0		non_melanoma_skin_cancer	HAL (P42357)	0.415842729052945		0		combined	HAL (P42357)	0.277529787371202	1	USP44 (Q9H0E7) (TSG)	0		0
chr12:111355950-112747376 (1.4 Mbp)	pan_cancer (GWAS p-value = 2e-06, PWAS q-value = 0.02)	232	0	pan_cancer	chr12:112072424G>A (rs11065987)	1.947e-06	0.400383	13	1	SH2B3 (Q9UQQ2) (q-value = 0.02, pan_cancer)	pan_cancer	SH2B3 (Q9UQQ2)	0.0226870671806834		0		combined	MAPKAPK5 (Q8IW41)	0.0700881825061675	2	SH2B3 (Q9UQQ2) (TSG), ALDH2 (P05091) (fusion)	0		1	SH2B3 (Q9UQQ2) (cleanplex_tmb_500)
chr14:52868232-54119816 (1.3 Mbp)	prostate_cancer (GWAS p-value = 4e-08, PWAS q-value = 0.9)	257	1	prostate_cancer	chr14:53368232T>C (rs12889169)	3.75995e-08	0.8162	8	0		pancreatic_cancer	TXNDC16 (Q9P2K2)	0.4352158980915765		1	DDHD1 (Q8NEL9) (q-value = 0.03, combined)	combined	DDHD1 (Q8NEL9)	0.0296372956133553	0		0		0
chr14:69734874-70738175 (1.0 Mbp)	chronic_lymphocytic_leukemia (GWAS p-value = 0.008, PWAS q-value = 0.01)	281	0	breast_cancer	chr14:70308858C>T (rs117655713)	0.000227225	0.0331489999999999	9	1	SRSF5 (Q13243) (q-value = 0.01, chronic_lymphocytic_leukemia)	chronic_lymphocytic_leukemia	SRSF5 (Q13243)	0.0135310643279596	dominant	0		combined	SRSF5 (Q13243)	0.3109131747744629	0		0		0
chr14:74983788-76436175 (1.5 Mbp)	non_melanoma_skin_cancer (GWAS p-value = 2e-09, PWAS q-value = 0.02)	444	1	non_melanoma_skin_cancer	chr14:75935176G>A (rs61978940)	1.84245e-09	0.069467	19	1	JDP2 (Q8WYK2) (q-value = 0.02, non_melanoma_skin_cancer)	non_melanoma_skin_cancer	JDP2 (Q8WYK2)	0.0192963527401247	recessive	0		combined	TTLL5 (Q6EMB2)	0.2019341945353312	0		0		1	MLH3 (Q9UHC1) (hadassah)
chr15:25084287-26153795 (1.1 Mbp)	pancreatic_cancer (GWAS p-value = 0.0008, PWAS q-value = 0.0008)	385	0	non_melanoma_skin_cancer	chr15:25893436G>A (rs75052874)	4.69134e-05	0.0953299999999999	4	1	UBE3A (Q05086) (q-value = 0.0008, pancreatic_cancer)	pancreatic_cancer	UBE3A (Q05086)	0.0007775499844547	recessive	0		UCEC	ATP10A (O60312)	0.5697138794439952	0		0		0
chr15:27730247-28730247 (1.0 Mbp)	non_melanoma_skin_cancer (GWAS p-value = 3e-09, PWAS q-value = 0.3)	230	1	non_melanoma_skin_cancer	chr15:28230247T>C (rs28934272)	3.29725e-09	0.0083349999999999	3	0		non_melanoma_skin_cancer	OCA2 (Q04671)	0.3010097035744717		0		UCEC	OCA2 (Q04671)	0.329755872146815	0		0		0
chr15:34026085-35546689 (1.5 Mbp)	lung_cancer (GWAS p-value = 0.0004, PWAS q-value = 0.04)	476	0	non_melanoma_skin_cancer	chr15:34937422C>G (rs1158262)	0.000106081	0.0752299999999999	15	1	SLC12A6 (Q9UHW9) (q-value = 0.04, lung_cancer)	lung_cancer	SLC12A6 (Q9UHW9)	0.0359124694768178	recessive	1	GJD2 (Q9UKL4) (q-value = 0.02, combined)	combined	GJD2 (Q9UKL4)	0.0214038176226365	1	NUTM1 (Q86Y26) (oncogene, fusion)	0		1	NOP10 (Q9NPE3) (hadassah)
chr15:69472958-70518990 (1.0 Mbp)	chronic_lymphocytic_leukemia (GWAS p-value = 2e-09, PWAS q-value = 1)	385	2	chronic_lymphocytic_leukemia	chr15:70018990G>A (rs7176508)	1.81245e-09	0.618213	5	0		lung_cancer	PAQR5 (Q9NXK6)	0.7716844399417405		0		combined	GLCE (O94923)	0.7379150996402108	0		0		0
chr15:78302869-79398723 (1.1 Mbp)	lung_cancer (GWAS p-value = 6e-09, PWAS q-value = 0.003)	487	7	lung_cancer	chr15:78898723T>C (rs12914385)	5.580470000000001e-09	0.374266	17	1	CHRNA5 (P30532) (q-value = 0.003, lung_cancer)	lung_cancer	CHRNA5 (P30532)	0.0029736062478863	dominant	0		combined	CHRNA3 (P32297)	0.1757082232957968	0		0		0
chr16:1-897025 (897 Kbp)	pancreatic_cancer (GWAS p-value = 2e-08, PWAS q-value = 0.9)	538	1	pancreatic_cancer	chr16:106596T>C (rs80023530)	1.7924599999999998e-08	0.0012559999999999	46	0		epithelial_ovarian_cancer	HBZ (P02008)	0.5491212134764991		1	AXIN1 (O15169) (q-value = 2e-06, LIHC)	LIHC	AXIN1 (O15169)	1.660457595864336e-06	1	AXIN1 (O15169) (TSG)	1	AXIN1 (O15169)	1	AXIN1 (O15169) (cleanplex_tmb_500)
chr16:23114783-24731431 (1.6 Mbp)	breast_cancer (GWAS p-value = 1e-12, PWAS q-value = 0.9)	561	1	breast_cancer	chr16:23632683T>C (rs180177132)	1.14178e-12	0.000334	14	0		prostate_cancer	PRKCB (P05771)	0.8232536171868136		1	PLK1 (P53350) (q-value = 0.05, combined)	combined	PLK1 (P53350)	0.0463269127033136	2	PALB2 (Q86YC2) (TSG), PRKCB (P05771) (nan)	0		1	PALB2 (Q86YC2) (cleanplex_tmb_500, invitae_multi_cancer)
chr16:29578576-30634530 (1.1 Mbp)	chronic_lymphocytic_leukemia (GWAS p-value = 0.02, PWAS q-value = 0.007)	258	0	breast_cancer	chr16:30546488A>G (rs6565191)	0.00034391	0.3971789999999999	42	1	ALDOA (P04075) (q-value = 0.007, chronic_lymphocytic_leukemia)	chronic_lymphocytic_leukemia	ALDOA (P04075)	0.0073148761037909	dominant	0		combined	TBC1D10B (Q4KMP7)	0.0742268306567292	0		0		1	MAPK3 (P27361) (cleanplex_tmb_500)
chr16:52027403-53112665 (1.1 Mbp)	breast_cancer (GWAS p-value = 1e-44, PWAS q-value = 1), pan_cancer (GWAS p-value = 3e-08, PWAS q-value = 1)	316	7	breast_cancer	chr16:52599188T>C (rs4784227)	1.1107700000000001e-44	0.2360069999999999	2	0		melanoma	TOX3 (O15405)	0.7960319817218084		0		COAD	TOX3 (O15405)	0.9985081887471088	0		0		0
chr16:88143532-90670095 (2.5 Mbp)	non_melanoma_skin_cancer (GWAS p-value = 7e-73, PWAS q-value = 1e-109), melanoma (GWAS p-value = 5e-35, PWAS q-value = 2e-53), pan_cancer (GWAS p-value = 2e-23, PWAS q-value = 6e-34)	1067	57	non_melanoma_skin_cancer	chr16:89986117T>C (Affx-35293625)	7.38247e-73	0.0975549999999999	40	5	MC1R (Q01726) (q-value = 1e-109, non_melanoma_skin_cancer), PRDM7 (Q9NQW5) (q-value = 4e-06, non_melanoma_skin_cancer), ZNF276 (Q8N554) (q-value = 0.0001, non_melanoma_skin_cancer), RPL13 (P26373) (q-value = 0.0004, non_melanoma_skin_cancer), SPATA33 (Q96N06) (q-value = 0.003, non_melanoma_skin_cancer)	non_melanoma_skin_cancer	MC1R (Q01726)	1.4977803080922732e-109	both, dominant, recessive	1	ZC3H18 (Q86VM9) (q-value = 0.03, combined)	combined	ZC3H18 (Q86VM9)	0.0278695117265411	2	CBFA2T3 (O75081) (TSG, fusion), FANCA (O15360) (TSG)	0		3	ANKRD11 (Q6UB99) (cleanplex_tmb_500), FANCA (O15360) (hadassah, cleanplex_tmb_500), MC1R (Q01726) (hadassah)
chr17:8653898-10601707 (1.9 Mbp)	melanoma (GWAS p-value = 0.003, PWAS q-value = 0.003)	921	0	chronic_lymphocytic_leukemia	chr17:9676083T>C (Affx-80255780)	6.05425e-05	7.40000000000185e-05	19	1	STX8 (Q9UNK0) (q-value = 0.003, melanoma)	melanoma	STX8 (Q9UNK0)	0.0032555282502152	recessive	0		SKCM	SCO1 (O75880)	0.1509516367481136	1	GAS7 (O60861) (fusion)	0		0
chr17:17421866-18468554 (1.0 Mbp)	lung_cancer (GWAS p-value = 0.0008, PWAS q-value = 0.02)	305	0	non_melanoma_skin_cancer	chr17:18041507T>C (rs2280777)	8.38161e-06	0.541185	18	1	ATPAF2 (Q8N5M1) (q-value = 0.02, lung_cancer)	lung_cancer	ATPAF2 (Q8N5M1)	0.0218806445205985	recessive	0		combined	SREBF1 (P36956)	0.1602017241968814	0		0		1	GID4 (Q8IVV7) (cleanplex_tmb_500)
chr17:35577099-36601633 (1.0 Mbp)	prostate_cancer (GWAS p-value = 8e-26)	305	6	prostate_cancer	chr17:36098040A>G (rs4430796)	8.348850000000001e-26	0.512432	0	0						0					0		0		0
chr17:46304155-47305955 (1.0 Mbp)	prostate_cancer (GWAS p-value = 6e-40, PWAS q-value = 2e-31), pan_cancer (GWAS p-value = 9e-08, PWAS q-value = 0.01)	274	1	prostate_cancer	chr17:46805705T>C (rs138213197)	5.6062600000000004e-40	0.0015959999999999	21	1	HOXB13 (Q92826) (q-value = 2e-31, prostate_cancer)	prostate_cancer	HOXB13 (Q92826)	2.1320046008056487e-31	dominant	0		combined	HOXB13 (Q92826)	0.0644359379724428	0		0		1	HOXB13 (Q92826) (cleanplex_tmb_500, invitae_multi_cancer)
chr17:68608753-69724654 (1.1 Mbp)	prostate_cancer (GWAS p-value = 4e-16)	307	8	prostate_cancer	chr17:69108753T>G (rs1859962)	4.05077e-16	0.534457	0	0						0					0		0		0
chr18:23981272-24981272 (1.0 Mbp)	breast_cancer (GWAS p-value = 3e-08, PWAS q-value = 1)	316	1	breast_cancer	chr18:24481272G>A (rs17621185)	2.58812e-08	0.202508	3	0		lung_cancer	KCTD1 (Q719H9)	0.613897484674765		0		UCEC	KCTD1 (Q719H9)	0.8832648970651402	0		0		0
chr18:52107717-53754347 (1.6 Mbp)	pancreatic_cancer (GWAS p-value = 5e-09, PWAS q-value = 1)	285	1	pancreatic_cancer	chr18:52607717G>A (rs11876384)	5.05868e-09	0.372679	4	0		breast_cancer	DYNAP (Q8N1N2)	0.887603007478006		1	TCF4 (P15884) (q-value = 0.002, UCEC)	UCEC	TCF4 (P15884)	0.001529942316399	0		0		0
chr19:3476555-6168299 (2.7 Mbp)	non_melanoma_skin_cancer (GWAS p-value = 1e-09, PWAS q-value = 0.1)	1251	2	non_melanoma_skin_cancer	chr19:4830628C>T (rs6510827)	1.19694e-09	0.6164179999999999	66	0		non_melanoma_skin_cancer	PIP5K1C (O60331)	0.1300082054323841		1	SAFB (Q15424) (q-value = 0.003, combined)	combined	SAFB (Q15424)	0.0031271684536798	2	SH3GL1 (Q99961) (oncogene, fusion), MAP2K2 (P36507) (oncogene)	2	CREB3L3 (Q68CJ9), EEF2 (P13639)	2	MAP2K2 (P36507) (cleanplex_tmb_500), PTPRS (Q13332) (cleanplex_tmb_500)
chr19:16879616-17897358 (1.0 Mbp)	non_melanoma_skin_cancer (GWAS p-value = 3e-05, PWAS q-value = 0.05)	503	0	pan_cancer	chr19:17212410T>C (rs3745348)	1.92688e-06	0.3021779999999999	26	1	ANKLE1 (Q8NAG6) (q-value = 0.05, non_melanoma_skin_cancer)	non_melanoma_skin_cancer	ANKLE1 (Q8NAG6)	0.0499555295615416	dominant	0		UCEC	ABHD8 (Q96I13)	0.1736838282885986	0		0		1	BABAM1 (Q9NWV8) (cleanplex_tmb_500)
chr19:38235613-39361333 (1.1 Mbp)	prostate_cancer (GWAS p-value = 6e-11, PWAS q-value = 0.3)	375	3	prostate_cancer	chr19:38753625C>T (rs7250689)	6.18255e-11	0.5156149999999999	24	0		lung_cancer	FAM98C (Q17RN3)	0.2741499350171041		1	PPP1R14A (Q96A00) (q-value = 0.02, combined)	combined	PPP1R14A (Q96A00)	0.0214043208369771	0		0		0
chr19:49638836-50677002 (1.0 Mbp)	non_melanoma_skin_cancer (GWAS p-value = 1e-06, PWAS q-value = 7e-06)	465	0	non_melanoma_skin_cancer	chr19:50165358T>C (rs143769046)	1.25421e-06	0.007304	40	1	IRF3 (Q14653) (q-value = 7e-06, non_melanoma_skin_cancer)	non_melanoma_skin_cancer	IRF3 (Q14653)	7.258034899967546e-06	dominant	0		combined	DKKL1 (Q9UK85)	0.1825063287465386	1	BCL2L12 (Q9HB09) (oncogene)	0		1	RRAS (P10301) (cleanplex_tmb_500)
chr19:50323506-51881812 (1.6 Mbp)	prostate_cancer (GWAS p-value = 3e-25, PWAS q-value = 4e-09)	699	4	prostate_cancer	chr19:51361757C>T (rs17632542)	2.5745300000000006e-25	0.070801	44	1	KLK3 (P07288) (q-value = 4e-09, prostate_cancer)	prostate_cancer	KLK3 (P07288)	4.2137022225118626e-09	dominant	1	KCNC3 (Q14003) (q-value = 0.01, combined)	combined	KCNC3 (Q14003)	0.0103724075515819	2	POLD1 (P28340) (TSG), KLK2 (P20151) (fusion)	0		1	POLD1 (P28340) (cleanplex_tmb_500, invitae_multi_cancer)
chr19:54099348-55159142 (1.1 Mbp)	lung_cancer (GWAS p-value = 5e-08, PWAS q-value = 0.8)	856	1	lung_cancer	chr19:54599348C>CA (Affx-80288581)	4.66212e-08	2.8000000000028e-05	32	0		pancreatic_cancer	LILRA6 (Q6PI73)	0.4034822209115759		0		UCEC	CNOT3 (O75175)	0.1706725476380139	2	TFPT (P0C1Z6) (fusion), CNOT3 (O75175) (TSG)	0		0
chr19:55624985-56749740 (1.1 Mbp)	chronic_lymphocytic_leukemia (GWAS p-value = 9e-05, PWAS q-value = 0.02), non_melanoma_skin_cancer (GWAS p-value = 0.003, PWAS q-value = 0.04)	843	0	pancreatic_cancer	chr19:55710068T>C (rs142378567)	7.44174e-05	0.000312	47	2	NLRP9 (Q7RTR0) (q-value = 0.02, chronic_lymphocytic_leukemia), ZNF865 (P0CJ78) (q-value = 0.04, non_melanoma_skin_cancer)	chronic_lymphocytic_leukemia	NLRP9 (Q7RTR0)	0.0201527110737159	dominant, recessive	0		combined	CCDC106 (Q9BWC9)	0.1148901252283214	0		0		0
chr2:7204860-8204860 (1.0 Mbp)	non_melanoma_skin_cancer (GWAS p-value = 1e-09)	298	1	non_melanoma_skin_cancer	chr2:7704860A>G (rs79522206)	1.32151e-09	0.025259	0	0						0					0		0		0
chr2:15582187-17043233 (1.5 Mbp)	non_melanoma_skin_cancer (GWAS p-value = 8e-13, PWAS q-value = 0.9)	469	3	non_melanoma_skin_cancer	chr2:16467187C>T (rs11894986)	8.30722e-13	0.1074729999999999	3	0		epithelial_ovarian_cancer	DDX1 (Q92499)	0.8118452281373827		0		combined	MYCN (P04198)	0.1431013929189978	1	MYCN (P04198) (oncogene)	1	MYCN (P04198)	1	MYCN (P04198) (cleanplex_tmb_500)
chr2:37798139-38798139 (1.0 Mbp)	non_melanoma_skin_cancer (GWAS p-value = 2e-11, PWAS q-value = 1)	335	1	non_melanoma_skin_cancer	chr2:38298139C>T (rs1800440)	1.56787e-11	0.1823939999999999	4	0		colorectal_cancer	ATL2 (Q8NHH9)	0.9263067644793138		0		combined	RMDN2 (Q96LZ7)	0.2478046777222123	0		0		0
chr2:62801164-63801164 (1.0 Mbp)	prostate_cancer (GWAS p-value = 3e-09, PWAS q-value = 0.9)	107	1	prostate_cancer	chr2:63301164A>G (rs6545977)	2.83857e-09	0.482201	3	0		breast_cancer	WDPCP (O95876)	0.5733996229822377		0		UCEC	EHBP1 (Q8NDI1)	0.1195564329349921	0		0		0
chr2:85269711-86309989 (1.0 Mbp)	prostate_cancer (GWAS p-value = 5e-09, PWAS q-value = 0.02)	335	2	prostate_cancer	chr2:85769711G>C (rs1078004)	5.28458e-09	0.4684159999999999	18	1	GGCX (P38435) (q-value = 0.02, prostate_cancer)	prostate_cancer	GGCX (P38435)	0.0177181373641158	dominant	0		combined	GGCX (P38435)	0.1661768632091932	0		0		0
chr2:88046358-89899827 (1.9 Mbp)	non_melanoma_skin_cancer (GWAS p-value = 9e-15, PWAS q-value = 0.0004)	231	12	non_melanoma_skin_cancer	chr2:88546358T>C (rs79281630)	9.11703e-15	0.095881	27	2	IGKV1-5 (P01602) (q-value = 0.0004, non_melanoma_skin_cancer), IGKV1-16 (P04430) (q-value = 0.04, non_melanoma_skin_cancer)	non_melanoma_skin_cancer	IGKV1-5 (P01602)	0.0004224186309375	dominant	1	EIF2AK3 (Q9NZJ5) (q-value = 0.04, combined)	combined	EIF2AK3 (Q9NZJ5)	0.0369285792325508	0		0		0
chr2:89639105-90639580 (1.0 Mbp)	non_melanoma_skin_cancer (GWAS p-value = 0.0001, PWAS q-value = 0.04)	20	0	non_melanoma_skin_cancer	chr2:90007670A>G (rs2847917)	0.000107405	0.638385	12	1	IGKV1D-16 (P01601) (q-value = 0.04, non_melanoma_skin_cancer)	non_melanoma_skin_cancer	IGKV1D-16 (P01601)	0.0363575167833925	dominant	0		combined	IGKV3D-7 (A0A0C4DH55)	0.6352645010478293	0		0		0
chr2:111381323-112432616 (1.1 Mbp)	chronic_lymphocytic_leukemia (GWAS p-value = 5e-08, PWAS q-value = 0.8)	266	1	chronic_lymphocytic_leukemia	chr2:111932616A>G (rs7596789)	4.59066e-08	0.452887	3	0		lung_cancer	BUB1 (O43683)	0.5698957666926308		1	BCL2L11 (O43521) (q-value = 0.004, combined)	combined	BCL2L11 (O43521)	0.0044213111217913	0		1	BCL2L11 (O43521)	1	BCL2L11 (O43521) (cleanplex_tmb_500)
chr2:172788337-173960694 (1.2 Mbp)	prostate_cancer (GWAS p-value = 3e-13, PWAS q-value = 0.9)	350	3	prostate_cancer	chr2:173311553G>A (rs12621278)	2.64414e-13	0.0624709999999999	6	0		melanoma	RAPGEF4 (Q8WZA2)	0.448723076966452		0		combined	RAPGEF4 (Q8WZA2)	0.2056268691227758	0		0		1	PDK1 (Q15118) (cleanplex_tmb_500)
chr2:182042520-183043587 (1.0 Mbp)	non_melanoma_skin_cancer (GWAS p-value = 4e-05, PWAS q-value = 0.02)	210	0	non_melanoma_skin_cancer	chr2:182507114G>A (rs1372120)	3.57967e-05	0.640937	6	1	NEUROD1 (Q13562) (q-value = 0.02, non_melanoma_skin_cancer)	non_melanoma_skin_cancer	NEUROD1 (Q13562)	0.0192963527401247		0		combined	PDE1A (P54750)	0.199837065454629	0		0		0
chr2:201124818-203058677 (1.9 Mbp)	non_melanoma_skin_cancer (GWAS p-value = 1e-44, PWAS q-value = 1e-34), pan_cancer (GWAS p-value = 4e-26, PWAS q-value = 5e-09)	456	20	non_melanoma_skin_cancer	chr2:202143928C>T (rs10931936)	1.25064e-44	0.733608	23	2	ALS2CR12 (Q96Q35) (q-value = 1e-34, non_melanoma_skin_cancer), TRAK2 (O60296) (q-value = 6e-08, non_melanoma_skin_cancer)	non_melanoma_skin_cancer	ALS2CR12 (Q96Q35)	1.3813849057293158e-34	both, recessive	3	CASP8 (Q14790) (q-value = 2e-23, combined), MPP4 (Q96JB8) (q-value = 0.001, combined), TRAK2 (O60296) (q-value = 0.007, combined)	combined	CASP8 (Q14790)	1.8686608118505964e-23	1	CASP8 (Q14790) (TSG)	1	CASP8 (Q14790)	1	CASP8 (Q14790) (cleanplex_tmb_500)
chr2:204071420-205238919 (1.2 Mbp)	non_melanoma_skin_cancer (GWAS p-value = 2e-13, PWAS q-value = 4e-06)	294	3	non_melanoma_skin_cancer	chr2:204738919A>G (rs3087243)	2.1641e-13	0.4479529999999999	5	1	CTLA4 (P16410) (q-value = 4e-06, non_melanoma_skin_cancer)	non_melanoma_skin_cancer	CTLA4 (P16410)	3.962722840604122e-06	both	0		UCEC	CTLA4 (P16410)	0.1585440723711434	1	CD28 (P10747) (oncogene)	0		1	CTLA4 (P16410) (cleanplex_tmb_500)
chr2:217390643-218457699 (1.1 Mbp)	breast_cancer (GWAS p-value = 5e-23, PWAS q-value = 1)	312	5	breast_cancer	chr2:217905832G>A (rs13387042)	4.65159e-23	0.494712	3	0		melanoma	IGFBP5 (P24593)	0.8206369950973518		0		combined	IGFBP2 (P18065)	0.237290904498249	0		0		0
chr2:219346392-220997736 (1.7 Mbp)	epithelial_ovarian_cancer (GWAS p-value = 2e-08, PWAS q-value = 0.6)	691	1	epithelial_ovarian_cancer	chr2:220497736T>C (Affx-80219703)	1.54486e-08	6.700000000003925e-05	38	0		non_melanoma_skin_cancer	WNT10A (Q9GZT5)	0.0541166274370408	dominant	1	DNAJB2 (P25686) (q-value = 0.02, combined)	combined	DNAJB2 (P25686)	0.0201047118878594	1	FEV (Q99581) (oncogene, fusion)	0		1	INHA (P05111) (cleanplex_tmb_500)
chr20:1376094-2821105 (1.4 Mbp)	non_melanoma_skin_cancer (GWAS p-value = 6e-44, PWAS q-value = 0.8), pan_cancer (GWAS p-value = 4e-12, PWAS q-value = 0.9)	574	16	non_melanoma_skin_cancer	chr20:2290333A>C (rs214803)	6.18949e-44	0.813242	21	0		chronic_lymphocytic_leukemia	ZNF343 (Q6P1L6)	0.6564665314789231		1	PDYN (P01213) (q-value = 0.0001, combined)	combined	PDYN (P01213)	0.0001322599802736	1	SIRPA (P78324) (TSG)	0		0
chr20:2563279-4127491 (1.6 Mbp)	melanoma (GWAS p-value = 0.003, PWAS q-value = 0.0009)	517	0	non_melanoma_skin_cancer	chr20:4113582T>C (rs62212570)	0.000161205	0.1660169999999999	25	1	AVP (P01185) (q-value = 0.0009, melanoma)	melanoma	AVP (P01185)	0.0008764412449787	recessive	1	ATRN (O75882) (q-value = 0.005, combined)	combined	ATRN (O75882)	0.0047857041502306	0		0		0
chr20:30446579-34435438 (4.0 Mbp)	non_melanoma_skin_cancer (GWAS p-value = 4e-37, PWAS q-value = 0.003), pan_cancer (GWAS p-value = 1e-17, PWAS q-value = 0.2), melanoma (GWAS p-value = 1e-13, PWAS q-value = 0.01)	922	35	non_melanoma_skin_cancer	chr20:33171772A>G (rs910873)	3.82282e-37	0.0991469999999999	64	4	ACTL10 (Q5JWF8) (q-value = 0.003, non_melanoma_skin_cancer), RALY (Q9UKM9) (q-value = 0.005, non_melanoma_skin_cancer), BPIFB3 (P59826) (q-value = 0.008, non_melanoma_skin_cancer), NCOA6 (Q14686) (q-value = 0.01, melanoma)	non_melanoma_skin_cancer	ACTL10 (Q5JWF8)	0.0030626421487753	dominant, recessive	1	E2F1 (Q01094) (q-value = 9e-06, combined)	combined	E2F1 (Q01094)	8.783396585491134e-06	1	ASXL1 (Q8IXJ9) (TSG)	1	ASXL1 (Q8IXJ9)	2	DNMT3B (Q9UBC3) (cleanplex_tmb_500), ASXL1 (Q8IXJ9) (cleanplex_tmb_500)
chr20:33960479-35865000 (1.9 Mbp)	non_melanoma_skin_cancer (GWAS p-value = 1e-19, PWAS q-value = 0.2), pan_cancer (GWAS p-value = 3e-10, PWAS q-value = 0.7)	283	6	non_melanoma_skin_cancer	chr20:34460479T>C (rs6058339)	9.54118e-20	0.889702	16	0		non_melanoma_skin_cancer	CNBD2 (Q96M20)	0.1971910735332461		0		combined	TGIF2 (Q9GZN2)	0.2334243191410892	0		0		0
chr20:37797255-38797255 (1.0 Mbp)	non_melanoma_skin_cancer (GWAS p-value = 5e-08)	190	1	non_melanoma_skin_cancer	chr20:38297255G>A (rs1123102)	4.59551e-08	0.711116	0	0						0					0		0		0
chr20:48891906-49993069 (1.1 Mbp)	non_melanoma_skin_cancer (GWAS p-value = 2e-10, PWAS q-value = 0.04)	377	2	non_melanoma_skin_cancer	chr20:49391906T>C (rs6013012)	2.08855e-10	0.265376	8	1	BCAS4 (Q8TDM0) (q-value = 0.04, non_melanoma_skin_cancer)	non_melanoma_skin_cancer	BCAS4 (Q8TDM0)	0.0363575167833925	dominant	0		combined	KCNG1 (Q9UIX4)	0.3436699222283183	0		0		0
chr20:61538000-63110820 (1.6 Mbp)	prostate_cancer (GWAS p-value = 3e-09, PWAS q-value = 0.02)	681	3	prostate_cancer	chr20:62234688A>G (rs13043510)	2.63843e-09	0.021733	40	1	SLC2A4RG (Q9NR83) (q-value = 0.02, prostate_cancer)	prostate_cancer	SLC2A4RG (Q9NR83)	0.0177181373641158	recessive	2	KCNQ2 (O43526) (q-value = 0.004, combined), SAMD10 (Q9BYL1) (q-value = 0.03, combined)	combined	KCNQ2 (O43526)	0.0040534093644866	1	PTK6 (Q13882) (oncogene, TSG)	0		2	RTEL1 (Q9NZ71) (cleanplex_tmb_500), ARFRP1 (Q13795) (cleanplex_tmb_500)
chr21:29928799-30945911 (1.0 Mbp)	chronic_lymphocytic_leukemia (GWAS p-value = 0.005, PWAS q-value = 0.02)	180	0	pan_cancer	chr21:29958893A>C (rs2831913)	0.00024549	0.5420130000000001	8	1	CCT8 (P50990) (q-value = 0.02, chronic_lymphocytic_leukemia)	chronic_lymphocytic_leukemia	CCT8 (P50990)	0.0201527110737159	recessive	0		combined	GRIK1 (P39086)	0.5959855422897746	0		0		0
chr21:42338072-43592206 (1.3 Mbp)	non_melanoma_skin_cancer (GWAS p-value = 6e-13, PWAS q-value = 0.6), prostate_cancer (GWAS p-value = 2e-08, PWAS q-value = 0.9)	695	5	non_melanoma_skin_cancer	chr21:43086070A>G (rs2849691)	5.989050000000002e-13	0.349699	11	0		non_melanoma_skin_cancer	TMPRSS2 (O15393)	0.6379006356274669		0		combined	RIPK4 (P57078)	0.0944156606222637	1	TMPRSS2 (O15393) (fusion)	0		1	TMPRSS2 (O15393) (cleanplex_tmb_500)
chr21:44013215-45092387 (1.1 Mbp)	pan_cancer (GWAS p-value = 3e-05, PWAS q-value = 0.02)	418	0	pan_cancer	chr21:44589363T>C (rs146914780)	3.00761e-05	0.0029209999999999	10	1	CRYAA (P02489) (q-value = 0.02, pan_cancer)	pan_cancer	CRYAA (P02489)	0.0204447302849527	dominant	0		combined	PDE9A (O76083)	0.137515429828365	1	U2AF1 (Q01081) (oncogene)	1	U2AF1 (Q01081)	1	U2AF1 (Q01081) (cleanplex_tmb_500)
chr22:18526381-20597628 (2.1 Mbp)	pancreatic_cancer (GWAS p-value = 2e-11, PWAS q-value = 0.6)	644	1	pancreatic_cancer	chr22:19495391A>AAC (Affx-80289702)	2.33429e-11	8.299999999994423e-05	29	0		chronic_lymphocytic_leukemia	TUBA8 (Q9NY65)	0.0821665452031264		1	DGCR2 (P98153) (q-value = 0.03, combined)	combined	DGCR2 (P98153)	0.025057419777163	3	CLTCL1 (P53675) (TSG, fusion), SEPT5 (Q99719) (fusion), DGCR8 (Q8WYQ5) (oncogene)	0		0
chr22:28583888-30590788 (2.0 Mbp)	breast_cancer (GWAS p-value = 4e-05, PWAS q-value = 5e-05), pan_cancer (GWAS p-value = 0.0002, PWAS q-value = 0.007), prostate_cancer (GWAS p-value = 6e-05, PWAS q-value = 0.03)	436	0	lung_cancer	chr22:30583551G>A (rs180755106)	2.96425e-06	7.199999999996098e-05	21	1	CHEK2 (O96017) (q-value = 5e-05, breast_cancer)	breast_cancer	CHEK2 (O96017)	4.8448558396786005e-05	dominant	3	ZNRF3 (Q9ULT6) (q-value = 2e-09, combined), NF2 (P35240) (q-value = 9e-05, combined), CHEK2 (O96017) (q-value = 0.01, combined)	combined	ZNRF3 (Q9ULT6)	1.5202257127669942e-09	4	CHEK2 (O96017) (TSG), ZNRF3 (Q9ULT6) (TSG), EWSR1 (Q01844) (oncogene, fusion), NF2 (P35240) (TSG)	2	CHEK2 (O96017), NF2 (P35240)	2	CHEK2 (O96017) (cleanplex_tmb_500, invitae_multi_cancer), NF2 (P35240) (cleanplex_tmb_500, invitae_multi_cancer)
chr22:40074140-42074957 (2.0 Mbp)	breast_cancer (GWAS p-value = 5e-11, PWAS q-value = 0.7), chronic_lymphocytic_leukemia (GWAS p-value = 0.004, PWAS q-value = 0.05)	374	5	breast_cancer	chr22:40996367T>G (rs17002034)	5.49817e-11	0.095242	27	1	SGSM3 (Q96HU1) (q-value = 0.05, chronic_lymphocytic_leukemia)	chronic_lymphocytic_leukemia	SGSM3 (Q96HU1)	0.0491983252832008	recessive	2	EP300 (Q09472) (q-value = 6e-33, combined), TNRC6B (Q9UPQ9) (q-value = 0.03, READ)	combined	EP300 (Q09472)	5.591124043675118e-33	1	EP300 (Q09472) (TSG, fusion)	1	EP300 (Q09472)	1	EP300 (Q09472) (cleanplex_tmb_500)
chr22:43000212-44003547 (1.0 Mbp)	prostate_cancer (GWAS p-value = 1e-17, PWAS q-value = 0.5)	381	2	prostate_cancer	chr22:43500212T>G (rs5759167)	1.1356300000000003e-17	0.488967	14	0		prostate_cancer	TSPO (P30536)	0.5149213505712453		0		combined	MCAT (Q8IVS2)	0.1821141368702253	0		0		0
chr3:13687444-14720068 (1.0 Mbp)	non_melanoma_skin_cancer (GWAS p-value = 2e-05, PWAS q-value = 0.04)	365	0	non_melanoma_skin_cancer	chr3:14222571C>T (rs2607739)	1.70095e-05	0.60424	7	1	XPC (Q01831) (q-value = 0.04, non_melanoma_skin_cancer)	non_melanoma_skin_cancer	XPC (Q01831)	0.0350036319638717	recessive	0		combined	CCDC174 (Q6PII3)	0.2410777599121579	1	XPC (Q01831) (TSG)	0		0
chr3:26665174-28263785 (1.6 Mbp)	breast_cancer (GWAS p-value = 8e-14, PWAS q-value = 0.4)	374	4	breast_cancer	chr3:27368884C>T (rs3920005)	7.50937e-14	0.464479	4	0		breast_cancer	NEK10 (Q6ZWH5)	0.418043771923731		1	EOMES (O95936) (q-value = 0.01, combined)	combined	EOMES (O95936)	0.0142162969995688	0		0		0
chr3:41938760-43206087 (1.3 Mbp)	chronic_lymphocytic_leukemia (GWAS p-value = 1e-05, PWAS q-value = 0.02)	353	0	colorectal_cancer	chr3:42740594T>C (rs145311353)	1.63399e-06	0.0005889999999999	18	1	LYZL4 (Q96KX0) (q-value = 0.02, chronic_lymphocytic_leukemia)	chronic_lymphocytic_leukemia	LYZL4 (Q96KX0)	0.0201527110737159	recessive	2	NKTR (P30414) (q-value = 0.01, combined), ZBTB47 (Q9UFB7) (q-value = 0.02, combined)	combined	NKTR (P30414)	0.0121371243775647	0		0		0
chr3:45806650-46951680 (1.1 Mbp)	non_melanoma_skin_cancer (GWAS p-value = 3e-08, PWAS q-value = 0.2)	345	1	non_melanoma_skin_cancer	chr3:46451680G>A (rs1015164)	2.55412e-08	0.6903440000000001	21	0		melanoma	XCR1 (P46094)	0.0547327948922371		1	CCR3 (P51677) (q-value = 0.01, combined)	combined	CCR3 (P51677)	0.011357062109734	0		0		0
chr3:49424743-50888083 (1.5 Mbp)	non_melanoma_skin_cancer (GWAS p-value = 7e-06, PWAS q-value = 0.008)	345	0	lung_cancer	chr3:50332607A>G (Affx-80221510)	6.53021e-07	2.500000000005276e-05	38	2	SEMA3F (Q13275) (q-value = 0.008, non_melanoma_skin_cancer), MST1R (Q04912) (q-value = 0.05, non_melanoma_skin_cancer)	non_melanoma_skin_cancer	SEMA3F (Q13275)	0.0084853255527227	recessive	1	NPRL2 (Q8WTW4) (q-value = 0.03, combined)	combined	NPRL2 (Q8WTW4)	0.0330846476754262	0		0		1	MST1R (Q04912) (cleanplex_tmb_500)
chr3:69288749-70514396 (1.2 Mbp)	melanoma (GWAS p-value = 0.001, PWAS q-value = 1e-08)	293	0	non_melanoma_skin_cancer	chr3:70434798G>A (rs147725879)	0.000197193	0.019294	1	1	MITF (O75030) (q-value = 1e-08, melanoma)	melanoma	MITF (O75030)	1.1194207543321842e-08	both	0		UCEC	MITF (O75030)	0.7816298457816814	1	MITF (O75030) (oncogene)	0		1	MITF (O75030) (cleanplex_tmb_500, invitae_multi_cancer)
chr3:70508401-72182905 (1.7 Mbp)	non_melanoma_skin_cancer (GWAS p-value = 2e-25, PWAS q-value = 1)	506	10	non_melanoma_skin_cancer	chr3:71542279A>C (rs73093445)	1.8888899999999999e-25	0.420963	4	0		breast_cancer	EIF4E3 (Q8N5X7)	0.9475525725102444		0		combined	FOXP1 (Q9H334)	0.1677826234339789	1	FOXP1 (Q9H334) (oncogene, fusion)	0		1	FOXP1 (Q9H334) (cleanplex_tmb_500)
chr3:86673324-87673324 (1.0 Mbp)	prostate_cancer (GWAS p-value = 1e-08, PWAS q-value = 0.9)	193	1	prostate_cancer	chr3:87173324A>G (rs17181170)	1.3734e-08	0.485347	3	0		breast_cancer	VGLL3 (A8MV65)	0.8535388752571552		0		combined	VGLL3 (A8MV65)	0.4172954214508543	0		0		0
chr3:169440458-170566339 (1.1 Mbp)	prostate_cancer (GWAS p-value = 5e-10, PWAS q-value = 0.8)	259	1	prostate_cancer	chr3:170066339C>A (rs76925190)	5.41335e-10	0.164903	13	0		chronic_lymphocytic_leukemia	LRRC34 (Q8IZ02)	0.3051763361082562		1	PRKCI (P41743) (q-value = 0.05, combined)	combined	PRKCI (P41743)	0.0456650109750934	0		0		1	PRKCI (P41743) (cleanplex_tmb_500)
chr3:183581281-184799407 (1.2 Mbp)	melanoma (GWAS p-value = 0.005, PWAS q-value = 0.01)	496	0	prostate_cancer	chr3:184321690A>G (rs115230032)	5.9451e-06	0.025893	21	1	POLR2H (P52434) (q-value = 0.01, melanoma)	melanoma	POLR2H (P52434)	0.014183408832907	recessive	1	EPHB3 (P54753) (q-value = 0.04, combined)	combined	EPHB3 (P54753)	0.0424989919419077	0		0		0
chr3:187587628-189092264 (1.5 Mbp)	non_melanoma_skin_cancer (GWAS p-value = 8e-12, PWAS q-value = 1)	596	5	non_melanoma_skin_cancer	chr3:188112554A>C (rs1464510)	7.514539999999999e-12	0.448789	2	0		pancreatic_cancer	LPP (Q93052)	0.6955167374897017		0		combined	LPP (Q93052)	0.7833956050985075	1	LPP (Q93052) (oncogene, fusion)	0		0
chr4:75907751-77087209 (1.2 Mbp)	chronic_lymphocytic_leukemia (GWAS p-value = 0.001, PWAS q-value = 0.01)	301	0	lung_cancer	chr4:76902572G>C (rs139123280)	5.242240000000001e-06	0.0007239999999999	14	1	RCHY1 (Q96PM5) (q-value = 0.01, chronic_lymphocytic_leukemia)	chronic_lymphocytic_leukemia	RCHY1 (Q96PM5)	0.0135310643279596	recessive	1	G3BP2 (Q9UN86) (q-value = 0.003, combined)	combined	G3BP2 (Q9UN86)	0.002887903541406	0		0		0
chr4:105561534-106697673 (1.1 Mbp)	prostate_cancer (GWAS p-value = 1e-13, PWAS q-value = 0.9)	349	1	prostate_cancer	chr4:106061534A>C (rs7679673)	1.46115e-13	0.387949	5	0		pan_cancer	TET2 (Q6N021)	0.1993367462946182		0		combined	TET2 (Q6N021)	0.5451734533447361	1	TET2 (Q6N021) (TSG)	1	TET2 (Q6N021)	1	TET2 (Q6N021) (cleanplex_tmb_500)
chr4:109071812-110088418 (1.0 Mbp)	colorectal_cancer (GWAS p-value = 0.0004, PWAS q-value = 0.003)	272	0	epithelial_ovarian_cancer	chr4:109667686T>C (rs141320018)	0.0002049709999999	0.0002469999999998	4	1	OSTC (Q9NRP0) (q-value = 0.003, colorectal_cancer)	colorectal_cancer	OSTC (Q9NRP0)	0.0033523454004361		0		combined	ETNPPL (Q8TBG4)	0.1021741975619235	0		0		0
chr4:133571296-134611312 (1.0 Mbp)	chronic_lymphocytic_leukemia (GWAS p-value = 0.01, PWAS q-value = 0.02)	245	0	colorectal_cancer	chr4:133703872T>C (rs77051305)	0.000742878	0.0092219999999999	1	1	PCDH10 (Q9P2E7) (q-value = 0.02, chronic_lymphocytic_leukemia)	chronic_lymphocytic_leukemia	PCDH10 (Q9P2E7)	0.0201527110737159	recessive	0		combined	PCDH10 (Q9P2E7)	0.4449476164248351	0		0		0
chr5:753846-1856684 (1.1 Mbp)	non_melanoma_skin_cancer (GWAS p-value = 7e-32, PWAS q-value = 0.3), pan_cancer (GWAS p-value = 4e-16, PWAS q-value = 1), melanoma (GWAS p-value = 7e-16, PWAS q-value = 0.6), prostate_cancer (GWAS p-value = 3e-10, PWAS q-value = 0.6), lung_cancer (GWAS p-value = 3e-08, PWAS q-value = 1)	520	13	non_melanoma_skin_cancer	chr5:1322087T>C (rs401681)	6.904619999999999e-32	0.436704	13	0		non_melanoma_skin_cancer	CLPTM1L (Q96KA5)	0.3444251290678241		0		combined	NDUFS6 (O75380)	0.2849861055029929	1	TERT (O14746) (oncogene, TSG)	0		1	TERT (O14746) (cleanplex_tmb_500, invitae_multi_cancer)
chr5:1395829-2395829 (1.0 Mbp)	prostate_cancer (GWAS p-value = 2e-11, PWAS q-value = 1)	289	1	prostate_cancer	chr5:1895829T>C (rs12653946)	2.27338e-11	0.421088	1	0		breast_cancer	IRX4 (P78413)	0.936163488566027		0		combined	IRX4 (P78413)	0.3512595086480425	0		0		0
chr5:33444756-34484688 (1.0 Mbp)	non_melanoma_skin_cancer (GWAS p-value = 4e-22, PWAS q-value = 1e-20), melanoma (GWAS p-value = 4e-09, PWAS q-value = 8e-05), pan_cancer (GWAS p-value = 8e-06, PWAS q-value = 0.02)	236	6	non_melanoma_skin_cancer	chr5:33951693G>C (rs16891982)	3.87266e-22	0.9312808	5	1	SLC45A2 (Q9UMX9) (q-value = 1e-20, non_melanoma_skin_cancer)	non_melanoma_skin_cancer	SLC45A2 (Q9UMX9)	1.0221505763916803e-20	recessive	0		combined	RXFP3 (Q9NSD7)	0.2348825590083691	0		0		0
chr5:43805100-45201418 (1.4 Mbp)	breast_cancer (GWAS p-value = 7e-09, PWAS q-value = 0.6)	225	2	breast_cancer	chr5:44701418C>T (rs714130)	7.16723e-09	0.400072	2	0		non_melanoma_skin_cancer	MRPS30 (Q9NP92)	0.5644779487787402		0		UCEC	MRPS30 (Q9NP92)	0.0754087781445527	0		0		1	FGF10 (O15520) (cleanplex_tmb_500)
chr5:55495035-56773693 (1.3 Mbp)	breast_cancer (GWAS p-value = 1e-20, PWAS q-value = 0.7)	387	10	breast_cancer	chr5:56023083G>T (rs16886165)	1.1966599999999998e-20	0.1701629999999999	5	0		breast_cancer	SETD9 (Q8NE22)	0.6613268824939853		1	MAP3K1 (Q13233) (q-value = 5e-16, combined)	combined	MAP3K1 (Q13233)	5.279322626885501e-16	1	MAP3K1 (Q13233) (oncogene, TSG)	1	MAP3K1 (Q13233)	1	MAP3K1 (Q13233) (cleanplex_tmb_500)
chr5:148609906-150292312 (1.7 Mbp)	non_melanoma_skin_cancer (GWAS p-value = 1e-06, PWAS q-value = 0.03)	630	0	non_melanoma_skin_cancer	chr5:149210848T>C (rs32579)	9.66244e-07	0.292431	27	1	PPARGC1B (Q86YN6) (q-value = 0.03, non_melanoma_skin_cancer)	non_melanoma_skin_cancer	PPARGC1B (Q86YN6)	0.0307034453215772		0		combined	CDX1 (P47902)	0.0779251063447033	3	CSF1R (P07333) (oncogene), PDGFRB (P09619) (oncogene, fusion), CD74 (P04233) (oncogene, fusion)	0		2	CSF1R (P07333) (cleanplex_tmb_500), PDGFRB (P09619) (cleanplex_tmb_500)
chr5:157626122-159026486 (1.4 Mbp)	breast_cancer (GWAS p-value = 1e-09, PWAS q-value = 1)	341	1	breast_cancer	chr5:158256118G>A (rs11954193)	1.46447e-09	0.606646	4	0		non_melanoma_skin_cancer	EBF1 (Q9UH73)	0.7031816244968087		0		UCEC	EBF1 (Q9UH73)	0.7408768693115002	1	EBF1 (Q9UH73) (TSG, fusion)	0		0
chr5:171568410-172613925 (1.0 Mbp)	non_melanoma_skin_cancer (GWAS p-value = 3e-05, PWAS q-value = 0.03)	346	0	pan_cancer	chr5:171637810C>T (rs17701097)	4.828130000000001e-06	0.0485579999999999	10	1	NEURL1B (A8MQ27) (q-value = 0.03, non_melanoma_skin_cancer)	non_melanoma_skin_cancer	NEURL1B (A8MQ27)	0.0340551394104187	dominant	0		combined	RPL26L1 (Q9UNX3)	0.3392267994118748	0		0		0
chr5:176962153-178080818 (1.1 Mbp)	non_melanoma_skin_cancer (GWAS p-value = 0.007, PWAS q-value = 0.02)	345	0	pan_cancer	chr5:177965696G>A (rs688074)	4.82218e-05	0.375985	11	1	FAM153C (Q494X1) (q-value = 0.02, non_melanoma_skin_cancer)	non_melanoma_skin_cancer	FAM153C (Q494X1)	0.0222126210095825		0		combined	FAM153A (Q9UHL3)	0.1447375352053889	0		0		1	NHP2 (Q9NX24) (hadassah)
chr6:1-1042159 (1.0 Mbp)	non_melanoma_skin_cancer (GWAS p-value = 4e-148, PWAS q-value = 0.9), pan_cancer (GWAS p-value = 8e-47, PWAS q-value = 1)	351	21	non_melanoma_skin_cancer	chr6:396321T>C (rs12203592)	3.848439999999999e-148	0.2097569999999999	4	0		non_melanoma_skin_cancer	HUS1B (Q8NHY5)	0.8704135367778638		0		combined	DUSP22 (Q9NRW4)	0.1851410224041024	1	IRF4 (Q15306) (oncogene, TSG, fusion)	0		1	IRF4 (Q15306) (cleanplex_tmb_500)
chr6:21556923-22556923 (1.0 Mbp)	non_melanoma_skin_cancer (GWAS p-value = 7e-09, PWAS q-value = 0.6)	312	1	non_melanoma_skin_cancer	chr6:22056923C>A (rs2294214)	6.78222e-09	0.309047	2	0		non_melanoma_skin_cancer	PRL (P01236)	0.6431093068684708		0		combined	SOX4 (Q06945)	0.1581683166911139	0		0		0
chr6:30145049-34892998 (4.7 Mbp)	non_melanoma_skin_cancer (GWAS p-value = 9e-20, PWAS q-value = 6e-05), prostate_cancer (GWAS p-value = 5e-08, PWAS q-value = 0.03), pan_cancer (GWAS p-value = 6e-06, PWAS q-value = 0.01)	7049	223	non_melanoma_skin_cancer	chr6:32581889T>C (rs4530903)	8.917460000000002e-20	0.113978	138	7	HLA-DPA1 (P20036) (q-value = 6e-05, non_melanoma_skin_cancer), HLA-C (P10321) (q-value = 0.0002, non_melanoma_skin_cancer), PPP1R18 (Q6NYC8) (q-value = 0.0007, non_melanoma_skin_cancer), CCHCR1 (Q8TD31) (q-value = 0.001, non_melanoma_skin_cancer), MPIG6B (O95866) (q-value = 0.002, non_melanoma_skin_cancer), MUC22 (E2RYF6) (q-value = 0.02, non_melanoma_skin_cancer), C6orf15 (Q6UXA7) (q-value = 0.0…	non_melanoma_skin_cancer	HLA-DPA1 (P20036)	5.577086011199951e-05	both, dominant, recessive	2	HLA-B (P01889) (q-value = 0.002, combined), RING1 (Q06587) (q-value = 0.03, combined)	combined	HLA-B (P01889)	0.0024466394792743	3	POU5F1 (Q01860) (oncogene, fusion), DAXX (Q9UER7) (oncogene, TSG), HMGA1 (P17096) (oncogene, fusion)	2	HLA-B (P01889), LEMD2 (Q8NC56)	7	MDC1 (Q14676) (cleanplex_tmb_500), STK19 (P49842) (cleanplex_tmb_500), NOTCH4 (Q99466) (cleanplex_tmb_500), TAP2 (Q03519) (cleanplex_tmb_500), TAP1 (Q03518) (cleanplex_tmb_500), DAXX (Q9UER7) (cleanplex_tmb_500), RPS10 (P46783) (hadassah)
chr6:41018807-42409387 (1.4 Mbp)	prostate_cancer (GWAS p-value = 4e-11, PWAS q-value = 0.9)	575	3	prostate_cancer	chr6:41536427T>C (rs1983891)	4.02636e-11	0.281539	25	0		non_melanoma_skin_cancer	BYSL (Q13895)	0.5273644210952009		0		combined	FRS3 (O43559)	0.1673524721647919	2	TFEB (P19484) (oncogene, fusion), CCND3 (P30281) (oncogene, fusion)	0		1	CCND3 (P30281) (cleanplex_tmb_500)
chr6:90476768-91476768 (1.0 Mbp)	non_melanoma_skin_cancer (GWAS p-value = 3e-13, PWAS q-value = 0.9)	274	1	non_melanoma_skin_cancer	chr6:90976768A>G (rs72928038)	3.0474e-13	0.171643	3	0		lung_cancer	GJA10 (Q969M2)	0.6044609773880584		0		combined	GJA10 (Q969M2)	0.2718472524367215	0		0		0
chr6:110067152-111277826 (1.2 Mbp)	melanoma (GWAS p-value = 3e-09, PWAS q-value = 0.7)	308	1	melanoma	chr6:110777826A>G (rs199818592)	3.46743e-09	0.000116	7	0		lung_cancer	GPR6 (P46095)	0.5037623777052643		1	METTL24 (Q5JXM2) (q-value = 0.03, combined)	combined	METTL24 (Q5JXM2)	0.0349383513659216	0		0		0
chr6:116593645-118423451 (1.8 Mbp)	prostate_cancer (GWAS p-value = 4e-11, PWAS q-value = 0.6)	433	6	prostate_cancer	chr6:117210052C>T (rs339331)	4.33969e-11	0.3057959999999999	18	0		lung_cancer	TSPYL1 (Q9H0U9)	0.3419877948716187		1	RFX6 (Q8HWS3) (q-value = 0.04, combined)	combined	RFX6 (Q8HWS3)	0.0401208077629542	2	ROS1 (P08922) (oncogene, fusion), GOPC (Q9HD26) (fusion)	0		1	ROS1 (P08922) (cleanplex_tmb_500)
chr6:151186659-152920098 (1.7 Mbp)	breast_cancer (GWAS p-value = 2e-13, PWAS q-value = 5e-05)	727	2	breast_cancer	chr6:151936677A>G (rs6929137)	1.50459e-13	0.336918	8	1	CCDC170 (Q8IYT3) (q-value = 5e-05, breast_cancer)	breast_cancer	CCDC170 (Q8IYT3)	4.8448558396786005e-05	dominant	0		combined	ESR1 (P03372)	0.1629389905564488	1	ESR1 (P03372) (oncogene, TSG, fusion)	1	ESR1 (P03372)	2	ZBTB2 (Q8N680) (cleanplex_tmb_500), ESR1 (P03372) (cleanplex_tmb_500)
chr6:160333664-161333664 (1.0 Mbp)	prostate_cancer (GWAS p-value = 5e-10, PWAS q-value = 0.9)	292	1	prostate_cancer	chr6:160833664T>C (rs9364554)	5.422469999999998e-10	0.297801	5	0		non_melanoma_skin_cancer	IGF2R (P11717)	0.4742816191193523		0		UCEC	SLC22A3 (O75751)	0.4660699476493009	0		0		0
chr6:166883075-167953463 (1.1 Mbp)	non_melanoma_skin_cancer (GWAS p-value = 5e-09, PWAS q-value = 0.4)	449	4	non_melanoma_skin_cancer	chr6:167399512G>A (rs9366078)	4.61803e-09	0.3459369999999999	7	0		non_melanoma_skin_cancer	TTLL2 (Q9BWV7)	0.4447375083892969		0		UCEC	RNASET2 (O00584)	0.2176383313152606	1	FGFR1OP (O95684) (fusion)	0		0
chr7:27251351-28720196 (1.5 Mbp)	prostate_cancer (GWAS p-value = 1e-11, PWAS q-value = 0.9)	433	3	prostate_cancer	chr7:27976563A>G (rs10486567)	1.03133e-11	0.239439	5	0		breast_cancer	EVX1 (P49640)	0.908459739812731		0		combined	CREB5 (Q02930)	0.1872368502066582	1	JAZF1 (Q86VZ6) (fusion)	0		0
chr7:28632279-29632279 (1.0 Mbp)	non_melanoma_skin_cancer (GWAS p-value = 9e-10, PWAS q-value = 0.8)	339	1	non_melanoma_skin_cancer	chr7:29132279G>A (rs117744081)	9.43116e-10	0.030907	3	0		non_melanoma_skin_cancer	CPVL (Q9H3G5)	0.7940697081331329		0		UCEC	CHN2 (P52757)	0.1746964928233114	0		0		0
chr7:76666864-79582636 (2.9 Mbp)	non_melanoma_skin_cancer (GWAS p-value = 0.0006, PWAS q-value = 0.02)	748	0	chronic_lymphocytic_leukemia	chr7:78303699G>A (rs9886142)	6.87445e-05	0.1090000000000001	8	1	PTPN12 (Q05209) (q-value = 0.02, non_melanoma_skin_cancer)	non_melanoma_skin_cancer	PTPN12 (Q05209)	0.0192963527401247	recessive	0		combined	CCDC146 (Q8IYE0)	0.0664353774124167	0		0		1	MAGI2 (Q86UL8) (cleanplex_tmb_500)
chr7:97195363-98334801 (1.1 Mbp)	prostate_cancer (GWAS p-value = 7e-11, PWAS q-value = 0.02)	257	3	prostate_cancer	chr7:97816327T>C (rs6465657)	6.99546e-11	0.517538	9	1	LMTK2 (Q8IWU2) (q-value = 0.02, prostate_cancer)	prostate_cancer	LMTK2 (Q8IWU2)	0.0177181373641158	recessive	0		combined	NPTX2 (P47972)	0.1634831573219002	0		0		0
chr7:99527642-100964224 (1.4 Mbp)	melanoma (GWAS p-value = 0.0001, PWAS q-value = 0.02)	603	0	non_melanoma_skin_cancer	chr7:100359797T>G (rs75572930)	3.17216e-06	0.3066109999999999	56	1	SLC12A9 (Q9BXP2) (q-value = 0.02, melanoma)	melanoma	SLC12A9 (Q9BXP2)	0.0178856239448594	recessive	1	MEPCE (Q7L2J0) (q-value = 0.002, combined)	combined	MEPCE (Q7L2J0)	0.0015658209750216	0		0		0
chr7:100912889-102426379 (1.5 Mbp)	non_melanoma_skin_cancer (GWAS p-value = 2e-14, PWAS q-value = 0.4)	340	1	non_melanoma_skin_cancer	chr7:101412889G>A (rs954758)	1.94423e-14	0.37659	15	0		non_melanoma_skin_cancer	FAM185A (Q8N0U4)	0.3947363608444155		1	CUX1 (Q13948) (q-value = 0.002, UCEC)	UCEC	CUX1 (Q13948)	0.0022546405457314	2	CUX1 (Q13948) (oncogene, TSG), CUX1 (P39880) (oncogene, TSG)	0		0
chr7:121151751-122151751 (1.0 Mbp)	epithelial_ovarian_cancer (GWAS p-value = 4e-08, PWAS q-value = 1)	241	1	epithelial_ovarian_cancer	chr7:121651751G>A (rs150698072)	4.13251e-08	0.0004799999999999	4	0		pancreatic_cancer	FEZF1 (A0PJY2)	0.1048977753198559		0		combined	CADPS2 (Q86UW7)	0.4338519092841873	0		0		0
chr7:130065697-131085492 (1.0 Mbp)	non_melanoma_skin_cancer (GWAS p-value = 1e-20, PWAS q-value = 0.8), pan_cancer (GWAS p-value = 1e-08, PWAS q-value = 1)	268	2	non_melanoma_skin_cancer	chr7:130585492C>T (rs157934)	1.3339899999999999e-20	0.304099	3	0		non_melanoma_skin_cancer	TSGA13 (Q96PP4)	0.8034373661340448		0		UCEC	MKLN1 (Q9UL63)	0.1570711743013242	0		0		0
chr7:141957336-143557186 (1.6 Mbp)	chronic_lymphocytic_leukemia (GWAS p-value = 2e-08, PWAS q-value = 0.7)	482	1	chronic_lymphocytic_leukemia	chr7:142997149A>G (Affx-80233736)	2.24764e-08	0.0001339999999999	23	0		breast_cancer	TAS2R41 (P59536)	0.418043771923731		0		UCEC	TAS2R39 (P59534)	0.2140769290234254	1	FAM131B (Q86XD5) (fusion)	1	KEL (P23276)	2	KEL (P23276) (cleanplex_tmb_500), PRSS1 (P07477) (hadassah)
chr8:23002660-24040402 (1.0 Mbp)	prostate_cancer (GWAS p-value = 1e-17, PWAS q-value = 0.8)	338	2	prostate_cancer	chr8:23526463C>T (rs1512268)	1.4857699999999998e-17	0.575896	8	0		non_melanoma_skin_cancer	STC1 (P52823)	0.7331787935753512		1	NKX3-1 (Q99801) (q-value = 0.008, combined)	combined	NKX3-1 (Q99801)	0.0079892802228259	0		0		1	NKX3-1 (Q99801) (cleanplex_tmb_500)
chr8:36347709-37347709 (1.0 Mbp)	breast_cancer (GWAS p-value = 1e-08, PWAS q-value = 0.6)	227	1	breast_cancer	chr8:36847709C>T (rs10086016)	1.29924e-08	0.1767639999999999	1	0		breast_cancer	KCNU1 (A8MYU2)	0.5733996229822377		0		UCEC	KCNU1 (A8MYU2)	0.5917433754659494	0		0		0
chr8:76960493-78116519 (1.2 Mbp)	non_melanoma_skin_cancer (GWAS p-value = 1e-21, PWAS q-value = 1), pan_cancer (GWAS p-value = 1e-09, PWAS q-value = 1)	237	6	non_melanoma_skin_cancer	chr8:77475130C>T (rs10216564)	1.17367e-21	0.0647969999999998	1	0		pan_cancer	PEX2 (P28328)	0.9807292319884168		0		combined	PEX2 (P28328)	0.7093203547618382	0		0		0
chr8:100399736-102233811 (1.8 Mbp)	non_melanoma_skin_cancer (GWAS p-value = 2e-27, PWAS q-value = 0.2)	475	8	non_melanoma_skin_cancer	chr8:101062888A>G (rs7818948)	2.24167e-27	0.159431	11	0		pancreatic_cancer	FBXO43 (Q4G163)	0.1606726453280493		0		combined	COX6C (P09669)	0.1252136888542344	2	COX6C (P09669) (fusion), PABPC1 (P11940) (oncogene, TSG)	0		0
chr8:127503037-129040776 (1.5 Mbp)	prostate_cancer (GWAS p-value = 4e-42, PWAS q-value = 1e-22), pan_cancer (GWAS p-value = 1e-09, PWAS q-value = 0.3), colorectal_cancer (GWAS p-value = 1e-09, PWAS q-value = 0.004), breast_cancer (GWAS p-value = 3e-09, PWAS q-value = 0.9)	565	36	prostate_cancer	chr8:128413305T>G (rs6983267)	3.9727099999999986e-42	0.4745189999999999	2	1	POU5F1B (Q06416) (q-value = 1e-22, prostate_cancer)	prostate_cancer	POU5F1B (Q06416)	1.4751105655009525e-22	both, dominant	0		SKCM	FAM84B (Q96KN1)	0.9538900092819462	0		0		0
chr9:15918990-17415716 (1.5 Mbp)	non_melanoma_skin_cancer (GWAS p-value = 2e-16, PWAS q-value = 0.2)	476	6	non_melanoma_skin_cancer	chr9:16525632T>C (rs7031602)	2.1076799999999999e-16	0.055328	2	0		non_melanoma_skin_cancer	BNC2 (Q6ZN30)	0.1902534194140702		1	BNC2 (Q6ZN30) (q-value = 0.02, combined)	combined	BNC2 (Q6ZN30)	0.0161690708257378	0		0		0
chr9:21207372-22553687 (1.3 Mbp)	non_melanoma_skin_cancer (GWAS p-value = 8e-23, PWAS q-value = 0.3), melanoma (GWAS p-value = 4e-10, PWAS q-value = 0.0001), pan_cancer (GWAS p-value = 2e-09, PWAS q-value = 0.9)	360	14	non_melanoma_skin_cancer	chr9:22053687G>A (rs10965219)	8.041079999999999e-23	0.489957	15	1	MTAP (Q13126) (q-value = 0.0001, melanoma)	melanoma	MTAP (Q13126)	0.0001128942727374	both	1	CDKN2A (P42771) (q-value = 1e-81, combined)	combined	CDKN2A (P42771)	9.907233720856547e-82	2	CDKN2A (P42771) (TSG), CDKN2A (Q8N726) (TSG)	2	CDKN2A (P42771), CDKN2A (Q8N726)	3	CDKN2A (P42771) (cleanplex_tmb_500, invitae_multi_cancer), CDKN2A (Q8N726) (cleanplex_tmb_500, invitae_multi_cancer), CDKN2B (P42772) (cleanplex_tmb_500)
chr9:106459243-107459243 (1.0 Mbp)	non_melanoma_skin_cancer (GWAS p-value = 4e-09, PWAS q-value = 0.9)	242	1	non_melanoma_skin_cancer	chr9:106959243G>A (rs12377116)	4.24827e-09	0.407795	7	0		lung_cancer	OR13C4 (Q8NGS5)	0.5928155041458455		0		combined	SMC2 (O95347)	0.1278697489154631	0		0		0
chr9:110337073-111388478 (1.1 Mbp)	breast_cancer (GWAS p-value = 4e-09)	330	2	breast_cancer	chr9:110837073G>A (rs10816625)	3.9592300000000014e-09	0.0653989999999999	0	0						0					0		0		0
chr9:111205052-112725714 (1.5 Mbp)	chronic_lymphocytic_leukemia (GWAS p-value = 0.0001, PWAS q-value = 0.05)	420	0	chronic_lymphocytic_leukemia	chr9:111727670G>C (rs7021366)	0.0001127439999999	0.2824409999999999	9	1	CTNNAL1 (Q9UBT7) (q-value = 0.05, chronic_lymphocytic_leukemia)	chronic_lymphocytic_leukemia	CTNNAL1 (Q9UBT7)	0.0451281096091479	dominant	1	PTPN3 (P26045) (q-value = 0.02, combined)	combined	PTPN3 (P26045)	0.0190804087734776	0		0		0
chrX:9315802-10315802 (1.0 Mbp)	prostate_cancer (GWAS p-value = 3e-08, PWAS q-value = 1)	264	1	prostate_cancer	chrX:9815802A>G (rs5933765)	2.94946e-08	0.762274	5	0		non_melanoma_skin_cancer	TBL1X (O60907)	0.6053069354359819		0		UCEC	SHROOM2 (Q13796)	0.6930833781264136	0		0		0
chrX:50710057-52197194 (1.5 Mbp)	prostate_cancer (GWAS p-value = 7e-12, PWAS q-value = 1)	87	8	prostate_cancer	chrX:51241672T>C (rs5945619)	6.50386e-12	0.6385810000000001	7	0		non_melanoma_skin_cancer	NUDT11 (Q96G61)	0.6591772501755517		0		combined	CXorf67 (Q86X51)	0.5116798769671426	0		0		0
chrX:128639208-130046819 (1.4 Mbp)	chronic_lymphocytic_leukemia (GWAS p-value = 0.004, PWAS q-value = 0.03)	162	0	epithelial_ovarian_cancer	chrX:128875801T>C (rs5975145)	2.02481e-05	0.1180829999999999	15	1	RBMX2 (Q9Y388) (q-value = 0.03, chronic_lymphocytic_leukemia)	chronic_lymphocytic_leukemia	RBMX2 (Q9Y388)	0.0301333179112013	recessive	0		UCEC	RBMX2 (Q9Y388)	0.2071538032902934	2	ELF4 (Q99607) (oncogene, TSG, fusion), BCORL1 (Q5H9F3) (oncogene, TSG)	0		1	BCORL1 (Q5H9F3) (cleanplex_tmb_500)
chrX:133981044-135495053 (1.5 Mbp)	chronic_lymphocytic_leukemia (GWAS p-value = 0.002, PWAS q-value = 0.03)	189	0	epithelial_ovarian_cancer	chrX:134585284T>C (rs191053216)	0.000689014	0.0207709999999998	15	1	ZNF449 (Q6P9G9) (q-value = 0.03, chronic_lymphocytic_leukemia)	chronic_lymphocytic_leukemia	ZNF449 (Q6P9G9)	0.0301333179112013	recessive	1	SAGE1 (Q9NXZ1) (q-value = 0.03, combined)	combined	SAGE1 (Q9NXZ1)	0.027756391804985	0		0		0
