# Supplementary material for: Genetic association studies of alterations in protein function expose recessive effects on cancer predisposition
Source: Sci Rep. 2021 Jul 21;11:14901. doi: 10.1038/s41598-021-94252-y (PMC8295298; doi:10.1038/s41598-021-94252-y)
Supplement: Supplementary file 4 — Supplementary Table S3. [file 41598_2021_94252_MOESM4_ESM.xlsx]

## Sheet: breast_cancer
uniprot_id	symbol	name	refseq_ids	chr	cds_start	cds_end	dominant_std_score	dominant_avg_score_controls	dominant_std_score_controls	dominant_avg_score_cases	dominant_std_score_cases	dominant_cohen_d	dominant_pval	recessive_avg_score	recessive_std_score	recessive_avg_score_controls	recessive_std_score_controls	recessive_avg_score_cases	recessive_std_score_cases	recessive_cohen_d	recessive_pval	combined_pval	fdr_significance	fdr_qval	dominant_significance	dominant_qval	recessive_significance	recessive_qval
Q8IYT3	CCDC170	coiled-coil domain containing 170	['NM_025059']	6	151815264	151939279	0.100348	0.273412	0.100583	0.267373	0.097075	-0.0610912	1.70799e-09	0.669034	0.183051	0.669298	0.183269	0.665602	0.180167	-0.0203401	0.0600553	2.89164e-09	TRUE	4.84486e-05	TRUE	3.03732e-05	FALSE	0.946842
O96017	CHEK2	checkpoint kinase 2	['NM_001005735']	22	29083888	29130709	0.0951629	0.985669	0.0935583	0.980016	0.113806	-0.0542666	5.76646e-09	0.999984	0.00388116	0.999992	0.00357804	0.999879	0.00666002	-0.0210925	0.0177762	5.47225e-09	TRUE	4.84486e-05	TRUE	5.12724e-05	FALSE	0.906824
Q9UBP4	DKK3	dickkopf WNT signaling pathway inhibitor 3	['NM_013253']	11	11986014	12030129	0.123182	0.533786	0.123426	0.531413	0.119956	-0.0194934	0.0496399	0.794546	0.182875	0.795184	0.182962	0.786286	0.181552	-0.048817	2.74393e-06	1.26829e-05	FALSE	0.0748589	FALSE	0.859929	TRUE	0.0486883
Q6A162	KRT40	keratin 40	['NM_182497']	17	39134452	39140525	0.413177	0.239037	0.412322	0.257952	0.42373	0.0452436	5.19638e-06	0.938595	0.281822	0.938546	0.281997	0.93922	0.27956	0.00239951	0.720609	3.04254e-05	FALSE	0.134686	TRUE	0.0308024	FALSE	0.999125
Q8IUI8	CRLF3	cytokine receptor like factor 3	['NM_015986']	17	29111208	29151669	0.433145	0.697322	0.433606	0.714206	0.426846	0.0392435	9.01387e-05	0.972189	0.154908	0.971819	0.155906	0.976985	0.141259	0.0347301	0.00148187	3.80705e-05	FALSE	0.134823	FALSE	0.178104	FALSE	0.69653
P78426	NKX6-1	NK6 homeobox 1	['NM_006168']	4	85414445	85419381	0.00920331	0.999367	0.00895213	0.998959	0.0119856	-0.038571	1.99745e-05	1	0.000107485	1	0.000109842	1	7.01095e-05	-0.00301144	0.758648	8.26799e-05	FALSE	0.241287	FALSE	0.0888016	FALSE	0.999125
Q15431	SYCP1	synaptonemal complex protein 1	['NM_003176']	1	115398086	115537637	0.0895759	0.96126	0.0899037	0.96484	0.085148	0.0408889	7.02007e-05	0.999736	0.00735074	0.999726	0.00747413	0.999867	0.0055057	0.0214893	0.0536766	9.53866e-05	FALSE	0.241287	FALSE	0.178104	FALSE	0.946842
Q14515	SPARCL1	SPARC like 1	['NM_001128310']	4	88394930	88420726	0.196156	0.769333	0.196175	0.761319	0.195767	-0.0408908	2.81416e-05	1.00023	0.0500772	1.00025	0.049996	0.999939	0.0511194	-0.0061419	0.515415	0.000125114	FALSE	0.276924	FALSE	0.100088	FALSE	0.999125
Q9Y613	FHOD1	formin homology 2 domain containing 1	['NM_001318202']	16	67263542	67281313	0.0859001	0.971882	0.0863637	0.975286	0.0795855	0.0409914	5.41555e-05	0.999883	0.00561546	0.999886	0.00559896	0.999847	0.00582523	-0.00678743	0.494878	0.00020548	FALSE	0.404271	FALSE	0.160508	FALSE	0.999125
Q9UGF5	OR14J1	olfactory receptor family 14 subfamily J member 1	['NM_030946']	6	29274467	29275429	0.274665	0.521134	0.274331	0.530021	0.278844	0.0321282	0.00132947	0.876973	0.214741	0.876446	0.215028	0.883803	0.210874	0.0345457	0.000564217	0.00023543	FALSE	0.416876	FALSE	0.438945	FALSE	0.500574
P59536	TAS2R41	taste 2 receptor member 41	['NM_176883']	7	143174966	143175886	0.429783	0.587793	0.429776	0.583951	0.429868	-0.00893869	0.419984	0.94032	0.210023	0.940937	0.209026	0.932325	0.222401	-0.0399058	5.4803e-05	0.000269005	FALSE	0.418044	FALSE	0.970864	FALSE	0.350096
Q96GX2	ATXN7L3B	ataxin 7 like 3B	['NM_001136262']	12	74931893	74932183	0.00822065	0.999772	0.00816763	0.999768	0.00887962	-0.000451129	0.920258	1	1.66922e-09	1	1.57122e-09	1	2.62643e-09	0.029802	8.50933e-05	0.000296078	FALSE	0.418044	FALSE	0.998788	FALSE	0.350096
Q3T8J9	GON4L	gon-4 like	['NM_032292']	1	155720378	155823571	0.0195529	0.982419	0.0194552	0.981857	0.0207713	-0.0279143	0.00297477	0.99896	0.00383555	0.998968	0.00382267	0.998857	0.00399751	-0.0282959	0.00388206	0.000356043	FALSE	0.418044	FALSE	0.521227	FALSE	0.785078
Q96NY9	MUS81	MUS81 structure-specific endonuclease subunit	['NM_025128']	11	65628225	65633520	0.228734	0.226241	0.22786	0.234758	0.239638	0.036425	0.000223668	0.714231	0.334515	0.713751	0.334587	0.720453	0.333538	0.0200613	0.0392535	0.000407067	FALSE	0.418044	FALSE	0.236734	FALSE	0.946842
Q02763	TEK	TEK receptor tyrosine kinase	['NM_000459']	9	27109589	27229227	0.0454042	0.703353	0.0454357	0.703084	0.0449952	-0.00593933	0.565638	0.836729	0.0511021	0.836587	0.0509057	0.838569	0.05355	0.0379363	8.19764e-05	0.000412255	FALSE	0.418044	FALSE	0.98316	FALSE	0.350096
Q8IWL8	STH	saitohin	['NM_001007532']	17	44076646	44077029	0.233289	0.807487	0.233419	0.817074	0.231428	0.0412478	8.9248e-05	0.981932	0.0775813	0.981868	0.0777106	0.982762	0.0758833	0.0116425	0.341558	0.000458294	FALSE	0.418044	FALSE	0.178104	FALSE	0.999125
Q9GZK6	OR2J1	olfactory receptor family 2 subfamily J member 1 (gene/pseudogene)	['NG_004683']	6	29068720	29069655	0.246603	0.0985532	0.245941	0.106419	0.254935	0.0314011	0.00249044	0.27078	0.306658	0.269897	0.306115	0.282215	0.313394	0.039762	0.000107555	0.000472294	FALSE	0.418044	FALSE	0.497671	FALSE	0.350096
Q5THJ4	VPS13D	vacuolar protein sorting 13 homolog D	['NM_015378']	1	12294324	12569075	0.0978654	0.893438	0.0977547	0.889903	0.0992346	-0.0358827	0.000374141	0.99669	0.0214429	0.99667	0.0214642	0.996958	0.0211637	0.0135192	0.190565	0.000500299	FALSE	0.418044	FALSE	0.255898	FALSE	0.999125
Q9Y575	ASB3	ankyrin repeat and SOCS box containing 3	['NM_016115']	2	53897643	53992709	0.175102	0.921346	0.174681	0.914816	0.180374	-0.0367742	0.000142387	0.998647	0.0230318	0.998643	0.0230942	0.998705	0.0222083	0.0027653	0.7895	0.000530115	FALSE	0.418044	FALSE	0.232002	FALSE	0.999125
Q8NHA4	OR2AE1	olfactory receptor family 2 subfamily AE member 1	['NM_001005276']	7	99473688	99474656	0.374919	0.299117	0.374281	0.312906	0.382885	0.0364203	0.000200223	0.768627	0.376898	0.768035	0.377198	0.776302	0.372913	0.0220422	0.022026	0.000530316	FALSE	0.418044	FALSE	0.236734	FALSE	0.917252
Q08AN1	ZNF616	zinc finger protein 616	['XM_030892']	19	52618074	52633765	0.231192	0.810573	0.23142	0.819231	0.228072	0.0376877	0.000228295	0.994504	0.0481837	0.994531	0.0481717	0.99416	0.0483395	-0.00767537	0.432476	0.000548806	FALSE	0.418044	FALSE	0.236734	FALSE	0.999125
Q99456	KRT12	keratin 12	['NM_000223']	17	39017916	39023438	0.196198	0.777689	0.196327	0.784729	0.194409	0.0360344	0.000367846	0.981563	0.0560389	0.981612	0.0559557	0.980929	0.0571054	-0.0120851	0.22925	0.00056957	FALSE	0.418044	FALSE	0.255898	FALSE	0.999125
P17948	FLT1	fms related tyrosine kinase 1	['NM_002019']	13	28877307	29068980	0.0657585	0.985182	0.0651908	0.983119	0.0726918	-0.0298662	0.00187585	1.00006	0.00202998	1.00006	0.001901	1.00002	0.0032697	-0.0160924	0.0478275	0.000593291	FALSE	0.418044	FALSE	0.461234	FALSE	0.946842
Q6PK81	ZNF773	zinc finger protein 773	['NM_198542']	19	58011449	58018789	0.249532	0.810346	0.24937	0.802239	0.25152	-0.0323678	0.00126152	1.00089	0.0512918	1.00096	0.0510555	0.999912	0.0542536	-0.0199585	0.0444842	0.000634198	FALSE	0.418044	FALSE	0.438945	FALSE	0.946842
Q9C0G0	ZNF407	zinc finger protein 407	['NM_017757']	18	72342976	72776421	0.0279591	0.973793	0.0279427	0.973877	0.0281716	0.00298958	0.828572	0.999947	0.00436293	0.999935	0.00439085	1.0001	0.00398039	0.0401532	0.000142589	0.000657372	FALSE	0.418044	FALSE	0.995171	FALSE	0.350096
Q6ZWH5	NEK10	NIMA related kinase 10	['NM_152534']	3	27152766	27394373	0.243773	0.77391	0.243758	0.766015	0.243851	-0.0323828	0.000740862	0.978837	0.0865616	0.97901	0.0862149	0.976589	0.0909083	-0.0273252	0.00759376	0.000665311	FALSE	0.418044	FALSE	0.354646	FALSE	0.821477
P51151	RAB9A	RAB9A, member RAS oncogene family	['NM_004251']	X	13726866	13727468	0.015411	0.999638	0.0155058	0.999689	0.0141253	0.00344347	0.853495	1	5.4339e-09	1	5.30353e-09	1	6.9009e-09	0.0337498	0.000146622	0.000671765	FALSE	0.418044	FALSE	0.996355	FALSE	0.350096
P42785	PRCP	prolylcarboxypeptidase	['NM_005040']	11	82535951	82611444	0.413901	0.682222	0.414084	0.691379	0.411449	0.0221843	0.0273469	0.972993	0.147255	0.972611	0.148247	0.977939	0.133654	0.0377475	0.000361877	0.000687522	FALSE	0.418044	FALSE	0.805806	FALSE	0.477187
Q86WC4	OSTM1	osteopetrosis associated transmembrane protein 1	['NM_014028']	6	108365992	108395855	0.0242792	0.998108	0.0244225	0.998201	0.0223398	0.0039818	0.724187	1	0.000168637	1	0.000166765	1.00001	0.000191205	0.0249447	0.000157843	0.000692819	FALSE	0.418044	FALSE	0.991464	FALSE	0.350096
Q9H5H4	ZNF768	zinc finger protein 768	['NM_024671']	16	30535841	30537734	0.110087	0.851952	0.10994	0.856316	0.111901	0.0393477	0.000143509	0.977425	0.0511309	0.977372	0.0511786	0.978103	0.0505055	0.0143744	0.166216	0.000708269	FALSE	0.418044	FALSE	0.232002	FALSE	0.999125
O95279	KCNK5	potassium two pore domain channel subfamily K member 5	['NM_003740']	6	39158669	39196887	0.104395	0.978937	0.10464	0.980106	0.10116	0.0113513	0.250204	0.999965	0.00472957	0.999981	0.00390326	0.999762	0.0107133	-0.027185	0.000430285	0.000801014	FALSE	0.432478	FALSE	0.952555	FALSE	0.477187
O43281	EFS	embryonal Fyn-associated substrate	['NM_001277174']	14	23826438	23834234	0.189402	0.800116	0.18946	0.807138	0.18853	0.0371512	0.000343314	1.00062	0.047962	1.00068	0.0479519	0.999857	0.0480885	-0.017052	0.0905146	0.0008145	FALSE	0.432478	FALSE	0.255898	FALSE	0.965763
Q99519	NEU1	neuraminidase 1	['NM_000434']	6	31827499	31830553	0.0351389	0.997833	0.0340297	0.996486	0.0471965	-0.0327318	0.000185752	1	1.21523e-05	1	1.1747e-05	1	1.6529e-05	0.00454057	0.575754	0.000815648	FALSE	0.432478	FALSE	0.236734	FALSE	0.999125
Q9Y6F9	WNT6	Wnt family member 6	['NM_006522']	2	219724761	219738564	0.0911037	0.960097	0.0913403	0.963423	0.0879251	0.0371061	0.000172265	0.999141	0.0105453	0.999134	0.0105837	0.999233	0.0100343	0.00958861	0.286652	0.000835653	FALSE	0.432478	FALSE	0.236734	FALSE	0.999125
Q9HBR0	SLC38A10	solute carrier family 38 member 10	['NM_138570']	17	79219359	79268721	0.379857	0.397282	0.379595	0.406373	0.38315	0.0238373	0.013395	0.849055	0.307975	0.848313	0.308544	0.85866	0.300353	0.0339837	0.000475508	0.000859902	FALSE	0.432478	FALSE	0.713183	FALSE	0.481073
Q16254	E2F4	E2F transcription factor 4	['NM_001950']	16	67226131	67232023	0.0679356	0.984389	0.0679176	0.98417	0.0681702	-0.00321297	0.739055	1.00012	0.00362576	1.00011	0.00366948	1.00023	0.00300002	0.0362195	0.00019373	0.000879268	FALSE	0.432478	FALSE	0.991464	FALSE	0.381949
Q99996	AKAP9	A-kinase anchoring protein 9	['NM_005751']	7	91570414	91739470	0.205858	0.698803	0.205963	0.694145	0.204449	-0.0226981	0.0140693	0.949125	0.111557	0.949395	0.111298	0.945627	0.11481	-0.03333	0.000676573	0.000927024	FALSE	0.443644	FALSE	0.728829	FALSE	0.553454
Q01970	PLCB3	phospholipase C beta 3	['NM_000932']	11	64019122	64035025	0.195475	0.885052	0.195317	0.882521	0.197509	-0.0128875	0.168932	0.997007	0.0316346	0.99709	0.0310367	0.995938	0.0385386	-0.0329233	0.000286951	0.000961201	FALSE	0.447894	FALSE	0.930598	FALSE	0.477187
Q8IUH8	SPPL2C	signal peptide peptidase like 2C	['NM_175882']	17	43922273	43924324	0.230575	0.253961	0.230502	0.262914	0.231357	0.038773	0.000252935	0.817187	0.269186	0.817161	0.269318	0.817532	0.267491	0.00138333	0.96851	0.00102644	FALSE	0.454332	FALSE	0.236734	FALSE	0.999125
Q86W10	CYP4Z1	cytochrome P450 family 4 subfamily Z member 1	['NM_178134']	1	47533163	47583603	0.0922541	0.980937	0.0917391	0.97843	0.0986601	-0.0263241	0.0043488	1	0.00308527	0.999996	0.00312304	1.00006	0.00254508	0.0209142	0.0096492	0.00103719	FALSE	0.454332	FALSE	0.577125	FALSE	0.856077
Q03014	HHEX	hematopoietically expressed homeobox	['NM_002729']	10	94449744	94454522	0.0162952	0.999024	0.0157139	0.998411	0.0225017	-0.0315856	0.000234498	1	2.59693e-05	1	2.69154e-05	1	5.09966e-06	-0.00059875	0.919616	0.00105199	FALSE	0.454332	FALSE	0.236734	FALSE	0.999125
P57735	RAB25	RAB25, member RAS oncogene family	['NM_020387']	1	156031192	156040075	0.1386	0.974963	0.138003	0.972608	0.146112	-0.0165712	0.0828794	0.999928	0.00882686	0.999952	0.0076242	0.999621	0.0182821	-0.0236213	0.000765949	0.00112949	FALSE	0.476186	FALSE	0.897955	FALSE	0.566292
Q13901	C1D	C1D nuclear receptor corepressor	['NM_006333']	2	68270024	68274442	0.231982	0.855691	0.232281	0.864144	0.227938	0.0367318	0.000248358	0.99117	0.0582576	0.991142	0.0583552	0.991532	0.056979	0.00674941	0.474469	0.00119372	FALSE	0.491564	FALSE	0.236734	FALSE	0.999125
Q96JE9	MAP6	microtubule associated protein 6	['NM_033063']	11	75298107	75379414	0.0991451	0.809428	0.099259	0.805836	0.0976007	-0.0364922	0.000276453	0.963236	0.0597077	0.963279	0.059678	0.962684	0.0600912	-0.00992334	0.316686	0.00129397	FALSE	0.499123	FALSE	0.245808	FALSE	0.999125
P33241	LSP1	lymphocyte-specific protein 1	['NM_002339']	11	1874375	1908790	0.0804642	0.901919	0.0804426	0.903663	0.0807302	0.0216342	0.0227112	0.991986	0.0219067	0.99194	0.021957	0.992584	0.021237	0.0298302	0.00354143	0.00134408	FALSE	0.499123	FALSE	0.789781	FALSE	0.785078
Q9BR26	OCSTAMP	osteoclast stimulatory transmembrane protein	['XM_496476']	20	45169916	45179199	0.0760176	0.986767	0.075529	0.984634	0.0820653	-0.0270367	0.00443915	0.999994	0.00218519	0.999992	0.00224174	1.00002	0.00123698	0.0160036	0.0194672	0.00135632	FALSE	0.499123	FALSE	0.584752	FALSE	0.913161
P04090	RLN2	relaxin 2	['NM_134441']	9	5300101	5304580	0.11406	0.979659	0.113868	0.978662	0.116526	-0.00865313	0.298192	0.999943	0.00642735	0.99996	0.00558245	0.999716	0.0131441	-0.0242293	0.000407613	0.0013651	FALSE	0.499123	FALSE	0.963775	FALSE	0.477187
Q14790	CASP8	caspase 8	['NM_001228']	2	202131210	202151314	0.315878	0.812979	0.316344	0.824744	0.309588	0.0375923	0.000297473	0.988259	0.0850987	0.988223	0.0852195	0.988721	0.0835205	0.00590625	0.530859	0.00140171	FALSE	0.499123	FALSE	0.251903	FALSE	0.999125
P12931	SRC	SRC proto-oncogene, non-receptor tyrosine kinase	['NM_005417']	20	36012557	36031779	0.00740042	0.999675	0.00755348	0.999733	0.00501055	0.00911381	0.499259	1	5.16326e-06	1	3.4506e-06	1	1.47584e-05	0.020752	0.000383903	0.0014332	FALSE	0.499123	FALSE	0.98316	FALSE	0.477187
Q9NWK9	ZNHIT6	zinc finger HIT-type containing 6	['NM_017953']	1	86119744	86173967	0.114037	0.953428	0.113943	0.952534	0.115257	-0.00779682	0.465429	0.999687	0.0133034	0.999721	0.0130845	0.999248	0.0158631	-0.0325404	0.000389175	0.00147175	FALSE	0.499123	FALSE	0.977429	FALSE	0.477187
P10636	MAPT	microtubule associated protein tau	['NM_016835']	17	44039704	44101534	0.194217	0.778797	0.194317	0.786156	0.192799	0.0380163	0.000317685	0.988137	0.0494232	0.988116	0.0494974	0.988414	0.048453	0.00608612	0.678383	0.001476	FALSE	0.499123	FALSE	0.255898	FALSE	0.999125
Q13585	GPR50	G protein-coupled receptor 50	['NM_004224']	X	150345194	150349906	0.38058	0.268414	0.380209	0.281738	0.38516	0.034815	0.000552885	0.795235	0.372141	0.795279	0.372272	0.794673	0.370459	-0.00163146	0.872673	0.00147684	FALSE	0.499123	FALSE	0.327732	FALSE	0.999125
Q8WUU4	ZNF296	zinc finger protein 296	['NM_145288']	19	45574862	45579631	0.0285606	0.996606	0.0279847	0.995565	0.0351693	-0.0327326	0.000349152	1	0.000293034	1	0.00030221	1	0.000122856	0.00379095	0.758369	0.00149396	FALSE	0.499123	FALSE	0.255898	FALSE	0.999125
Q07687	DLX2	distal-less homeobox 2	['NM_004405']	2	172965274	172967266	0.0906079	0.975452	0.0901619	0.972239	0.096155	-0.0344715	0.00039483	0.999912	0.00522251	0.999915	0.00512543	0.99987	0.00634779	-0.00785246	0.403958	0.00157498	FALSE	0.509046	FALSE	0.260047	FALSE	0.999125
Q5TCZ1	SH3PXD2A	SH3 and PX domains 2A	['NM_014631']	10	105361576	105615024	0.0501374	0.988668	0.0497233	0.986985	0.0552024	-0.0320508	0.000965534	1.00001	0.000870927	1.00001	0.000887576	1.00002	0.000615634	0.0164053	0.120174	0.0016059	FALSE	0.509046	FALSE	0.376852	FALSE	0.979426
O60566	BUB1B	BUB1 mitotic checkpoint serine/threonine kinase B	['NM_001211']	15	40453422	40512957	0.0575216	0.884311	0.0571594	0.882697	0.0620079	-0.027076	0.00596192	0.96861	0.0331415	0.968562	0.033123	0.969233	0.0333753	0.020179	0.0333747	0.0016099	FALSE	0.509046	FALSE	0.631076	FALSE	0.946842
P02748	C9	complement C9	['NM_001737']	5	39285304	39364566	0.17093	0.793708	0.170748	0.791798	0.173268	-0.0111039	0.221018	0.97083	0.0690133	0.970683	0.0691417	0.972735	0.0673017	0.0300778	0.00323861	0.00167266	FALSE	0.512903	FALSE	0.943107	FALSE	0.785078
O15014	ZNF609	zinc finger protein 609	['XM_042833']	15	64791619	64973578	0.18182	0.955638	0.18171	0.954652	0.183236	-0.00540504	0.679025	0.999613	0.018013	0.999661	0.0169286	0.998995	0.028551	-0.0283675	0.000361685	0.00172685	FALSE	0.512903	FALSE	0.991464	FALSE	0.477187
Q8NEV4	MYO3A	myosin IIIA	['NM_017433']	10	26241040	26500889	0.108898	0.738815	0.108833	0.739628	0.109734	0.00744093	0.424076	1.01691	0.0295507	1.01699	0.0294714	1.01599	0.0305469	-0.033092	0.00075154	0.00176482	FALSE	0.512903	FALSE	0.970864	FALSE	0.566292
Q08999	RBL2	RB transcriptional corepressor like 2	['NM_005611']	16	53468469	53524209	0.272158	0.706385	0.272149	0.700062	0.272218	-0.0232297	0.0236448	0.960896	0.123428	0.961183	0.123021	0.95717	0.128532	-0.0318954	0.000948895	0.00176626	FALSE	0.512903	FALSE	0.80363	FALSE	0.673488
Q14593	ZNF273	zinc finger protein 273	['NM_021148']	7	64363696	64389413	0.223975	0.697085	0.223692	0.692805	0.227595	-0.0189678	0.0716467	0.961279	0.0807471	0.961099	0.0810099	0.963617	0.0772263	0.0318204	0.00179473	0.00176693	FALSE	0.512903	FALSE	0.897955	FALSE	0.742575
O00590	ACKR2	atypical chemokine receptor 2	['NM_001296']	3	42905995	42907146	0.273604	0.585541	0.273398	0.594779	0.276129	0.03362	0.000449926	0.92894	0.169905	0.928862	0.169982	0.929943	0.168909	0.00637561	0.610113	0.00189894	FALSE	0.53864	FALSE	0.275898	FALSE	0.999125
P29377	S100G	S100 calcium binding protein G	['NM_004057']	X	16669130	16672629	0.00215195	0.999958	0.00221076	0.999967	0.00114362	0.00516462	0.653646	1	3.48757e-09	1	3.37822e-09	1	4.67693e-09	0.0318752	0.000491063	0.00191643	FALSE	0.53864	FALSE	0.991464	FALSE	0.481073
P15515	HTN1	histatin 1	['NM_002159']	4	70918794	70921283	0.0554585	0.994473	0.0564481	0.996427	0.0404615	0.0397962	0.000439886	1	3.79629e-05	1	3.91273e-05	1	1.6671e-05	0.00264874	0.894623	0.00206576	FALSE	0.562977	FALSE	0.275898	FALSE	0.999125
Q6ZNB7	AGMO	alkylglycerol monooxygenase	['NM_001004320']	7	15240913	15601470	0.13916	0.974047	0.138372	0.970328	0.14895	-0.0258656	0.00837046	0.999645	0.0154756	0.999677	0.0146658	0.999236	0.0235729	-0.0224461	0.00608448	0.0020764	FALSE	0.562977	FALSE	0.670444	FALSE	0.805384
A4D1F6	LRRD1	leucine rich repeats and death domain containing 1	['NM_001045475']	7	91774205	91794516	0.116626	0.847477	0.116658	0.844597	0.116176	-0.0247374	0.00898265	0.982591	0.0463303	0.982683	0.0462367	0.981402	0.0475125	-0.0273321	0.00624997	0.00209841	FALSE	0.562977	FALSE	0.674597	FALSE	0.805384
Q2UY09	COL28A1	collagen type XXVIII alpha 1 chain	['NM_001037763']	7	7398267	7572506	0.0934423	0.661753	0.0932884	0.65879	0.0953763	-0.0314105	0.00101601	0.861779	0.0623702	0.861752	0.0623424	0.862131	0.0627313	0.00607026	0.47842	0.00227522	FALSE	0.5734	FALSE	0.376852	FALSE	0.999125
Q7Z6G8	ANKS1B	ankyrin repeat and sterile alpha motif domain containing 1B	['NM_020140']	12	99129341	100378015	0.0330201	0.987046	0.0330046	0.986886	0.0332222	-0.00485099	0.585612	0.999866	0.00291367	0.999874	0.00284702	0.999772	0.00366839	-0.0308668	0.000515125	0.00239075	FALSE	0.5734	FALSE	0.98316	FALSE	0.481073
Q96EY8	MMAB	methylmalonic aciduria (cobalamin deficiency) cblB type	['NM_052845']	12	109994836	110011285	0.215234	0.609178	0.214889	0.616446	0.219546	0.0334562	0.000622241	0.907484	0.152635	0.907294	0.152737	0.909955	0.151293	0.017504	0.0983241	0.00248266	FALSE	0.5734	FALSE	0.328512	FALSE	0.971587
Q9NP92	MRPS30	mitochondrial ribosomal protein S30	['NM_016640']	5	44809065	44815301	0.29457	0.599736	0.294842	0.590982	0.29092	-0.0298874	0.00200338	0.939213	0.159756	0.93945	0.159493	0.936149	0.163097	-0.0204609	0.0227277	0.00248669	FALSE	0.5734	FALSE	0.461234	FALSE	0.917252
Q7Z628	NET1	neuroepithelial cell transforming 1	['NM_005863']	10	5454656	5498954	0.0375769	0.995692	0.0379463	0.996989	0.0323879	0.0367857	0.000593251	1.00001	0.0015312	1.00001	0.00157744	1.00002	0.000694253	0.00269608	0.86313	0.00250177	FALSE	0.5734	FALSE	0.328512	FALSE	0.999125
Q9Y2C9	TLR6	toll like receptor 6	['NM_006068']	4	38828707	38831094	0.21724	0.589882	0.217537	0.583854	0.213282	-0.0279825	0.0108115	0.893292	0.173159	0.893689	0.172982	0.888137	0.175369	-0.0318756	0.00258866	0.00251892	FALSE	0.5734	FALSE	0.674597	FALSE	0.785078
Q69YW2	STUM	stum, mechanosensory transduction mediator homolog	['NM_001003665']	1	226736606	226789738	0.0616163	0.992374	0.0611068	0.990804	0.0678593	-0.0243193	0.00985282	0.999985	0.00249394	0.999983	0.00257504	1.00001	0.000944395	0.0135036	0.0175717	0.00255732	FALSE	0.5734	FALSE	0.674597	FALSE	0.906824
P09681	GIP	gastric inhibitory polypeptide	['NM_004123']	17	47036072	47044594	0.161224	0.698396	0.16147	0.692876	0.157915	-0.0345671	0.000578666	0.92478	0.120724	0.924855	0.120687	0.923814	0.121208	-0.00860939	0.382577	0.00257768	FALSE	0.5734	FALSE	0.328512	FALSE	0.999125
P25786	PSMA1	proteasome subunit alpha 1	['NM_002786']	11	14526741	14540761	0.00146694	0.999952	0.00122364	0.999918	0.00326114	-0.0137686	0.0309993	1	4.24395e-06	1	2.54302e-06	1	1.2946e-05	0.0183456	0.00610124	0.00259576	FALSE	0.5734	FALSE	0.815009	FALSE	0.805384
O43623	SNAI2	snail family transcriptional repressor 2	['NM_003068']	8	49831369	49833824	0.00789875	0.999666	0.00788157	0.999615	0.00811835	-0.00642142	0.477869	1	9.26808e-06	1	6.05352e-06	1	2.69078e-05	0.0232357	0.000686204	0.00260656	FALSE	0.5734	FALSE	0.979936	FALSE	0.553454
Q9C0E8	LNPK	lunapark, ER junction formation factor	['XM_042834']	2	176794698	176860312	0.0646719	0.976	0.0644908	0.974763	0.0669672	-0.0188213	0.0436536	0.999587	0.00668737	0.999601	0.00657258	0.999401	0.00802579	-0.0273119	0.00219681	0.00265535	FALSE	0.5734	FALSE	0.842201	FALSE	0.785078
Q9UPN9	TRIM33	tripartite motif containing 33	['NM_015906']	1	114940273	115053697	0.022793	0.744653	0.0228913	0.745109	0.0214745	0.0205637	0.0374222	0.8621	0.0523244	0.862192	0.0524243	0.860916	0.051	-0.024663	0.0137603	0.002665	FALSE	0.5734	FALSE	0.826401	FALSE	0.886587
A6NLX4	TMEM210	transmembrane protein 210	['XM_001715022']	9	140065430	140066479	0.111055	0.981087	0.111787	0.984419	0.10104	0.031268	0.00189716	0.999917	0.00665983	0.999923	0.00634575	0.999838	0.00986362	-0.0103093	0.228543	0.00271178	FALSE	0.5734	FALSE	0.461234	FALSE	0.999125
Q9BUB7	TMEM70	transmembrane protein 70	['NM_017866']	8	74888517	74893853	0.213909	0.867318	0.213516	0.861205	0.218875	-0.0282722	0.00477736	1.00604	0.0267433	1.00606	0.0265883	1.00582	0.0286756	-0.00888924	0.338809	0.00276377	FALSE	0.5734	FALSE	0.611193	FALSE	0.999125
A8MYU2	KCNU1	potassium calcium-activated channel subfamily U member 1	['NM_001031836']	8	36641929	36793435	0.346036	0.298978	0.345278	0.310435	0.355551	0.0326931	0.000666909	0.846307	0.321926	0.846049	0.322095	0.849643	0.319729	0.0112002	0.21285	0.00277339	FALSE	0.5734	FALSE	0.338655	FALSE	0.999125
Q9BRY0	SLC39A3	solute carrier family 39 member 3	['NM_144564']	19	2732752	2737255	0.12067	0.973752	0.121336	0.977876	0.111615	0.0353711	0.000628095	0.999965	0.00417736	0.999966	0.00416638	0.999961	0.00431741	-0.00115301	0.883213	0.00278929	FALSE	0.5734	FALSE	0.328512	FALSE	0.999125
P0CJ87	DUX4L4	double homeobox 4 like 4	['NM_001177376']	4	191002273	191003538	0.0193393	0.998527	0.0188628	0.998081	0.024693	-0.0203186	0.0177872	1.00003	0.000396555	1.00003	0.000376335	1.00004	0.000599732	0.0233827	0.0049335	0.00281397	FALSE	0.5734	FALSE	0.768466	FALSE	0.805384
P11509	CYP2A6	cytochrome P450 family 2 subfamily A member 6	['NM_000762']	19	41349704	41356331	0.0250467	0.0167469	0.0248904	0.0173116	0.026987	0.0217515	0.0187799	0.486374	0.373669	0.487277	0.373591	0.474681	0.374497	-0.0336738	0.00107462	0.00281846	FALSE	0.5734	FALSE	0.779475	FALSE	0.69653
Q8N2K1	UBE2J2	ubiquitin conjugating enzyme E2 J2	['NM_058167']	1	1190586	1203372	0.0202237	0.99789	0.0201017	0.997624	0.0217421	-0.0127017	0.205299	1	4.72433e-05	1	3.343e-05	1	0.000129116	0.0206981	0.00135543	0.00283338	FALSE	0.5734	FALSE	0.939233	FALSE	0.69653
Q8N7P1	PLD5	phospholipase D family member 5	['NM_152666']	1	242253159	242687578	0.0864037	0.984795	0.0860016	0.98266	0.0914358	-0.0240557	0.0101618	0.999949	0.00504148	0.999958	0.00471329	0.999835	0.00817897	-0.0183879	0.0150129	0.00285251	FALSE	0.5734	FALSE	0.674597	FALSE	0.886634
Q9HB75	PIDD1	p53-induced death domain protein 1	['NM_145886']	11	799310	804388	0.141789	0.757705	0.14186	0.753624	0.140821	-0.0288732	0.00526423	0.956369	0.0766664	0.956496	0.0765835	0.954722	0.0777171	-0.0229939	0.0220209	0.00288732	FALSE	0.5734	FALSE	0.627875	FALSE	0.917252
Q8IV61	RASGRP3	RAS guanyl releasing protein 3	['NM_015376']	2	33740204	33787801	0.0907225	0.96963	0.090959	0.97152	0.0875855	0.0211667	0.029729	0.999928	0.00326537	0.999934	0.00320162	0.99985	0.00400012	-0.0230086	0.00985421	0.00296154	FALSE	0.5734	FALSE	0.808364	FALSE	0.856126
Q96IM9	DYDC2	DPY30 domain containing 2	['NM_032372']	10	82122200	82126704	0.109075	0.959059	0.108806	0.956915	0.112487	-0.0193676	0.0436824	0.999938	0.00914069	0.999957	0.00892693	0.999699	0.0115565	-0.0249952	0.00609541	0.00296799	FALSE	0.5734	FALSE	0.842201	FALSE	0.805384
Q8IZ41	RASEF	RAS and EF-hand domain containing	['NM_152573']	9	85597595	85677782	0.176142	0.704605	0.176117	0.699971	0.176418	-0.0262869	0.00993374	0.942715	0.0985369	0.942902	0.0984307	0.940292	0.0998769	-0.0263132	0.0104177	0.00296836	FALSE	0.5734	FALSE	0.674597	FALSE	0.856126
Q8WUH2	TGFBRAP1	transforming growth factor beta receptor associated protein 1	['NM_004257']	2	105883843	105924758	0.139527	0.612537	0.139773	0.609017	0.136264	-0.0255031	0.0097386	0.863812	0.154186	0.863652	0.154211	0.86589	0.153854	0.0145308	0.181706	0.00300796	FALSE	0.5734	FALSE	0.674597	FALSE	0.999125
O60667	FCMR	Fc fragment of IgM receptor	['NM_005449']	1	207078367	207095199	0.0697693	0.985623	0.0694362	0.983333	0.0739214	-0.0319298	0.00123226	0.99995	0.00372019	0.999948	0.00380093	0.999983	0.00244339	0.0109227	0.400044	0.00305649	FALSE	0.5734	FALSE	0.438945	FALSE	0.999125
Q9Y3N9	OR2W1	olfactory receptor family 2 subfamily W member 1	['NM_030903']	6	29011993	29012952	0.227337	0.85481	0.227136	0.847619	0.229826	-0.0314734	0.00204901	0.99232	0.0513641	0.992406	0.0510944	0.991198	0.0547287	-0.0228293	0.0387687	0.00309761	FALSE	0.5734	FALSE	0.461234	FALSE	0.946842
Q5T6F0	DCAF12	DDB1 and CUL4 associated factor 12	['NM_015397']	9	34088351	34126429	0.150078	0.915478	0.149851	0.91018	0.152915	-0.0350006	0.000859728	0.996087	0.0301547	0.996118	0.0300374	0.995681	0.0316336	-0.0141583	0.160137	0.00310026	FALSE	0.5734	FALSE	0.372891	FALSE	0.999125
O95834	EML2	echinoderm microtubule associated protein like 2	['NM_012155']	19	46112924	46142634	0.330215	0.788514	0.330491	0.796268	0.326548	0.0236026	0.0221385	0.997051	0.0652082	0.997165	0.0648899	0.995573	0.069188	-0.023731	0.0190084	0.00310785	FALSE	0.5734	FALSE	0.789781	FALSE	0.913161
Q8NG97	OR2Z1	olfactory receptor family 2 subfamily Z member 1	['NM_001004699']	19	8841391	8842332	0.0591374	0.993143	0.0581189	0.991139	0.0710051	-0.030886	0.000685575	1.00003	0.00298427	1.00003	0.00306168	1.00004	0.00168542	0.00119124	0.835432	0.00313684	FALSE	0.5734	FALSE	0.338655	FALSE	0.999125
O95876	WDPCP	WD repeat containing planar cell polarity effector	['NM_015910']	2	63349144	63815405	0.126108	0.948264	0.125595	0.944174	0.132519	-0.03168	0.00196372	0.99932	0.0118306	0.999312	0.0119159	0.999426	0.0106631	0.0100767	0.288448	0.00315392	FALSE	0.5734	FALSE	0.461234	FALSE	0.999125
Q9BYR6	KRTAP3-3	keratin associated protein 3-3	['NM_033185']	17	39150056	39150349	0.0211983	0.998852	0.0204957	0.998094	0.028784	-0.0303661	0.000899732	1	6.22927e-05	1	6.35361e-05	1	4.30438e-05	0.00938019	0.347202	0.00321571	FALSE	0.5734	FALSE	0.376852	FALSE	0.999125
Q96CF2	CHMP4C	charged multivesicular body protein 4C	['NM_152284']	8	82644862	82670776	0.341314	0.861865	0.341257	0.860977	0.34206	-0.00259639	0.767493	0.949955	0.136313	0.949852	0.136718	0.951292	0.130949	0.0107568	0.323917	0.00322172	FALSE	0.5734	FALSE	0.991464	FALSE	0.999125
Q6V0I7	FAT4	FAT atypical cadherin 4	['NM_024582']	4	126237567	126412920	0.0977163	0.658401	0.0976097	0.661058	0.0990579	0.0270128	0.00770035	0.962598	0.0597527	0.962543	0.0598084	0.963305	0.0590246	0.0128204	0.209436	0.00325713	FALSE	0.5734	FALSE	0.661523	FALSE	0.999125
Q6ZP98	C16orf47	chromosome 16 open reading frame 47	['NM_207385']	16	73161257	73177680	0.0714527	0.990057	0.0715812	0.990651	0.0697664	0.00840003	0.446607	0.999994	0.00308974	1	0.00235793	0.999862	0.00782279	-0.0245766	0.0011431	0.00327065	FALSE	0.5734	FALSE	0.972928	FALSE	0.69653
Q2KHM9	KIAA0753	KIAA0753	['NM_014804']	17	6483070	6538423	0.246508	0.46217	0.246071	0.469186	0.252021	0.0281702	0.00673225	0.862173	0.203039	0.862333	0.202983	0.860101	0.203769	-0.0109755	0.315651	0.00334711	FALSE	0.577294	FALSE	0.647133	FALSE	0.999125
A6NMS7	LRRC37A	leucine rich repeat containing 37A	['NM_014834']	17	44372500	44415086	0.154404	0.882717	0.154512	0.888349	0.152914	0.0366379	0.000757833	0.993582	0.033003	0.993558	0.0330395	0.99389	0.032526	0.0101112	0.401997	0.00335807	FALSE	0.577294	FALSE	0.354646	FALSE	0.999125
Q7Z3B3	KANSL1	KAT8 regulatory NSL complex subunit 1	['NM_015443']	17	44108845	44249509	0.0386102	0.783841	0.0386176	0.78519	0.0384937	0.0349886	0.000825789	0.905616	0.00631492	0.905624	0.00632785	0.905506	0.00614407	-0.0189921	0.053356	0.00339435	FALSE	0.577921	FALSE	0.370884	FALSE	0.946842
A1X283	SH3PXD2B	SH3 and PX domains 2B	['NM_017963']	5	171765376	171881356	0.129216	0.94234	0.129173	0.942807	0.129777	0.00360443	0.690135	0.999603	0.012308	0.999631	0.0119241	0.999241	0.0164908	-0.0271344	0.00145939	0.00346892	FALSE	0.580159	FALSE	0.991464	FALSE	0.69653
Q9H2C5	OR52A5	olfactory receptor family 52 subfamily A member 5	['NM_001005160']	11	5152925	5153872	0.106796	0.982925	0.105992	0.97944	0.116679	-0.0312609	0.000834244	0.999968	0.00529631	0.99997	0.00513941	0.999945	0.0070195	-0.00405663	0.586424	0.00347303	FALSE	0.580159	FALSE	0.370884	FALSE	0.999125
O15230	LAMA5	laminin subunit alpha 5	['NM_005560']	20	60884395	60942301	0.053065	0.470575	0.0531721	0.470418	0.0516602	-0.00300398	0.893812	0.902854	0.0544668	0.902968	0.0546129	0.901388	0.0525175	-0.0294823	0.00229086	0.00350716	FALSE	0.580386	FALSE	0.998674	FALSE	0.785078
Q8TBK6	ZCCHC10	zinc finger CCHC-type containing 10	['NM_017665']	5	132334278	132362229	0.0205129	0.998578	0.021015	0.999231	0.0122546	0.0379703	0.00170148	0.999999	0.000274693	0.999999	0.00028507	1	1.34288e-05	0.00431244	0.213116	0.00360247	FALSE	0.587398	FALSE	0.461234	FALSE	0.999125
Q8WV16	DCAF4	DDB1 and CUL4 associated factor 4	['NM_015604']	14	73404687	73425510	0.39177	0.719088	0.391376	0.708211	0.396724	-0.0276022	0.00255396	0.993452	0.0851709	0.993384	0.0853806	0.994334	0.0824043	0.0113215	0.267776	0.00361588	FALSE	0.587398	FALSE	0.497671	FALSE	0.999125
P13645	KRT10	keratin 10	['NM_000421']	17	38974731	38978837	0.113233	0.108882	0.113201	0.111995	0.113611	0.0274547	0.00631174	0.665884	0.309986	0.666586	0.310009	0.656788	0.309563	-0.0316276	0.00197434	0.00371588	FALSE	0.594156	FALSE	0.636769	FALSE	0.778504
Q8N6N3	C1orf52	chromosome 1 open reading frame 52	['NM_198077']	1	85718315	85725316	0.0108147	0.99936	0.0104078	0.998977	0.015124	-0.0295258	0.0010172	1	6.42651e-05	1	6.66419e-05	1	9.88923e-06	0.00519128	0.727968	0.00372881	FALSE	0.594156	FALSE	0.376852	FALSE	0.999125
Q8NH18	OR5J2	olfactory receptor family 5 subfamily J member 2	['NM_001005492']	11	55944094	55945029	0.0714213	0.982944	0.0718001	0.983249	0.0663205	0.00440325	0.77274	1.00017	0.0038421	1.00018	0.00389361	1.00006	0.00309599	-0.0346992	0.00232721	0.00375815	FALSE	0.594156	FALSE	0.991464	FALSE	0.785078
O14836	TNFRSF13B	TNF receptor superfamily member 13B	['NM_012452']	17	16842864	16875389	0.175169	0.92733	0.175801	0.932893	0.16669	0.0324762	0.000997632	0.999241	0.0115297	0.999235	0.0116482	0.999308	0.00986557	0.00670584	0.458418	0.00379586	FALSE	0.594808	FALSE	0.376852	FALSE	0.999125
Q14526	HIC1	HIC ZBTB transcriptional repressor 1	['NM_006497']	17	1959604	1962126	0.0636433	0.981236	0.0634429	0.979633	0.0661709	-0.0247361	0.0133578	1.00004	0.00283765	1.00004	0.00284984	1.0001	0.00267395	0.0240861	0.014844	0.00385582	FALSE	0.598904	FALSE	0.713183	FALSE	0.886587
A0A0B4J1X5	IGHV3-74	immunoglobulin heavy variable 3-74	['NG_001019']	14	107218676	107219129	0.0442883	0.992871	0.0436142	0.991625	0.0522322	-0.0258964	0.00465997	1.00005	0.0014095	1.00005	0.00143116	1.00008	0.00109035	0.0206681	0.0200018	0.00396127	FALSE	0.609933	FALSE	0.604878	FALSE	0.913161
Q13705	ACVR2B	activin A receptor type 2B	['NM_001106']	3	38495814	38524820	0.028261	0.997996	0.0274498	0.997058	0.0371974	-0.0287163	0.000932027	1	3.44251e-05	1	3.5215e-05	1	2.17324e-05	-0.000446678	0.917641	0.00412047	FALSE	0.628976	FALSE	0.376852	FALSE	0.999125
A4FU01	MTMR11	myotubularin related protein 11	['NM_181873']	1	149901024	149908540	0.182958	0.717814	0.182953	0.712251	0.182958	-0.030408	0.0031622	0.957816	0.0954874	0.95796	0.0953247	0.955957	0.0975571	-0.020765	0.0328938	0.00418778	FALSE	0.631912	FALSE	0.521227	FALSE	0.946842
O75340	PDCD6	programmed cell death 6	['NM_013232']	5	271836	314627	0.415817	0.762732	0.415353	0.752496	0.421693	-0.0244581	0.016087	0.984026	0.121072	0.984259	0.120182	0.981007	0.132036	-0.0257631	0.00544275	0.00422864	FALSE	0.631912	FALSE	0.757304	FALSE	0.805384
A6NM11	LRRC37A2	leucine rich repeat containing 37 member A2	['NM_001006607']	17	44590079	44632942	0.0686803	0.395813	0.0687601	0.397449	0.0676225	0.0239975	0.0246932	0.752635	0.0944992	0.752779	0.0945697	0.750769	0.0935648	-0.0213668	0.0434458	0.00424677	FALSE	0.631912	FALSE	0.80363	FALSE	0.946842
Q02446	SP4	Sp4 transcription factor	['NM_003112']	7	21467870	21550884	0.0272557	0.996356	0.027519	0.997247	0.0235651	0.0347775	0.000967338	1	0.00054209	1	0.000562615	1	5.80056e-06	-0.000502606	0.987993	0.00431803	FALSE	0.632576	FALSE	0.376852	FALSE	0.999125
Q969Y2	GTPBP3	GTP binding protein 3 (mitochondrial)	['NM_032620']	19	17448421	17452509	0.0794604	0.737767	0.0794834	0.738522	0.0791623	0.00951139	0.40679	0.914096	0.0879392	0.914291	0.0879488	0.911569	0.08778	-0.0309766	0.0014369	0.00433744	FALSE	0.632576	FALSE	0.970864	FALSE	0.69653
Q02080	MEF2B	myocyte enhancer factor 2B	['NM_005919']	19	19256506	19261544	0.0742509	0.989094	0.0734962	0.987118	0.0833979	-0.0251397	0.00831944	0.999995	0.00333287	0.999993	0.00345402	1.00002	0.000671879	0.0125448	0.0646527	0.0043584	FALSE	0.632576	FALSE	0.670444	FALSE	0.946842
Q7Z794	KRT77	keratin 77	['NM_175078']	12	53084952	53097218	0.121514	0.137361	0.121329	0.140705	0.123853	0.0272796	0.00592063	0.817448	0.314559	0.817183	0.314799	0.820882	0.311418	0.0118159	0.209532	0.00447536	FALSE	0.637016	FALSE	0.631076	FALSE	0.999125
B9A014	C21orf140	chromosome 21 open reading frame 140	['NM_001282537']	21	35772618	35773370	0.102858	0.964167	0.103153	0.967173	0.0989177	0.0297417	0.00827959	0.999565	0.00877724	0.999575	0.00862711	0.999433	0.0105305	-0.0147709	0.100801	0.00448494	FALSE	0.637016	FALSE	0.670444	FALSE	0.971587
Q8WTX9	ZDHHC1	zinc finger DHHC-type containing 1	['NM_013304']	16	67428572	67441678	0.182423	0.950893	0.183177	0.956641	0.172265	0.0323265	0.00163775	0.999451	0.0192106	0.999433	0.0195307	0.999693	0.0144332	0.0151675	0.201275	0.00455651	FALSE	0.637016	FALSE	0.461234	FALSE	0.999125
P26358	DNMT1	DNA methyltransferase 1	['NM_001379']	19	10244346	10305575	0.041727	0.986028	0.0415766	0.984691	0.0436124	-0.031381	0.00179028	0.999969	0.00223377	0.999967	0.00225186	0.99999	0.00198436	0.0107819	0.248154	0.00458031	FALSE	0.637016	FALSE	0.461234	FALSE	0.999125
Q5JNZ3	ZNF311	zinc finger protein 311	['XM_212581']	6	28962781	28971731	0.141353	0.813735	0.141453	0.809651	0.139993	-0.0290174	0.00427568	0.971481	0.0673491	0.971607	0.0672265	0.969851	0.0689008	-0.0257885	0.0147193	0.00462398	FALSE	0.637016	FALSE	0.577125	FALSE	0.886587
P29965	CD40LG	CD40 ligand	['NM_000074']	X	135730408	135741571	0.132105	0.96384	0.131595	0.959911	0.138498	-0.029085	0.00268219	0.999814	0.00979211	0.999825	0.00955943	0.999676	0.0124177	-0.0134624	0.124347	0.00466074	FALSE	0.637016	FALSE	0.50742	FALSE	0.979761
Q16654	PDK4	pyruvate dehydrogenase kinase 4	['NM_002612']	7	95214956	95225605	0.0740281	0.991891	0.0733562	0.990231	0.0822286	-0.021314	0.0443754	1.00003	0.00285975	1.00003	0.00278134	1.0001	0.00372911	0.0218168	0.00302299	0.00466765	FALSE	0.637016	FALSE	0.847613	FALSE	0.785078
O60291	MGRN1	mahogunin ring finger 1	['NM_001142289']	16	4674962	4736297	0.0472863	0.991973	0.0478198	0.993086	0.0397183	0.0253385	0.0148441	0.999982	0.00131438	0.999984	0.00126578	0.999958	0.00183094	-0.0161483	0.0354421	0.00467856	FALSE	0.637016	FALSE	0.744419	FALSE	0.946842
Q9UL62	TRPC5	transient receptor potential cation channel subfamily C member 5	['NM_012471']	X	111019544	111195648	0.0161893	0.998387	0.0162079	0.998289	0.0159468	-0.00604177	0.597227	1	0.000107524	1	7.02572e-05	1.00001	0.000312019	0.022702	0.00109209	0.00471277	FALSE	0.637016	FALSE	0.985293	FALSE	0.69653
Q6UY14	ADAMTSL4	ADAMTS like 4	['NM_019032']	1	150524765	150532669	0.0719351	0.904393	0.0722796	0.906746	0.0672761	0.0337048	0.00145563	0.991736	0.0199388	0.991752	0.0199663	0.991519	0.0195794	-0.0118179	0.247743	0.00476868	FALSE	0.638782	FALSE	0.450763	FALSE	0.999125
Q9H4F8	SMOC1	SPARC related modular calcium binding 1	['NM_001034852']	14	70346396	70496972	0.071764	0.988753	0.0716123	0.988443	0.0737048	-0.00427652	0.637844	0.999993	0.00235402	0.999991	0.00243341	1.00002	0.000784813	0.0134476	0.00115734	0.00479799	FALSE	0.638782	FALSE	0.991464	FALSE	0.69653
Q6PEX7	TEX38	testis expressed 38	['NM_001145474']	1	47137607	47139125	0.312187	0.722364	0.312274	0.729554	0.310998	0.0230736	0.020816	0.979826	0.0958933	0.979635	0.0962305	0.982303	0.0913797	0.0284346	0.00561379	0.00491829	FALSE	0.639336	FALSE	0.784961	FALSE	0.805384
Q68CJ9	CREB3L3	cAMP responsive element binding protein 3 like 3	['NM_032607']	19	4153745	4171963	0.0266246	0.996625	0.0260682	0.995889	0.0329903	-0.0247634	0.00844511	1	0.000608355	1	0.000626404	1	0.000285101	0.00910706	0.0409369	0.00495329	FALSE	0.639336	FALSE	0.670444	FALSE	0.946842
Q13202	DUSP8	dual specificity phosphatase 8	['NM_004420']	11	1577751	1587056	0.0563671	0.995279	0.0569466	0.996082	0.048228	0.015212	0.150151	0.999995	0.00235632	0.999994	0.00244043	1.00001	0.000569451	0.00830984	0.00404151	0.00495605	FALSE	0.639336	FALSE	0.919697	FALSE	0.785078
Q9NPR9	GPR108	G protein-coupled receptor 108	['NM_001080452']	19	6730326	6737587	0.129693	0.509368	0.12944	0.505221	0.132876	-0.0316123	0.0014197	0.767763	0.155664	0.767571	0.155614	0.770257	0.156305	0.017223	0.118419	0.00495649	FALSE	0.639336	FALSE	0.450763	FALSE	0.979426
Q8TDV2	GPR148	G protein-coupled receptor 148	['XM_293092']	2	131486725	131487765	0.0695269	0.109262	0.0687093	0.111028	0.0793505	0.0237946	0.0117842	0.27921	0.302874	0.278681	0.302353	0.286061	0.30948	0.0241195	0.0124948	0.0050066	FALSE	0.639336	FALSE	0.700864	FALSE	0.860884
Q9NZW4	DSPP	dentin sialophosphoprotein	['NM_014208']	4	88532061	88537717	0.126482	0.0459286	0.12581	0.0495406	0.134848	0.0276975	0.00591361	0.895199	0.324946	0.894697	0.325347	0.901705	0.319645	0.0217309	0.0285169	0.00501879	FALSE	0.639336	FALSE	0.631076	FALSE	0.946842
Q6UWN5	LYPD5	LY6/PLAUR domain containing 5	['NM_182573']	19	44301746	44306532	0.295983	0.415042	0.296156	0.410923	0.293715	-0.0139639	0.162213	0.859442	0.252171	0.860037	0.251807	0.851722	0.256735	-0.0327014	0.0012784	0.00514612	FALSE	0.641658	FALSE	0.928748	FALSE	0.69653
Q701N4	KRTAP5-2	keratin associated protein 5-2	['NM_001004325']	11	1618950	1619480	0.184509	0.918844	0.184723	0.922284	0.181686	0.0187731	0.0529069	0.99746	0.0307248	0.997396	0.0311067	0.998292	0.0252457	0.0316515	0.00340147	0.00519008	FALSE	0.641658	FALSE	0.869971	FALSE	0.785078
P13945	ADRB3	adrenoceptor beta 3	['NM_000025']	8	37821739	37823987	0.347749	0.848898	0.347713	0.848598	0.348231	-0.000861275	0.905766	0.994222	0.0737262	0.994392	0.072641	0.992021	0.0865412	-0.0296741	0.00135849	0.00527261	FALSE	0.641658	FALSE	0.998674	FALSE	0.69653
Q9UIL4	KIF25	kinesin family member 25	['NM_005355']	6	168430266	168445673	0.174971	0.871085	0.175171	0.876443	0.172284	0.0308368	0.00124224	0.995975	0.032942	0.995956	0.0330233	0.996222	0.0318706	0.00817609	0.424142	0.00527842	FALSE	0.641658	FALSE	0.438945	FALSE	0.999125
Q96I76	GPATCH3	G-patch domain containing 3	['NM_022078']	1	27217504	27226933	0.0573524	0.991069	0.0569592	0.989359	0.0622044	-0.0286666	0.00345735	0.999988	0.00180564	0.999987	0.00187019	1.00001	0.000430038	0.0146689	0.176961	0.00528436	FALSE	0.641658	FALSE	0.528717	FALSE	0.999125
Q3ZAQ7	VMA21	VMA21, vacuolar ATPase assembly factor	['NM_001017980']	X	150565781	150573527	0.0173405	0.999648	0.016555	0.999222	0.0254051	-0.0198693	0.0127558	1	3.22775e-09	1	3.17967e-09	1	3.79605e-09	-0.00020927	0.972812	0.00536311	FALSE	0.641658	FALSE	0.705493	FALSE	0.999125
Q9C0D7	ZC3H12C	zinc finger CCCH-type containing 12C	['NM_033390']	11	109964138	110036459	0.120905	0.970042	0.120426	0.966694	0.126912	-0.0270642	0.00529614	0.999705	0.0110881	0.99972	0.0107966	0.999505	0.0143388	-0.0169191	0.0529317	0.00540823	FALSE	0.641658	FALSE	0.627875	FALSE	0.946842
Q9UQQ2	SH2B3	SH2B adaptor protein 3	['NM_005475']	12	111855950	111886103	0.394515	0.279307	0.394894	0.271039	0.389512	-0.0210791	0.0285707	0.756954	0.40134	0.757777	0.400902	0.746282	0.406841	-0.0284634	0.00298639	0.00540925	FALSE	0.641658	FALSE	0.805806	FALSE	0.785078
P0C025	NUDT17	nudix hydrolase 17	['XM_496395']	1	145586592	145589427	0.259898	0.910724	0.259492	0.906574	0.26509	-0.0158229	0.0807663	0.975873	0.187807	0.976295	0.186822	0.970403	0.200067	-0.0304357	0.00127514	0.0054318	FALSE	0.641658	FALSE	0.897955	FALSE	0.69653
Q9BXB7	SPATA16	spermatogenesis associated 16	['NM_031955']	3	172607363	172835521	0.225441	0.787697	0.225249	0.781	0.227839	-0.0295612	0.00317743	0.996834	0.0426381	0.996875	0.0425544	0.9963	0.043706	-0.0133394	0.176162	0.00543711	FALSE	0.641658	FALSE	0.521227	FALSE	0.999125
Q86YR6	POTED	POTE ankyrin domain family member D	['NM_174981']	21	14982550	15013884	0.168902	0.664744	0.168859	0.66263	0.169451	-0.0124949	0.217426	0.965467	0.0795695	0.965641	0.079459	0.963208	0.0809582	-0.0303335	0.00171818	0.00544848	FALSE	0.641658	FALSE	0.943107	FALSE	0.742575
Q9BXR5	TLR10	toll like receptor 10	['NM_001017388']	4	38774779	38777211	0.325513	0.671033	0.325414	0.662745	0.326706	-0.0254175	0.0204185	1.02933	0.0691235	1.02919	0.0693176	1.03126	0.0665302	0.0305408	0.00401088	0.00554964	FALSE	0.641658	FALSE	0.784961	FALSE	0.785078
O15228	GNPAT	glyceronephosphate O-acyltransferase	['NM_001316350']	1	231377125	231413285	0.44289	0.633792	0.443064	0.645544	0.440508	0.0266006	0.00868231	0.956238	0.189442	0.955897	0.19014	0.960656	0.180099	0.0256987	0.0115996	0.00567612	FALSE	0.641658	FALSE	0.674597	FALSE	0.860884
P29317	EPHA2	EPH receptor A2	['NM_004431']	1	16451713	16482427	0.137187	0.944466	0.137598	0.9487	0.131681	0.0314381	0.00238653	0.99979	0.0102502	0.999781	0.0103912	0.999902	0.00820553	0.0128978	0.229373	0.00567783	FALSE	0.641658	FALSE	0.487812	FALSE	0.999125
Q9NQS7	INCENP	inner centromere protein	['NM_020238']	11	61895634	61919445	0.12302	0.687505	0.123142	0.683995	0.121375	-0.0287119	0.00451068	0.980109	0.0664761	0.980157	0.0664548	0.979489	0.066751	-0.0100292	0.297563	0.00568994	FALSE	0.641658	FALSE	0.589805	FALSE	0.999125
P06239	LCK	LCK proto-oncogene, Src family tyrosine kinase	['NM_005356']	1	32739931	32751314	0.0919023	0.987809	0.0928236	0.990761	0.0789497	0.0342611	0.00131513	0.999993	0.0025267	0.999993	0.00262229	1	7.86824e-05	0.00402545	0.85371	0.00572905	FALSE	0.641658	FALSE	0.438945	FALSE	0.999125
Q9Y5H4	PCDHGA1	protocadherin gamma subfamily A, 1	['NM_018912']	5	140710252	140890737	0.0656386	0.828878	0.0657913	0.830143	0.063618	0.0195409	0.0528312	0.937022	0.0313087	0.937022	0.0313257	0.937031	0.0310886	0.000300042	0.961086	0.00574135	FALSE	0.641658	FALSE	0.869904	FALSE	0.999125
Q7Z3V4	UBE3B	ubiquitin protein ligase E3B	['NM_183415']	12	109921357	109972584	0.248067	0.548781	0.24766	0.556375	0.253191	0.0303227	0.00199799	0.896619	0.18466	0.896396	0.184785	0.89952	0.183025	0.0169882	0.101399	0.00575345	FALSE	0.641658	FALSE	0.461234	FALSE	0.971587
Q8IUX7	AEBP1	AE binding protein 1	['NM_001129']	7	44144265	44153857	0.136643	0.770024	0.136393	0.76862	0.13984	-0.0101614	0.345073	0.978963	0.0521716	0.97908	0.0519917	0.977451	0.0544297	-0.030606	0.00222778	0.00578937	FALSE	0.641658	FALSE	0.966673	FALSE	0.785078
Q7Z304	MAMDC2	MAM domain containing 2	['NM_153267']	9	72659114	72840945	0.0877968	0.224268	0.0876284	0.224249	0.0899553	-0.000214897	0.996177	0.522483	0.290107	0.52189	0.289817	0.530174	0.293743	0.0283898	0.00454231	0.00583977	FALSE	0.641658	FALSE	1	FALSE	0.805384
Q13635	PTCH1	patched 1	['NM_000264']	9	98209197	98270643	0.0793702	0.91363	0.0797666	0.916241	0.0740012	0.0339333	0.0013591	0.994812	0.0183157	0.994808	0.0183317	0.994866	0.018108	0.0031616	0.784597	0.00585491	FALSE	0.641658	FALSE	0.439433	FALSE	0.999125
Q9NTW7	ZFP64	ZFP64 zinc finger protein	['NM_018197']	20	50701099	50808175	0.493349	0.570102	0.493226	0.557032	0.494813	-0.0264563	0.00965908	0.939189	0.237209	0.939618	0.23641	0.933625	0.247277	-0.0247753	0.010279	0.0059347	FALSE	0.641658	FALSE	0.674597	FALSE	0.856126
Q92556	ELMO1	engulfment and cell motility 1	['NM_130442']	7	36895159	37382294	0.0703334	0.990823	0.0708602	0.992476	0.0630935	0.0246461	0.0150945	0.999992	0.002096	0.999991	0.00216144	1.00001	0.000884695	0.011341	0.0491799	0.00598195	FALSE	0.641658	FALSE	0.751358	FALSE	0.946842
Q8WYR1	PIK3R5	phosphoinositide-3-kinase regulatory subunit 5	['NM_014308']	17	8783959	8814811	0.0439871	0.98998	0.0442463	0.99083	0.0404706	0.0200309	0.0565791	1.00001	0.000933848	1.00001	0.000788633	0.999985	0.00202811	-0.0168876	0.0109836	0.00604928	FALSE	0.641658	FALSE	0.871513	FALSE	0.856126
P24530	EDNRB	endothelin receptor type B	['NM_000115']	13	78472338	78492708	0.0927677	0.978393	0.0924838	0.975867	0.0963457	-0.0267506	0.00893823	0.999933	0.00436511	0.999928	0.00452023	1	0.0010902	0.0229192	0.109456	0.00615825	FALSE	0.641658	FALSE	0.674597	FALSE	0.976565
O60716	CTNND1	catenin delta 1	['NM_001331']	11	57558951	57583777	0.0438349	0.987431	0.0435287	0.986258	0.0476131	-0.0257006	0.00615773	1.00001	0.00110293	1.00001	0.0011288	1.00003	0.000684181	0.0194034	0.0800559	0.00617665	FALSE	0.641658	FALSE	0.632965	FALSE	0.946842
Q5JSH3	WDR44	WD repeat domain 44	['NM_019045']	X	117480467	117582947	0.0307919	0.983381	0.0307537	0.982798	0.0312789	-0.0188061	0.0582446	0.999488	0.00450474	0.999481	0.00453007	0.999576	0.00416193	0.0219225	0.0319926	0.00617803	FALSE	0.641658	FALSE	0.872988	FALSE	0.946842
Q8NE00	TMEM104	transmembrane protein 104	['NM_017728']	17	72773470	72832823	0.194752	0.474176	0.19481	0.473327	0.194002	-0.00436674	0.596131	0.80804	0.227606	0.808548	0.227513	0.80146	0.228721	-0.0310719	0.00150894	0.00618573	FALSE	0.641658	FALSE	0.985293	FALSE	0.69653
Q5U649	C12orf60	chromosome 12 open reading frame 60	['NM_175874']	12	14975870	14976604	0.439815	0.733368	0.439298	0.719698	0.446285	-0.0308709	0.00147018	0.807323	0.332069	0.808022	0.331658	0.798264	0.337235	-0.0291765	0.00252127	0.00622926	FALSE	0.641658	FALSE	0.450763	FALSE	0.785078
Q96SZ5	ADO	2-aminoethanethiol dioxygenase	['NM_032804']	10	64564820	64565629	0.257295	0.638315	0.257393	0.632823	0.25598	-0.0213927	0.0318163	0.934286	0.148063	0.934603	0.147778	0.930179	0.151662	-0.0295414	0.00340949	0.006248	FALSE	0.641658	FALSE	0.815009	FALSE	0.785078
Q6P9F0	CCDC62	coiled-coil domain containing 62	['NM_032573']	12	123259218	123307963	0.0589794	0.984911	0.0590247	0.98596	0.0583831	0.0178756	0.100313	1.00085	0.00593372	1.00086	0.00590886	1.00067	0.00624438	-0.0321796	0.0013562	0.00626843	FALSE	0.641658	FALSE	0.901736	FALSE	0.69653
Q6EMB2	TTLL5	tubulin tyrosine ligase like 5	['NM_015072']	14	76129493	76420786	0.125127	0.722754	0.125423	0.719895	0.1212	-0.02318	0.0315473	0.952895	0.0766554	0.953029	0.076648	0.951151	0.0767334	-0.0244971	0.0188811	0.00629392	FALSE	0.641658	FALSE	0.815009	FALSE	0.913161
Q9UKJ0	PILRB	paired immunoglobin-like type 2 receptor beta	['NM_178238']	7	99955926	99964997	0.45096	0.669783	0.450669	0.656375	0.454551	-0.0296243	0.00165512	0.995954	0.12953	0.996012	0.129193	0.995194	0.133832	-0.00621959	0.534659	0.00631165	FALSE	0.641658	FALSE	0.461234	FALSE	0.999125
Q6P3R8	NEK5	NIMA related kinase 5	['NM_199289']	13	52639546	52701618	0.208983	0.876222	0.209274	0.882648	0.20509	0.0310139	0.00267906	0.995886	0.035962	0.995897	0.0358874	0.995741	0.0369155	-0.00427508	0.586585	0.00640968	FALSE	0.641658	FALSE	0.50742	FALSE	0.999125
P50052	AGTR2	angiotensin II receptor type 2	['NM_000686']	X	115303534	115304622	0.0599722	0.992092	0.0606175	0.993785	0.0508571	0.0302656	0.00401868	1	0.0011009	1.00001	0.000135639	0.999949	0.00408284	-0.0193366	0.326606	0.00640977	FALSE	0.641658	FALSE	0.566223	FALSE	0.999125
Q96H15	TIMD4	T-cell immunoglobulin and mucin domain containing 4	['NM_138379']	5	156346471	156390209	0.033024	0.78822	0.0327273	0.787221	0.0366415	-0.028773	0.00199281	0.893028	0.0467033	0.893049	0.0467265	0.892755	0.0464028	-0.00631882	0.561692	0.0065298	FALSE	0.641658	FALSE	0.461234	FALSE	0.999125
Q8N5N4	C3orf22	chromosome 3 open reading frame 22	['NM_152533']	3	126268714	126272233	0.0161483	0.999161	0.0158009	0.998669	0.0201108	-0.0271886	0.00253367	1	1.23067e-05	1	1.24477e-05	1	1.03063e-05	0.0107658	0.335654	0.00654233	FALSE	0.641658	FALSE	0.497671	FALSE	0.999125
Q8N3S3	PHTF2	putative homeodomain transcription factor 2	['NM_020432']	7	77469573	77584192	0.0434917	0.992714	0.043467	0.992673	0.0438129	-0.000935527	0.982546	0.999993	0.00137936	0.999997	0.00119375	0.999951	0.00284442	-0.0207474	0.00153092	0.0065487	FALSE	0.641658	FALSE	0.999772	FALSE	0.69653
Q5BJF2	TMEM97	transmembrane protein 97	['NM_014573']	17	26646266	26653816	0.00868787	0.999745	0.00787211	0.99945	0.0158267	-0.0235772	0.00153834	1	1.09963e-05	1	1.10535e-05	1	1.02268e-05	-0.000901831	0.899033	0.00654903	FALSE	0.641658	FALSE	0.461234	FALSE	0.999125
Q05923	DUSP2	dual specificity phosphatase 2	['NM_004418']	2	96809565	96811093	0.0676826	0.988429	0.0674662	0.987829	0.0704283	-0.00869112	0.28232	0.999991	0.00268335	0.999989	0.00278078	1.00002	0.00054804	0.0149648	0.0026073	0.00659471	FALSE	0.641658	FALSE	0.962334	FALSE	0.785078
Q9Y2F5	ICE1	interactor of little elongation complex ELL subunit 1	['NM_015325.1']	5	5423029	5489440	0.0495358	0.872251	0.0494143	0.87331	0.0510769	0.0210778	0.0391608	0.971116	0.0341446	0.971047	0.0341547	0.972008	0.034003	0.0281857	0.0041133	0.00666653	FALSE	0.641658	FALSE	0.840689	FALSE	0.785078
Q9H2A2	ALDH8A1	aldehyde dehydrogenase 8 family member A1	['NM_001193480']	6	135239556	135271191	0.153189	0.959306	0.152706	0.95554	0.159289	-0.0241358	0.00826825	0.99986	0.00951622	0.999872	0.00911897	0.999696	0.0136557	-0.0151778	0.0591487	0.00668756	FALSE	0.641658	FALSE	0.670444	FALSE	0.946842
Q15435	PPP1R7	protein phosphatase 1 regulatory subunit 7	['NM_002712']	2	242089911	242122235	0.0700785	0.99286	0.0691655	0.990825	0.0809644	-0.0270245	0.0037101	0.999991	0.00244994	0.999995	0.00209189	0.99995	0.00520352	-0.011372	0.162128	0.00672283	FALSE	0.641658	FALSE	0.540792	FALSE	0.999125
O95104	SCAF4	SR-related CTD associated factor 4	['XM_047889']	21	33043715	33104005	0.0953527	0.968498	0.0953408	0.968327	0.095512	-0.00179345	0.867897	0.999579	0.00592381	0.999568	0.00605225	0.999733	0.00389012	0.0325854	0.001692	0.00672764	FALSE	0.641658	FALSE	0.996934	FALSE	0.742575
A6NGE7	URAD	ureidoimidazoline (2-oxo-4-hydroxy-4-carboxy-5-) decarboxylase	['NM_001105577']	13	28552246	28562774	0.454995	0.361872	0.454678	0.374498	0.458931	0.0276374	0.0035073	0.895562	0.292516	0.895654	0.292399	0.894373	0.294036	-0.00436904	0.693911	0.00673361	FALSE	0.641658	FALSE	0.528717	FALSE	0.999125
O60500	NPHS1	NPHS1, nephrin	['NM_004646']	19	36317419	36342739	0.21564	0.626356	0.215615	0.628903	0.215957	0.0118034	0.241274	0.989306	0.0673295	0.989443	0.0670338	0.98753	0.0710304	-0.0277019	0.00456191	0.00679523	FALSE	0.641658	FALSE	0.94736	FALSE	0.805384
Q99797	MIPEP	mitochondrial intermediate peptidase	['NM_005932']	13	24304490	24463459	0.130151	0.453362	0.13002	0.449291	0.131775	-0.0311014	0.00176556	0.747727	0.156299	0.747439	0.15609	0.751466	0.158946	0.0255688	0.010206	0.00679961	FALSE	0.641658	FALSE	0.461234	FALSE	0.856126
E5RG02	PRSS46	protease, serine 46	['XM_002342331']	3	46761492	46777878	0.411149	0.758927	0.411677	0.771752	0.404084	0.0314402	0.00161452	0.98458	0.119131	0.984524	0.119355	0.985305	0.116198	0.00662631	0.493597	0.0069306	FALSE	0.641658	FALSE	0.461234	FALSE	0.999125
P52701	MSH6	mutS homolog 6	['NM_000179']	2	48010373	48033996	0.0712396	0.955317	0.0712431	0.956417	0.0711896	0.0154484	0.165175	0.998591	0.00953428	0.998571	0.00960026	0.998853	0.00862983	0.0309286	0.0032147	0.00693889	FALSE	0.641658	FALSE	0.929196	FALSE	0.785078
Q8N1K5	THEMIS	thymocyte selection associated	['NM_001010923']	6	128031133	128222077	0.0929634	0.77988	0.0928362	0.778561	0.0945931	-0.0140717	0.137036	0.93628	0.0695654	0.936152	0.0695725	0.93794	0.0694554	0.0257282	0.00734139	0.00695438	FALSE	0.641658	FALSE	0.915789	FALSE	0.819281
Q9Y6J8	STYXL1	serine/threonine/tyrosine interacting like 1	['NM_016086']	7	75625789	75659841	0.0978738	0.987857	0.0973498	0.986161	0.104418	-0.0168015	0.069368	0.999982	0.00402035	0.999993	0.00244964	0.999835	0.0121593	-0.0180962	0.0072834	0.00697869	FALSE	0.641658	FALSE	0.894944	FALSE	0.819281
Q6PEZ8	PODNL1	podocan like 1	['NM_024825']	19	14043521	14049015	0.07746	0.984226	0.0768887	0.981724	0.0844846	-0.030971	0.00172769	0.999988	0.00243754	0.999988	0.00244208	0.99998	0.00237789	-0.0035451	0.665415	0.00701419	FALSE	0.641658	FALSE	0.461234	FALSE	0.999125
P52735	VAV2	vav guanine nucleotide exchange factor 2	['NM_001134398']	9	136629187	136857400	0.168262	0.704176	0.168469	0.698991	0.165486	-0.0310543	0.00163906	0.937274	0.108439	0.937325	0.108416	0.936616	0.108736	-0.00652877	0.442377	0.00702124	FALSE	0.641658	FALSE	0.461234	FALSE	0.999125
Q96MC4	CEP295NL	CEP295 N-terminal like	['NM_001243540']	17	76886723	76897910	0.155061	0.929024	0.154681	0.924556	0.159858	-0.0284035	0.00336284	0.998736	0.0172275	0.998726	0.0173406	0.998863	0.0156883	0.00832309	0.428226	0.00706229	FALSE	0.641658	FALSE	0.522498	FALSE	0.999125
Q6P1M3	LLGL2	LLGL2, scribble cell polarity complex component	['NM_004524']	17	73539508	73570956	0.102506	0.693073	0.102505	0.695498	0.102495	0.0236543	0.0171613	0.965681	0.0750362	0.965846	0.0749949	0.963548	0.0755405	-0.0305314	0.00274937	0.00712219	FALSE	0.641658	FALSE	0.762947	FALSE	0.785078
Q9P218	COL20A1	collagen type XX alpha 1 chain	['NM_020882']	20	61926460	61961007	0.181103	0.884621	0.181387	0.889956	0.177316	0.0297433	0.00304122	0.999688	0.017978	0.999675	0.0181666	0.99986	0.015325	0.0110026	0.284625	0.00720805	FALSE	0.641658	FALSE	0.521227	FALSE	0.999125
P04259	KRT6B	keratin 6B	['NM_005555']	12	52840977	52845862	0.218281	0.907235	0.217755	0.900597	0.224908	-0.0299844	0.00231091	0.999958	0.0299007	0.999973	0.029715	0.999774	0.0322115	-0.00640564	0.519272	0.00720909	FALSE	0.641658	FALSE	0.477848	FALSE	0.999125
Q9BUK6	MSTO1	misato 1, mitochondrial distribution and morphology regulator	['NM_018116']	1	155580040	155584061	0.156233	0.853709	0.156212	0.850916	0.156491	-0.0178627	0.0796567	0.98557	0.0524761	0.98568	0.0522975	0.984144	0.0547208	-0.0287	0.00269964	0.00723444	FALSE	0.641658	FALSE	0.897955	FALSE	0.785078
Q6QNY0	BLOC1S3	biogenesis of lysosomal organelles complex 1 subunit 3	['NM_212550']	19	45682555	45683160	0.0450584	0.987814	0.0448315	0.98669	0.0478917	-0.0242205	0.00948934	0.999923	0.00248299	0.999927	0.00242302	0.999877	0.00315853	-0.0178592	0.0420969	0.0072761	FALSE	0.641658	FALSE	0.674597	FALSE	0.946842
Q53S99	C2orf83	chromosome 2 open reading frame 83	['NM_020161']	2	228476113	228497801	0.352812	0.34301	0.352845	0.331902	0.35224	-0.0315089	0.00215886	0.712836	0.283864	0.713395	0.283677	0.705589	0.286191	-0.0273977	0.0075539	0.00731471	FALSE	0.641658	FALSE	0.464469	FALSE	0.821477
Q86XI6	PPP1R3B	protein phosphatase 1 regulatory subunit 3B	['NM_024607']	8	8998307	8999161	0.137182	0.964051	0.136613	0.959798	0.144298	-0.0302709	0.00200069	0.999912	0.0077205	0.99991	0.00771742	0.999942	0.00776055	0.00412648	0.709568	0.00739657	FALSE	0.641658	FALSE	0.461234	FALSE	0.999125
Q9HCU5	PREB	prolactin regulatory element binding	['NM_013388']	2	27354285	27357289	0.0476319	0.996283	0.0468413	0.994818	0.0568769	-0.0281077	0.0049071	1	2.52668e-05	1	2.513e-05	1	2.69755e-05	0.0146593	0.163719	0.0074025	FALSE	0.641658	FALSE	0.614751	FALSE	0.999125
P98173	FAM3A	family with sequence similarity 3 member A	['NM_001171132']	X	153735145	153744096	0.017708	0.998716	0.0178748	0.998872	0.0153846	0.0093479	0.334963	1	5.05743e-05	1	5.01335e-05	1	5.59516e-05	-0.0307771	0.0034451	0.00741152	FALSE	0.641658	FALSE	0.96652	FALSE	0.785078
P36941	LTBR	lymphotoxin beta receptor	['NM_001270987']	12	6493525	6500100	0.0657064	0.99054	0.0657143	0.990573	0.0656076	0.000499059	0.890304	0.999984	0.00257061	0.999991	0.00204393	0.999897	0.00617241	-0.0205514	0.00184137	0.00744276	FALSE	0.641658	FALSE	0.99851	FALSE	0.742575
Q13144	EIF2B5	eukaryotic translation initiation factor 2B subunit epsilon	['NM_003907']	3	183853174	183862728	0.120278	0.885867	0.120428	0.88675	0.118328	0.00739465	0.388281	0.988345	0.0339971	0.988271	0.0340904	0.989312	0.0327501	0.0311615	0.00181482	0.00748588	FALSE	0.641658	FALSE	0.970864	FALSE	0.742575
Q9UH36	SRRD	SRR1 domain containing	['NM_001013694']	22	26879857	26887635	0.0415264	0.734721	0.0416442	0.735901	0.039954	0.0288968	0.00353806	0.869492	0.0706472	0.869542	0.0706795	0.868839	0.0702284	-0.00999096	0.372988	0.00748975	FALSE	0.641658	FALSE	0.528717	FALSE	0.999125
Q6PIL6	KCNIP4	potassium voltage-gated channel interacting protein 4	['NM_025221']	4	20731708	21950254	0.0132114	0.999604	0.0129002	0.999395	0.0167279	-0.0140263	0.140138	1	5.95575e-07	1	4.72852e-07	1	1.43306e-06	0.0199033	0.00578975	0.00756955	FALSE	0.641658	FALSE	0.917074	FALSE	0.805384
Q13247	SRSF6	serine and arginine rich splicing factor 6	['NM_006275']	20	42086674	42089700	0.0515315	0.990312	0.0520627	0.991909	0.0440472	0.0331146	0.00189008	0.999985	0.00226659	0.999985	0.00230326	0.999984	0.00172215	-0.000259534	0.970323	0.00762314	FALSE	0.641658	FALSE	0.461234	FALSE	0.999125
Q9NSA1	FGF21	fibroblast growth factor 21	['NM_019113']	19	49259494	49261474	0.202193	0.517568	0.201798	0.523333	0.207183	0.0281912	0.00337892	0.836156	0.210205	0.836179	0.210217	0.835863	0.210055	-0.00150371	0.99844	0.00764024	FALSE	0.641658	FALSE	0.522498	FALSE	0.999675
Q13164	MAPK7	mitogen-activated protein kinase 7	['NM_139033']	17	19282214	19286541	0.0609121	0.992571	0.060178	0.990714	0.0697103	-0.0285128	0.00204085	0.999994	0.00217769	0.999993	0.0022601	1	5.60304e-05	0.00494239	0.769389	0.00764857	FALSE	0.641658	FALSE	0.461234	FALSE	0.999125
O94989	ARHGEF15	Rho guanine nucleotide exchange factor 15	['NM_173728']	17	8215358	8224308	0.188849	0.622207	0.18888	0.620308	0.188437	-0.0100673	0.359489	0.919229	0.139491	0.918976	0.139642	0.922509	0.137494	0.0254977	0.0104024	0.00768962	FALSE	0.641658	FALSE	0.967923	FALSE	0.856126
Q86XE3	MICU3	mitochondrial calcium uptake family member 3	['NM_181723']	8	16884789	16976281	0.215293	0.919391	0.214799	0.914695	0.221559	-0.0215221	0.0316531	0.998525	0.0260645	0.998493	0.026522	0.99894	0.019169	0.0193207	0.0839801	0.00774493	FALSE	0.641658	FALSE	0.815009	FALSE	0.950961
O43866	CD5L	CD5 molecule like	['NM_005894']	1	157801757	157811491	0.142284	0.967153	0.142248	0.965647	0.142752	-0.0105693	0.261727	0.995235	0.0544367	0.99517	0.0548017	0.996074	0.0494585	0.0173199	0.0921459	0.00777292	FALSE	0.641658	FALSE	0.958587	FALSE	0.965763
Q5T752	LCE1D	late cornified envelope 1D	['NM_178352']	1	152770271	152770612	0.250219	0.779324	0.25016	0.776112	0.250975	-0.0128212	0.220527	0.986414	0.0711175	0.986571	0.0708088	0.984378	0.0749763	-0.0300717	0.0020516	0.00777792	FALSE	0.641658	FALSE	0.943107	FALSE	0.785078
Q9NR23	GDF3	growth differentiation factor 3	['NM_020634']	12	7842477	7848324	0.333742	0.602427	0.333904	0.593177	0.331525	-0.0278018	0.00322686	0.943624	0.172295	0.943589	0.172319	0.944075	0.17199	0.00282408	0.82775	0.00779534	FALSE	0.641658	FALSE	0.521227	FALSE	0.999125
Q14088	RAB33A	RAB33A, member RAS oncogene family	['NM_004794']	X	129306037	129318711	0.0327243	0.993765	0.0330136	0.993902	0.0287164	0.00441094	0.701386	0.999971	0.00155066	0.999974	0.0014529	0.999924	0.00249112	-0.0247998	0.00229555	0.0078035	FALSE	0.641658	FALSE	0.991464	FALSE	0.785078
Q8WVX9	FAR1	fatty acyl-CoA reductase 1	['NM_032228']	11	13716313	13750318	0.0645698	0.988037	0.0650204	0.990037	0.0583883	0.0323626	0.00293194	0.999973	0.00285054	0.999974	0.00267848	0.999952	0.00452277	-0.00606164	0.473201	0.00789032	FALSE	0.641658	FALSE	0.521227	FALSE	0.999125
Q9UK11	ZNF223	zinc finger protein 223	['NM_013361']	19	44559330	44571427	0.0914657	0.783591	0.0912196	0.781376	0.0945782	-0.0238405	0.00972881	0.93797	0.07116	0.937894	0.071173	0.938943	0.0709868	0.0147587	0.183546	0.00789342	FALSE	0.641658	FALSE	0.674597	FALSE	0.999125
Q587J8	KHDC3L	KH domain containing 3 like, subcortical maternal complex member	['NM_001017361']	6	74072453	74073580	0.238907	0.664159	0.239001	0.666493	0.237685	0.00979255	0.326943	0.957088	0.0962179	0.956878	0.0965175	0.959813	0.0922091	0.0310993	0.00259057	0.00790392	FALSE	0.641658	FALSE	0.966427	FALSE	0.785078
P51608	MECP2	methyl-CpG binding protein 2	['NM_004992']	X	153295821	153357667	0.0149932	0.996583	0.0149354	0.996295	0.0157209	-0.0188249	0.0593334	1.00001	0.000206957	1.00001	0.00020061	1	0.000276254	-0.0229695	0.0139615	0.00793602	FALSE	0.641658	FALSE	0.874956	FALSE	0.886587
O43663	PRC1	protein regulator of cytokinesis 1	['NM_003981']	15	91510364	91537647	0.0373819	0.151841	0.0374005	0.151176	0.037137	-0.0178456	0.0600167	0.270112	0.109985	0.270218	0.11052	0.268743	0.102789	-0.0138156	0.194101	0.00801388	FALSE	0.645008	FALSE	0.877733	FALSE	0.999125
Q9BWU1	CDK19	cyclin dependent kinase 19	['NM_015076']	6	110935741	111136339	0.000741444	0.999984	0.000701834	0.999974	0.00113605	-0.0102599	0.147616	1	8.72266e-08	1	5.34788e-08	1	2.62944e-07	0.0181467	0.00570423	0.00809596	FALSE	0.648666	FALSE	0.919201	FALSE	0.805384
Q9H223	EHD4	EH domain containing 4	['NM_139265']	15	42192846	42264692	0.105901	0.930992	0.105811	0.92851	0.107039	-0.0233254	0.0288904	0.996553	0.0208445	0.996594	0.0207262	0.996032	0.0223158	-0.0260634	0.00865603	0.00814079	FALSE	0.64932	FALSE	0.805806	FALSE	0.843443
Q96MT4	LINC01600	long intergenic non-protein coding RNA 1600	['NR_131168']	6	2623676	2624056	0.322775	0.618459	0.322807	0.627908	0.322256	0.0292978	0.00208625	0.962747	0.138749	0.962643	0.138968	0.964096	0.135871	0.0105699	0.307508	0.00823902	FALSE	0.654208	FALSE	0.463748	FALSE	0.999125
O75309	CDH16	cadherin 16	['NM_004062']	16	66942298	66951968	0.0997103	0.961622	0.0999096	0.963955	0.0970689	0.0236867	0.0119835	0.999885	0.00706722	0.999894	0.00697216	0.999769	0.00819952	-0.0164987	0.0858557	0.00834303	FALSE	0.655972	FALSE	0.703598	FALSE	0.950961
Q7Z6R9	TFAP2D	transcription factor AP-2 delta	['NM_172238']	6	50681769	50740574	0.247449	0.888723	0.247003	0.881904	0.253085	-0.0272705	0.00626555	0.995886	0.0478369	0.995856	0.0480064	0.99627	0.0455846	0.00882584	0.373743	0.00835803	FALSE	0.655972	FALSE	0.636687	FALSE	0.999125
Q9GZU5	NYX	nyctalopin	['NM_022567']	X	41307143	41334149	0.0392431	0.9962	0.0388337	0.995741	0.0442045	-0.0110351	0.181348	1	0.000133676	1	0.00013537	1	0.000109386	0.0188638	0.00568889	0.00837237	FALSE	0.655972	FALSE	0.933021	FALSE	0.805384
Q01629	IFITM2	interferon induced transmembrane protein 2	['NM_006435']	11	308193	309162	0.320749	0.392197	0.320458	0.400536	0.324423	0.0258616	0.0116464	0.997355	0.173022	0.997161	0.173237	0.999866	0.170201	0.0157533	0.113624	0.00841956	FALSE	0.656732	FALSE	0.698379	FALSE	0.979426
Q96NB2	SFXN2	sideroflexin 2	['XM_058359']	10	104486394	104497516	0.0881988	0.987847	0.0890834	0.99062	0.0757632	0.0335386	0.00196693	0.999977	0.00486328	0.999975	0.0050473	1	0.000126104	0.00816868	0.701077	0.00845626	FALSE	0.656732	FALSE	0.461234	FALSE	0.999125
P48552	NRIP1	nuclear receptor interacting protein 1	['NM_003489']	21	16337040	16340513	0.0924877	0.941635	0.0924181	0.938753	0.0933484	-0.0310222	0.00224108	0.998912	0.0121207	0.998911	0.0121131	0.998925	0.0122206	0.0011666	0.938641	0.00849583	FALSE	0.656924	FALSE	0.468861	FALSE	0.999125
Q86SH2	ZAR1	zygote arrest 1	['NM_175619']	4	48492309	48496258	0.130017	0.548811	0.129927	0.552125	0.131146	0.0253893	0.00923525	0.92896	0.0808115	0.928989	0.080801	0.92859	0.0809505	-0.0049298	0.626191	0.00858065	FALSE	0.658562	FALSE	0.674597	FALSE	0.999125
Q8NDY4	MDS2	myelodysplastic syndrome 2 translocation associated	['NM_148895']	1	23956045	23967036	0.336144	0.7201	0.336025	0.710834	0.337583	-0.0275114	0.0112398	1.00034	0.090272	1.00047	0.0899666	0.998741	0.0941299	-0.0187421	0.080271	0.00859139	FALSE	0.658562	FALSE	0.684513	FALSE	0.946842
Q01826	SATB1	SATB homeobox 1	['NM_001131010']	3	18390665	18462459	0.0344244	0.997542	0.0346679	0.997984	0.031095	0.0134287	0.197724	1	7.92651e-05	1	8.14772e-05	1	4.09221e-05	0.0122004	0.00691055	0.00864203	FALSE	0.659029	FALSE	0.936285	FALSE	0.819281
Q9GZQ8	MAP1LC3B	microtubule associated protein 1 light chain 3 beta	['NM_022818']	16	87426034	87436700	0.124472	0.978597	0.12477	0.980053	0.120538	0.0118639	0.251919	0.999908	0.00792875	0.999925	0.00718653	0.999688	0.0144297	-0.0208037	0.00566177	0.00868098	FALSE	0.659029	FALSE	0.953525	FALSE	0.805384
Q6ZMP0	THSD4	thrombospondin type 1 domain containing 4	['NM_024817']	15	71433867	72069710	0.0836269	0.978246	0.0835435	0.977521	0.084702	-0.008615	0.376276	1.00002	0.00145959	1.00002	0.00139855	0.999977	0.0020952	-0.0247578	0.00327497	0.00870914	FALSE	0.659029	FALSE	0.970864	FALSE	0.785078
P23297	S100A1	S100 calcium binding protein A1	['NM_006271']	1	153602998	153604314	0.0229976	0.99864	0.0223421	0.997927	0.0302273	-0.026831	0.00219397	1	6.70658e-05	1	6.94712e-05	1	1.55455e-05	0.00344145	0.86123	0.00878635	FALSE	0.660649	FALSE	0.464469	FALSE	0.999125
Q9H9P8	L2HGDH	L-2-hydroxyglutarate dehydrogenase	['NM_024884']	14	50713779	50778868	0.205721	0.563567	0.205672	0.557607	0.206279	-0.0289357	0.00428181	0.906903	0.142008	0.906834	0.141986	0.907795	0.142289	0.0067593	0.426339	0.00884105	FALSE	0.660649	FALSE	0.577125	FALSE	0.999125
O75570	MTRF1	mitochondrial translation release factor 1	['NM_004294']	13	41791254	41835043	0.190777	0.926661	0.190195	0.920843	0.198106	-0.0299593	0.00217165	0.999044	0.0210365	0.999053	0.0209571	0.998924	0.0220403	-0.0059965	0.610931	0.00886852	FALSE	0.660649	FALSE	0.464469	FALSE	0.999125
Q00653	NFKB2	nuclear factor kappa B subunit 2	['NM_001077494']	10	104155717	104162130	0.0374441	0.995589	0.0378239	0.99639	0.03211	0.0228093	0.0280686	1	0.000383622	1	0.000339102	1.00001	0.000751081	0.0137934	0.0461535	0.00887979	FALSE	0.660649	FALSE	0.805806	FALSE	0.946842
Q8NE22	SETD9	SET domain containing 9	['NM_153706']	5	56205473	56212726	0.167495	0.478962	0.167169	0.482687	0.17163	0.0219879	0.0170173	0.900706	0.138556	0.900519	0.138601	0.903125	0.137959	0.0188444	0.0605718	0.00892625	FALSE	0.661327	FALSE	0.762947	FALSE	0.946842
Q8NGY1	OR10Z1	olfactory receptor family 10 subfamily Z member 1	['NM_001004478']	1	158576229	158577167	0.322953	0.694305	0.322985	0.704126	0.322418	0.030434	0.00216302	0.964011	0.134785	0.963928	0.134916	0.965083	0.133082	0.00861887	0.323183	0.00901527	FALSE	0.662868	FALSE	0.464469	FALSE	0.999125
A6NC42	DPPA5	developmental pluripotency associated 5	['NM_001025290']	6	74063046	74063948	0.0582258	0.994853	0.0590169	0.996647	0.0467502	0.0337045	0.00196977	0.999995	0.00145787	0.999995	0.00151307	1	2.94099e-06	0.00472998	0.824385	0.00902193	FALSE	0.662868	FALSE	0.461234	FALSE	0.999125
Q969Q4	ARL11	ADP ribosylation factor like GTPase 11	['NM_138450']	13	50204584	50205171	0.362196	0.209236	0.362267	0.208433	0.361302	-0.00221894	0.852428	0.718693	0.429936	0.719616	0.429572	0.706727	0.434468	-0.0298342	0.0029541	0.00914822	FALSE	0.667609	FALSE	0.996355	FALSE	0.785078
Q9NPA5	ZFP64	ZFP64 zinc finger protein	['NM_018197']	20	50768688	50808175	0.479401	0.549068	0.479283	0.53697	0.480816	-0.0252021	0.0133534	0.896486	0.240656	0.89696	0.239958	0.890352	0.249457	-0.0269963	0.00536011	0.0091678	FALSE	0.667609	FALSE	0.713183	FALSE	0.805384
Q9P2J3	KLHL9	kelch like family member 9	['NM_018847']	9	21333008	21334858	0.0544233	0.993053	0.0550286	0.994622	0.0458396	0.0309906	0.00257469	1	9.43016e-05	1	9.74826e-05	1	3.14108e-05	-0.00833443	0.5351	0.00919955	FALSE	0.667609	FALSE	0.497671	FALSE	0.999125
Q96GR2	ACSBG1	acyl-CoA synthetase bubblegum family member 1	['NM_015162']	15	78463789	78526843	0.162893	0.742428	0.163027	0.740397	0.161143	-0.0125334	0.203311	0.952181	0.0910331	0.952027	0.0911372	0.954184	0.0896522	0.023864	0.0146442	0.00928375	FALSE	0.670969	FALSE	0.937366	FALSE	0.886587
Q9H0Y0	ATG10	autophagy related 10	['NM_001131028']	5	81283390	81549241	0.240236	0.517811	0.240418	0.513699	0.237845	-0.0171971	0.0960236	0.978289	0.112467	0.978492	0.112305	0.975649	0.11452	-0.0250653	0.00647482	0.0095106	FALSE	0.681257	FALSE	0.901096	FALSE	0.805384
Q5TZ20	OR2G6	olfactory receptor family 2 subfamily G member 6	['XM_372842']	1	248684948	248685895	0.313064	0.81786	0.312851	0.813088	0.315797	-0.0151824	0.0881016	0.98936	0.0818594	0.989237	0.0823185	0.990956	0.0756436	0.0217445	0.0385632	0.00952409	FALSE	0.681257	FALSE	0.897955	FALSE	0.946842
P41231	P2RY2	purinergic receptor P2Y2	['NM_176072']	11	72945205	72946335	0.0645075	0.0440578	0.0651175	0.0429607	0.0559985	-0.0180655	0.0904681	0.287338	0.298435	0.286841	0.298008	0.293778	0.303861	0.0230504	0.0204574	0.00954153	FALSE	0.681257	FALSE	0.899545	FALSE	0.913161
P40429	RPL13A	ribosomal protein L13a	['NM_001270491']	19	49990887	49995069	0.101307	0.982879	0.101093	0.982113	0.104039	-0.00746959	0.469975	0.999918	0.00650344	0.999935	0.00577926	0.99971	0.0125511	-0.0229333	0.00257437	0.00964405	FALSE	0.685812	FALSE	0.978065	FALSE	0.785078
P0C7H8	KRTAP2-3	keratin associated protein 2-3	['NM_001165252']	17	39215919	39216302	0.382231	0.727192	0.382198	0.73322	0.382632	0.0157631	0.125687	0.883491	0.2464	0.883481	0.24645	0.883609	0.245768	0.000519951	0.964808	0.00969757	FALSE	0.68686	FALSE	0.911265	FALSE	0.999125
Q9Y233	PDE10A	phosphodiesterase 10A	['NM_001130690']	6	165746517	165989936	0.123397	0.981303	0.122982	0.980018	0.128648	-0.0102162	0.280587	0.999933	0.00763505	0.999953	0.00647031	0.999682	0.0164668	-0.0216244	0.00350758	0.00974447	FALSE	0.687432	FALSE	0.959738	FALSE	0.785078
P35247	SFTPD	surfactant protein D	['NM_003019']	10	81697611	81706415	0.160061	0.721542	0.160139	0.716688	0.158984	-0.0304229	0.00396874	0.971923	0.0747359	0.971902	0.0747105	0.972192	0.0750681	0.00387079	0.702205	0.00989035	FALSE	0.693551	FALSE	0.564609	FALSE	0.999125
Q5XG99	LYSMD4	LysM domain containing 4	['NM_152449']	15	100269331	100272204	0.156303	0.541466	0.156198	0.545975	0.157617	0.0287354	0.0031196	0.884153	0.169466	0.884085	0.169527	0.885037	0.168683	0.00562868	0.551393	0.00996765	FALSE	0.693551	FALSE	0.521227	FALSE	0.999125
O00222	GRM8	glutamate metabotropic receptor 8	['NM_000845']	7	126079176	126883258	0.303372	0.832026	0.302957	0.823016	0.308593	-0.0294647	0.00434676	0.990837	0.0748759	0.990821	0.0749451	0.991042	0.0739765	0.00296681	0.707779	0.00997254	FALSE	0.693551	FALSE	0.577125	FALSE	0.999125
O95399	UTS2	urotensin 2	['NM_006786']	1	7907829	7913063	0.373935	0.69871	0.374078	0.706304	0.372021	0.0203581	0.0422071	0.97083	0.13966	0.970562	0.140263	0.974306	0.13155	0.0275363	0.00655456	0.00999155	FALSE	0.693551	FALSE	0.842201	FALSE	0.805384
Q9NRC1	ST7	suppression of tumorigenicity 7	['NM_021908']	7	116593595	116863031	0.120142	0.977918	0.119918	0.976849	0.123012	-0.00880107	0.417178	0.9999	0.00796909	0.99992	0.0071646	0.999648	0.0148738	-0.0232967	0.00288891	0.0100508	FALSE	0.693551	FALSE	0.970864	FALSE	0.785078
Q9BPY3	FAM118B	family with sequence similarity 118 member B	['NM_024556']	11	126104897	126132025	0.0652087	0.991641	0.0646276	0.989754	0.0722986	-0.0275174	0.00285037	0.999993	0.00204196	0.999992	0.00211915	1	8.33248e-05	0.00562695	0.701112	0.0100678	FALSE	0.693551	FALSE	0.518852	FALSE	0.999125
Q5QGZ9	CLEC12A	C-type lectin domain family 12 member A	['NM_138337']	12	10124196	10137622	0.266227	0.313851	0.266879	0.305529	0.257518	-0.0317363	0.00250342	0.709484	0.34727	0.709681	0.347229	0.706936	0.347811	-0.00790027	0.423187	0.0101852	FALSE	0.693551	FALSE	0.497671	FALSE	0.999125
Q7LFX5	CHST15	carbohydrate sulfotransferase 15	['NM_015892']	10	125769668	125805728	0.0605594	0.982876	0.0608027	0.984433	0.0572952	0.0263614	0.011006	0.999837	0.00473176	0.999842	0.0046716	0.999777	0.00545149	-0.0127234	0.177428	0.0102692	FALSE	0.693551	FALSE	0.679582	FALSE	0.999125
Q9BXD5	NPL	N-acetylneuraminate pyruvate lyase	['NM_030769']	1	182763507	182798040	0.0780167	0.989497	0.0774263	0.98766	0.0852841	-0.0225618	0.0193958	1.00002	0.0025948	1.00001	0.00265068	1.00005	0.00171272	0.0184059	0.0320097	0.010299	FALSE	0.693551	FALSE	0.780353	FALSE	0.946842
P58173	OR2B6	olfactory receptor family 2 subfamily B member 6	['NM_012367']	6	27925019	27925957	0.179242	0.917475	0.179103	0.9148	0.181025	-0.0148544	0.128553	0.998662	0.0186339	0.998699	0.0184261	0.99817	0.0211383	-0.0266834	0.0057515	0.0103614	FALSE	0.693551	FALSE	0.912359	FALSE	0.805384
A6NDA9	LRIT2	leucine rich repeat, Ig-like and transmembrane domains 2	['XM_291697']	10	85981679	85985276	0.298585	0.665735	0.298553	0.659089	0.298942	-0.0222458	0.0201019	0.977389	0.0939496	0.977544	0.0936056	0.975378	0.0982808	-0.0225702	0.0200259	0.0103729	FALSE	0.693551	FALSE	0.784412	FALSE	0.913161
Q5U5R9	HECTD2	HECT domain E3 ubiquitin protein ligase 2	['NM_001284274']	10	93170196	93272138	0.013353	0.82882	0.0132437	0.828661	0.0146958	-0.0113367	0.263977	0.901588	0.00379446	0.901582	0.00372188	0.901673	0.00463264	0.0216941	0.0229008	0.0103784	FALSE	0.693551	FALSE	0.958587	FALSE	0.917252
Q9UPT8	ZC3H4	zinc finger CCCH-type containing 4	['NM_015168']	19	47569616	47615841	0.155723	0.93429	0.15564	0.933466	0.156795	-0.00527158	0.691128	0.999619	0.0117665	0.999597	0.0120966	0.999914	0.00602194	0.0332169	0.00316637	0.0103939	FALSE	0.693551	FALSE	0.991464	FALSE	0.785078
Q99705	MCHR1	melanin concentrating hormone receptor 1	['NM_005297']	22	41075450	41077929	0.100803	0.788403	0.10079	0.785909	0.100951	-0.0247233	0.0129705	0.945243	0.0708298	0.945359	0.0707989	0.943737	0.0712153	-0.0228409	0.0311534	0.010426	FALSE	0.693551	FALSE	0.713183	FALSE	0.946842
Q86V97	KBTBD6	kelch repeat and BTB domain containing 6	['NM_152903']	13	41704626	41706647	0.0224962	0.998179	0.0219998	0.99749	0.0281418	-0.0272588	0.00273702	0.999999	0.000566471	0.999999	0.000587904	1	1.57907e-05	0.00367146	0.835539	0.0104878	FALSE	0.693551	FALSE	0.512342	FALSE	0.999125
P10768	ESD	esterase D	['NM_001984']	13	47345554	47365548	0.401547	0.788517	0.401359	0.784918	0.403972	-0.00893691	0.395834	0.991505	0.092565	0.991707	0.0915281	0.988884	0.105051	-0.0286481	0.00268749	0.0104881	FALSE	0.693551	FALSE	0.970864	FALSE	0.785078
Q07325	CXCL9	C-X-C motif chemokine ligand 9	['NM_002416']	4	76924754	76928602	0.0671483	0.994078	0.0680578	0.996025	0.0539626	0.0317135	0.00404377	0.999976	0.00435563	0.999979	0.00422666	0.999944	0.00577215	-0.00699022	0.492213	0.0104971	FALSE	0.693551	FALSE	0.566223	FALSE	0.999125
Q99567	NUP88	nucleoporin 88	['NM_002532']	17	5289529	5322970	0.0796744	0.982974	0.0795189	0.982524	0.0816651	-0.00559368	0.497061	0.99998	0.00341098	0.999988	0.00274868	0.999872	0.00803086	-0.0194394	0.00301272	0.0106173	FALSE	0.695414	FALSE	0.98316	FALSE	0.785078
A6NDV4	TMEM8B	transmembrane protein 8B	['NM_016446']	9	35842436	35853834	0.114804	0.984389	0.115026	0.985292	0.111893	0.007953	0.460913	0.999952	0.00665348	0.999968	0.00545928	0.999746	0.0152216	-0.0194245	0.00416707	0.0106386	FALSE	0.695414	FALSE	0.976839	FALSE	0.785078
Q9BU68	PRR15L	proline rich 15 like	['NM_024320']	17	46030292	46030600	0.0554651	0.994297	0.0547828	0.992542	0.0636288	-0.0295561	0.00329287	0.999996	0.00107307	0.999996	0.00111371	1	5.67073e-07	0.00483896	0.637125	0.0106431	FALSE	0.695414	FALSE	0.521227	FALSE	0.999125
Q96TA1	FAM129B	family with sequence similarity 129 member B	['NM_022833']	9	130269127	130331153	0.0810296	0.982637	0.0806864	0.981192	0.0853456	-0.0174041	0.0757897	1.00002	0.00218257	1.00003	0.00165553	0.99996	0.00556565	-0.0157713	0.0149277	0.0107599	FALSE	0.700462	FALSE	0.897955	FALSE	0.886587
Q569K6	CCDC157	coiled-coil domain containing 157	['NM_001017437']	22	30761990	30772731	0.115928	0.790597	0.115932	0.789369	0.11587	-0.0105927	0.332637	0.968362	0.0431573	0.968266	0.0431892	0.969601	0.0427245	0.0310774	0.00266797	0.0109184	FALSE	0.700891	FALSE	0.96652	FALSE	0.785078
Q15751	HERC1	HECT and RLD domain containing E3 ubiquitin protein ligase family member 1	['NM_003922']	15	63901283	64067822	0.0797524	0.641045	0.0799502	0.638656	0.0771128	-0.0304159	0.00331207	0.973715	0.0685432	0.973736	0.0685088	0.973436	0.0689903	-0.00436611	0.679157	0.0109248	FALSE	0.700891	FALSE	0.521227	FALSE	0.999125
Q9NW97	TMEM51	transmembrane protein 51	['NM_018022']	1	15541584	15546236	0.0302671	0.9978	0.0295586	0.996901	0.0382729	-0.026301	0.00283299	0.999999	0.000317116	0.999999	0.000329089	1	1.73098e-05	0.00534221	0.780264	0.0109367	FALSE	0.700891	FALSE	0.518852	FALSE	0.999125
Q9Y2L8	ZKSCAN5	zinc finger with KRAB and SCAN domains 5	['NM_014569']	7	99103668	99129869	0.0870209	0.984454	0.0873281	0.986235	0.0829226	0.0209161	0.0420188	0.999961	0.00408978	0.999968	0.00374669	0.999872	0.0071808	-0.0167289	0.0411355	0.0110318	FALSE	0.700891	FALSE	0.842201	FALSE	0.946842
P06241	FYN	FYN proto-oncogene, Src family tyrosine kinase	['NM_002037']	6	111982945	112041254	0.118532	0.977102	0.117949	0.973976	0.125815	-0.0256333	0.00821729	0.99986	0.00806539	0.999853	0.00825724	0.999954	0.00494603	0.0149175	0.254163	0.0111295	FALSE	0.700891	FALSE	0.670444	FALSE	0.999125
Q9ULZ0			['NM_001205259', 'NM_001099687', 'NM_001243722', 'NM_016212']	16	32264675	32265175	0.00354379	0.999776	0.00351736	0.999699	0.00386947	-0.0206261	0.0525375	1	2.1434e-06	1	2.22456e-06	1	7.37531e-09	-0.00998948	0.0147473	0.0112226	FALSE	0.700891	FALSE	0.866674	FALSE	0.886587
Q3KQV3	ZNF792	zinc finger protein 792	['NM_175872']	19	35448863	35454566	0.115442	0.830626	0.115351	0.832957	0.116593	0.0201027	0.047782	0.977975	0.0527188	0.977872	0.0527829	0.979301	0.0518651	0.0272972	0.0109319	0.0112346	FALSE	0.700891	FALSE	0.859135	FALSE	0.856126
P01031	C5	complement C5	['NM_001735']	9	123715020	123812524	0.138332	0.73719	0.138255	0.74078	0.139283	0.0258697	0.00910554	0.971781	0.0754907	0.971716	0.0755809	0.972617	0.0743107	0.0120163	0.212449	0.0114231	FALSE	0.700891	FALSE	0.674597	FALSE	0.999125
Q9P126	CLEC1B	C-type lectin domain family 1 member B	['NM_016509']	12	10145745	10151699	0.0202551	0.0358298	0.0202403	0.0354788	0.0204431	-0.0172534	0.0865145	0.189755	0.112544	0.18952	0.112305	0.192802	0.115561	0.0287982	0.00339404	0.0114532	FALSE	0.700891	FALSE	0.897955	FALSE	0.785078
P06732	CKM	creatine kinase, M-type	['NM_001824']	19	45810011	45822971	0.258919	0.916527	0.25976	0.924435	0.247656	0.0311583	0.00313478	0.999638	0.0223006	0.999641	0.0222791	0.999592	0.0225779	-0.0021872	0.764528	0.0114724	FALSE	0.700891	FALSE	0.521227	FALSE	0.999125
Q8NEP3	DNAAF1	dynein axonemal assembly factor 1	['NM_178452']	16	84179046	84211444	0.113443	0.804272	0.113405	0.805496	0.113931	0.0107622	0.273749	0.990859	0.0361237	0.990926	0.0360374	0.989992	0.0372145	-0.0255001	0.012332	0.0114803	FALSE	0.700891	FALSE	0.958772	FALSE	0.860884
Q6UWY5	OLFML1	olfactomedin like 1	['NM_198474']	11	7507107	7531416	0.299737	0.737603	0.299874	0.741899	0.297939	0.0143716	0.171594	0.992606	0.0619878	0.992718	0.0617113	0.991165	0.0654514	-0.0244045	0.0113467	0.0115399	FALSE	0.700891	FALSE	0.930608	FALSE	0.860884
P12524	MYCL	v-myc avian myelocytomatosis viral oncogene lung carcinoma derived homolog	['NM_001033082']	1	40363047	40367106	0.0369483	0.734244	0.036966	0.734777	0.0367161	0.0144586	0.145958	0.869402	0.072455	0.869521	0.0725295	0.86785	0.071468	-0.0232121	0.0212455	0.0115826	FALSE	0.700891	FALSE	0.919201	FALSE	0.913161
Q9BY14	TEX101	testis expressed 101	['NM_031451']	19	43920072	43922546	0.329741	0.812892	0.330143	0.822166	0.324377	0.0283386	0.00590325	0.988909	0.0864097	0.988942	0.086292	0.988482	0.087923	-0.0052702	0.615684	0.0115877	FALSE	0.700891	FALSE	0.631076	FALSE	0.999125
P48382	RFX5	regulatory factor X5	['NM_000449']	1	151314665	151318796	0.142218	0.892272	0.142127	0.89001	0.143388	-0.0158443	0.119699	0.993808	0.0334236	0.993879	0.0332224	0.992891	0.0359177	-0.0285466	0.00418044	0.0116173	FALSE	0.700891	FALSE	0.90799	FALSE	0.785078
P68431			['NM_003530', 'NM_003535']	6	26197071	26197478	0.0232903	0.99815	0.0230735	0.997823	0.0259358	-0.0133054	0.139177	1	6.18895e-05	1	4.37428e-05	0.999998	0.000169321	-0.0169527	0.00760153	0.0116256	FALSE	0.700891	FALSE	0.916909	FALSE	0.821477
P62258	YWHAE	tyrosine 3-monooxygenase/tryptophan 5-monooxygenase activation protein epsilon	['NM_006761']	17	1248744	1303404	0.0802763	0.990825	0.0812428	0.993288	0.066453	0.033188	0.00285933	0.99998	0.0031841	0.999979	0.00330088	0.999995	0.000569692	0.00676765	0.647683	0.0116315	FALSE	0.700891	FALSE	0.518852	FALSE	0.999125
P39059	COL15A1	collagen type XV alpha 1 chain	['NM_001855']	9	101706344	101832165	0.261665	0.598843	0.261677	0.598109	0.261523	-0.00280626	0.831767	0.990584	0.0773572	0.990745	0.0768024	0.988491	0.0841938	-0.0279673	0.00283967	0.0116352	FALSE	0.700891	FALSE	0.995205	FALSE	0.785078
Q6ZN06	ZNF813	zinc finger protein 813	['NM_001004301']	19	53987077	53995337	0.25392	0.661241	0.253714	0.657113	0.256549	-0.0161806	0.101719	0.989667	0.0767039	0.989799	0.0763944	0.987954	0.0805913	-0.0235005	0.0108102	0.011714	FALSE	0.700891	FALSE	0.90271	FALSE	0.856126
Q8N9Z2	CCDC71L	coiled-coil domain containing 71 like	['NM_175884']	7	106300638	106301342	0.0287659	0.99674	0.0283173	0.995984	0.0340425	-0.0241347	0.0132529	0.999999	0.000383946	0.999999	0.00039096	1	0.000277461	0.0106433	0.0761068	0.0117334	FALSE	0.700891	FALSE	0.713183	FALSE	0.946842
P14314	PRKCSH	protein kinase C substrate 80K-H	['NM_001001329']	19	11546939	11560224	0.389143	0.473039	0.389004	0.483784	0.390816	0.0275559	0.0066463	0.88781	0.257992	0.887825	0.25792	0.887615	0.25894	-0.000814177	0.865845	0.011749	FALSE	0.700891	FALSE	0.647133	FALSE	0.999125
O75901	RASSF9	Ras association domain family member 9	['NM_005447']	12	86198483	86229979	0.117712	0.948652	0.117886	0.95105	0.115407	0.020553	0.0464323	0.998891	0.0148419	0.998865	0.0150102	0.999238	0.0124522	0.0270738	0.0118925	0.0119198	FALSE	0.700891	FALSE	0.859135	FALSE	0.860884
Q8N699	MYCT1	myc target 1	['NM_025107']	6	153019038	153043385	0.347671	0.728256	0.347756	0.72622	0.346568	-0.0058636	0.586035	0.974306	0.11959	0.974085	0.120123	0.977177	0.112408	0.026581	0.00851167	0.0119444	FALSE	0.700891	FALSE	0.98316	FALSE	0.843443
Q15645	TRIP13	thyroid hormone receptor interactor 13	['NM_004237']	5	893114	917215	0.0323008	0.997681	0.0314759	0.996795	0.0415278	-0.0240465	0.00496381	1	8.57764e-05	1	8.50087e-05	1	9.51654e-05	0.0121477	0.137434	0.0119581	FALSE	0.700891	FALSE	0.614751	FALSE	0.992678
Q2TB10	ZNF800	zinc finger protein 800	['NM_176814']	7	127013398	127031611	0.0259795	0.992844	0.0259041	0.992052	0.0269278	-0.0299974	0.00362746	0.999989	0.0011461	0.999989	0.00114181	0.999995	0.00120045	0.00568984	0.553182	0.0119588	FALSE	0.700891	FALSE	0.537559	FALSE	0.999125
Q4UJ75	ANKRD20A4	ankyrin repeat domain 20 family member A4	['NM_001098805']	9	69382093	69424173	0.0986942	0.844201	0.098892	0.846998	0.0960603	0.0286908	0.00822108	0.999715	0.01532	0.999731	0.0153572	0.999502	0.0148283	-0.0151543	0.191453	0.0120035	FALSE	0.700891	FALSE	0.670444	FALSE	0.999125
Q9BRK5	SDF4	stromal cell derived factor 4	['NM_016176']	1	1152895	1164173	0.0461501	0.993623	0.0464121	0.994461	0.0426038	0.0188076	0.0489768	1.00001	0.000463918	1.00002	0.000349992	1	0.00119028	-0.017138	0.0286554	0.012171	FALSE	0.700891	FALSE	0.859135	FALSE	0.946842
P36894	BMPR1A	bone morphogenetic protein receptor type 1A	['NM_004329']	10	88635776	88683473	0.0967959	0.917829	0.0966917	0.91498	0.0981013	-0.029256	0.00299961	0.993244	0.0263656	0.993259	0.0263373	0.993044	0.0267294	-0.00813578	0.379327	0.012194	FALSE	0.700891	FALSE	0.521227	FALSE	0.999125
Q14129	DGCR6	DiGeorge syndrome critical region gene 6	['NM_005675']	22	18893888	18899199	0.0835466	0.983026	0.0835722	0.983413	0.083217	0.00463858	0.631545	1.00027	0.00345746	1.00028	0.00310018	1.00016	0.00650443	-0.0225758	0.00306754	0.0122147	FALSE	0.700891	FALSE	0.991464	FALSE	0.785078
Q6A163	KRT39	keratin 39	['NM_213656']	17	39114856	39123108	0.217046	0.797943	0.217075	0.804287	0.216598	0.0292582	0.00320619	0.990412	0.0579162	0.990409	0.0579386	0.990453	0.0576281	0.000766273	0.850967	0.0122601	FALSE	0.700891	FALSE	0.521227	FALSE	0.999125
Q08708	CD300C	CD300c molecule	['NM_006678']	17	72537731	72541921	0.101251	0.981888	0.101878	0.984838	0.0927105	0.0302817	0.00313155	0.99998	0.003303	0.999978	0.00342803	1	5.74435e-05	0.00971413	0.599196	0.0123054	FALSE	0.700891	FALSE	0.521227	FALSE	0.999125
P08700	IL3	interleukin 3	['NM_000588']	5	131396400	131398481	0.377651	0.693985	0.377816	0.704591	0.375386	0.0281607	0.00545841	0.967749	0.146011	0.967761	0.145983	0.967591	0.146386	-0.00115888	0.807541	0.0123081	FALSE	0.700891	FALSE	0.630305	FALSE	0.999125
Q9Y2T7	YBX2	Y-box binding protein 2	['NM_015982']	17	7192110	7197819	0.0796743	0.616955	0.0794838	0.617732	0.0821032	0.0096057	0.293757	0.868116	0.102444	0.868292	0.102494	0.865844	0.101778	-0.023963	0.0191005	0.0123166	FALSE	0.700891	FALSE	0.963606	FALSE	0.913161
P36406	TRIM23	tripartite motif containing 23	['NM_001656']	5	64887599	64920101	0.0207167	0.998038	0.0205641	0.997588	0.0225982	-0.020836	0.0413568	1	9.15961e-05	1	9.39597e-05	1	5.20129e-05	0.0149135	0.0313554	0.012319	FALSE	0.700891	FALSE	0.842201	FALSE	0.946842
Q9BQ75	CMSS1	cms1 ribosomal small subunit homolog (yeast)	['NM_032359']	3	99536824	99897229	0.222906	0.849532	0.223075	0.845532	0.220686	-0.01803	0.0775922	0.992456	0.0433119	0.992537	0.0430678	0.99141	0.0463484	-0.0251881	0.00835054	0.0123286	FALSE	0.700891	FALSE	0.897955	FALSE	0.843443
O75334	PPFIA2	PTPRF interacting protein alpha 2	['NM_001220473']	12	81655764	82148000	0.0923016	0.984248	0.0928068	0.986618	0.085459	0.0265693	0.011129	0.999962	0.00461909	0.999958	0.00478195	1.00001	0.00122158	0.0155129	0.133138	0.0123893	FALSE	0.700891	FALSE	0.684513	FALSE	0.990938
Q14244	MAP7	microtubule associated protein 7	['NM_003980']	6	136665369	136871546	0.0743968	0.680479	0.0745085	0.681268	0.0729336	0.0107109	0.34756	0.868601	0.0904691	0.868779	0.0905451	0.8663	0.0894503	-0.027544	0.00568401	0.0123932	FALSE	0.700891	FALSE	0.966673	FALSE	0.805384
Q96QZ0	PANX3	pannexin 3	['NM_052959']	11	124481453	124489828	0.148369	0.957036	0.14785	0.952917	0.154897	-0.0272079	0.00647794	0.999909	0.0102147	0.999918	0.0100675	0.999795	0.0119595	-0.011144	0.218826	0.0124493	FALSE	0.700891	FALSE	0.64356	FALSE	0.999125
Q96Q07	BTBD9	BTB domain containing 9	['NM_152733']	6	38142764	38565870	0.0329359	0.99768	0.0321805	0.996708	0.0414913	-0.0261827	0.00367638	0.999998	0.000435824	0.999998	0.00045232	1	8.70773e-06	0.00564416	0.759105	0.0125311	FALSE	0.700891	FALSE	0.540307	FALSE	0.999125
P43166	CA7	carbonic anhydrase 7	['NM_001014435']	16	66878391	66887398	0.0726579	0.993285	0.071858	0.991218	0.0823031	-0.0267476	0.00326689	0.99999	0.00260206	0.99999	0.00270059	1	1.48758e-09	0.00537577	0.933271	0.0125352	FALSE	0.700891	FALSE	0.521227	FALSE	0.999125
P51687	SUOX	sulfite oxidase	['NM_000456']	12	56396006	56398808	0.136941	0.971352	0.136731	0.970264	0.139645	-0.0078702	0.46865	0.999979	0.00564577	0.999994	0.00451132	0.999792	0.0134602	-0.0201011	0.00372938	0.0125439	FALSE	0.700891	FALSE	0.977787	FALSE	0.785078
P20809	IL11	interleukin 11	['NM_000641']	19	55877378	55881678	0.190158	0.955292	0.190377	0.956885	0.187301	0.00843709	0.394178	0.999814	0.0185029	0.999852	0.0176487	0.999323	0.0272458	-0.0230535	0.00530618	0.0125539	FALSE	0.700891	FALSE	0.970864	FALSE	0.805384
Q6IQ23	PLEKHA7	pleckstrin homology domain containing A7	['NM_175058']	11	16810637	17035948	0.0778406	0.979252	0.0777769	0.978558	0.0786617	-0.00887014	0.406548	0.999954	0.00387651	0.999964	0.00352864	0.999831	0.00695684	-0.0242002	0.00391236	0.0125722	FALSE	0.700891	FALSE	0.970864	FALSE	0.785078
Q9BWV1	BOC	BOC cell adhesion associated, oncogene regulated	['NM_033254']	3	112968650	113005706	0.0934696	0.974091	0.0931689	0.972714	0.0972775	-0.0144504	0.122727	0.999912	0.00364525	0.999918	0.00358618	0.999822	0.00433782	-0.0242962	0.0105955	0.0125797	FALSE	0.700891	FALSE	0.910496	FALSE	0.856126
Q8NGV6	OR5H6	olfactory receptor family 5 subfamily H member 6 (gene/pseudogene)	['NM_001005479']	3	97983129	97984103	0.291285	0.0947798	0.291689	0.0908289	0.285991	-0.0136777	0.18702	0.670896	0.485851	0.671889	0.485528	0.658022	0.48985	-0.0284343	0.0040773	0.0126007	FALSE	0.700891	FALSE	0.936285	FALSE	0.785078
B5MCY1	TDRD15	tudor domain containing 15	['NM_001306137']	2	21360340	21366141	0.153697	0.798341	0.153597	0.793646	0.154929	-0.0304374	0.00313101	0.981312	0.0568035	0.981324	0.0567441	0.981161	0.0575694	-0.00285778	0.798227	0.0126835	FALSE	0.700891	FALSE	0.521227	FALSE	0.999125
O75689	ADAP1	ArfGAP with dual PH domains 1	['NM_006869']	7	938561	994113	0.15164	0.126528	0.151596	0.126662	0.152219	0.000881971	0.950323	0.415561	0.397002	0.414796	0.396696	0.42548	0.400835	0.0267927	0.00405947	0.0127078	FALSE	0.700891	FALSE	0.999214	FALSE	0.785078
P04217	A1BG	alpha-1-B glycoprotein	['NM_130786']	19	58858391	58864803	0.120286	0.523242	0.120639	0.525786	0.115603	0.0215376	0.0284348	0.742793	0.106802	0.743008	0.107046	0.740005	0.103555	-0.0285111	0.00477288	0.0127506	FALSE	0.700891	FALSE	0.805806	FALSE	0.805384
Q13416	ORC2	origin recognition complex subunit 2	['NM_006190']	2	201776027	201822846	0.449235	0.626195	0.449307	0.628736	0.448318	0.00566248	0.628252	0.954703	0.187755	0.954306	0.188662	0.959856	0.175506	0.03046	0.0036346	0.0127827	FALSE	0.700891	FALSE	0.991322	FALSE	0.785078
P05113	IL5	interleukin 5	['NM_000879']	5	131877506	131879170	0.039361	0.996803	0.0384167	0.995695	0.0500021	-0.0248345	0.0049275	0.999996	0.00130691	1	0.000372973	0.999949	0.00469457	-0.0153224	0.130338	0.0127842	FALSE	0.700891	FALSE	0.614751	FALSE	0.988472
Q4L180	FILIP1L	filamin A interacting protein 1 like	['NM_014890']	3	99552082	99649864	0.0592847	0.938702	0.0593976	0.937715	0.0577966	-0.0168428	0.0963438	0.993924	0.0178011	0.99396	0.0177605	0.993458	0.0183136	-0.027797	0.00582864	0.0127852	FALSE	0.700891	FALSE	0.901096	FALSE	0.805384
P07332	FES	FES proto-oncogene, tyrosine kinase	['NM_002005']	15	91428276	91438785	0.0982969	0.981621	0.0990126	0.984215	0.0884698	0.0276256	0.0100432	0.999974	0.00438604	0.99997	0.00454943	1.00002	0.000561618	0.0153481	0.132246	0.0129937	FALSE	0.709619	FALSE	0.674597	FALSE	0.990694
Q6UX98	ZDHHC24	zinc finger DHHC-type containing 24	['NM_207340']	11	66307003	66313474	0.375459	0.6696	0.375559	0.67991	0.374045	0.0275063	0.00514041	0.960565	0.157387	0.960573	0.157372	0.960468	0.15758	-0.00066578	0.935153	0.0130535	FALSE	0.709619	FALSE	0.627875	FALSE	0.999125
Q86W34	AMZ2	archaelysin family metallopeptidase 2	['NM_016627']	17	66246329	66253107	0.113312	0.750797	0.113131	0.754064	0.115594	0.0285624	0.00353619	0.922082	0.0885403	0.922036	0.0885366	0.922671	0.0885899	0.00716604	0.449084	0.0130671	FALSE	0.709619	FALSE	0.528717	FALSE	0.999125
P78417	GSTO1	glutathione S-transferase omega 1	['NM_004832']	10	106014687	106027160	0.450953	0.4809	0.451096	0.468462	0.448956	-0.0276404	0.00695735	0.923669	0.25767	0.923589	0.257756	0.924708	0.256572	0.00435135	0.632636	0.0131047	FALSE	0.709619	FALSE	0.658673	FALSE	0.999125
Q9H6D3	XKR8	XK related 8	['NM_018053']	1	28286581	28293708	0.129448	0.977114	0.130057	0.980036	0.121246	0.0232408	0.0283884	0.999916	0.00794795	0.999925	0.00742914	0.999788	0.0129054	-0.0130321	0.0704072	0.0132076	FALSE	0.713011	FALSE	0.805806	FALSE	0.946842
Q08AF3	SLFN5	schlafen family member 5	['NM_144975']	17	33585710	33592904	0.206412	0.658912	0.206287	0.66318	0.208002	0.020603	0.039041	0.934934	0.134313	0.935074	0.134222	0.93312	0.135485	-0.0144916	0.156135	0.0133983	FALSE	0.715484	FALSE	0.840689	FALSE	0.999125
Q96MW5	COG8	component of oligomeric golgi complex 8	['NM_032382']	16	69364745	69373455	0.0410818	0.992	0.0408977	0.991756	0.0433979	-0.0057866	0.562618	1	0.000780237	1	0.000769738	1.00002	0.000905191	0.0233674	0.00364347	0.0134204	FALSE	0.715484	FALSE	0.98316	FALSE	0.785078
O14829	PPEF1	protein phosphatase with EF-hand domain 1	['NM_006240']	X	18725900	18845602	0.186279	0.923809	0.186179	0.922376	0.187573	-0.00766653	0.448301	0.997881	0.0296964	0.997824	0.0300887	0.998619	0.0240337	0.0291797	0.00797229	0.0134825	FALSE	0.715484	FALSE	0.973352	FALSE	0.832119
Q9NQX0	PRDM6	PR/SET domain 6	['XM_049619']	5	122425710	122522892	0.369332	0.462619	0.369405	0.462978	0.3684	0.000974665	0.918082	0.892926	0.260977	0.892396	0.261518	0.899793	0.253769	0.0287066	0.00482237	0.0134869	FALSE	0.715484	FALSE	0.998788	FALSE	0.805384
Q6P1Q9	METTL2B	methyltransferase like 2B	['NM_018396']	7	128116820	128141967	0.242773	0.486966	0.242686	0.483721	0.243888	-0.0133399	0.20822	0.861521	0.130316	0.861246	0.130499	0.865094	0.127878	0.0297883	0.00351478	0.0134987	FALSE	0.715484	FALSE	0.941083	FALSE	0.785078
P23771	GATA3	GATA binding protein 3	['NM_001002295']	10	8097619	8115983	0.0207895	0.997438	0.020969	0.997788	0.0183021	0.0177786	0.0834488	1	0.000119595	1	0.00011333	1.00001	0.000182233	0.0191235	0.0249849	0.0135321	FALSE	0.715484	FALSE	0.897955	FALSE	0.926716
Q8NH21	OR4F5	olfactory receptor family 4 subfamily F member 5	['NM_001005484']	1	69091	70005	0.195215	0.84981	0.194764	0.844252	0.200908	-0.028089	0.00497802	0.997779	0.0235642	0.997806	0.0234015	0.997428	0.0255778	-0.0154212	0.0892276	0.0135763	FALSE	0.715484	FALSE	0.614751	FALSE	0.960405
Q02086	SP2	Sp2 transcription factor	['NM_003110']	17	45973653	46005187	0.10199	0.939532	0.101963	0.939146	0.102348	-0.00378135	0.718887	0.99706	0.018806	0.997023	0.0189198	0.997547	0.0172567	0.0289681	0.00593941	0.0135767	FALSE	0.715484	FALSE	0.991464	FALSE	0.805384
P43699	NKX2-1	NK2 homeobox 1	['NM_003317']	14	36986486	36988562	0.0103691	0.999591	0.010127	0.999469	0.0131077	-0.0103878	0.285967	1	6.51231e-06	1	5.14996e-06	1	1.57569e-05	0.0188517	0.0062663	0.0138098	FALSE	0.723426	FALSE	0.963087	FALSE	0.805384
Q8N2E6	TOR2A	torsin family 2 member A	['NM_130459']	9	130494425	130497549	0.0493099	0.991143	0.0491939	0.990522	0.0507883	-0.0124356	0.186816	0.999971	0.00226046	0.999976	0.00208314	0.999908	0.00388429	-0.0215429	0.00693837	0.0138152	FALSE	0.723426	FALSE	0.936285	FALSE	0.819281
O95965	ITGBL1	integrin subunit beta like 1	['NM_004791']	13	102105185	102368001	0.125346	0.959858	0.125033	0.956943	0.12931	-0.0229198	0.0133931	0.999497	0.0121277	0.999485	0.012257	0.99965	0.0103064	0.0145678	0.202011	0.0138754	FALSE	0.723426	FALSE	0.713183	FALSE	0.999125
Q5JQF7	LINC01556	long intergenic non-protein coding RNA 1556	['NR_103538']	6	28911681	28912061	0.332066	0.402933	0.33239	0.395641	0.327787	-0.02209	0.0274555	0.815404	0.307501	0.815982	0.307192	0.807907	0.311392	-0.0261072	0.0108738	0.0139043	FALSE	0.723426	FALSE	0.805806	FALSE	0.856126
O60412	OR7C2	olfactory receptor family 7 subfamily C member 2	['NM_012377']	19	15052301	15053257	0.046989	0.357971	0.0471187	0.358356	0.0452756	0.00832646	0.47186	0.76749	0.0684343	0.767629	0.0687767	0.765687	0.0638069	-0.0292734	0.00395427	0.0139317	FALSE	0.723426	FALSE	0.978306	FALSE	0.785078
A1L4H1	SSC5D	scavenger receptor cysteine rich family member with 5 domains	['XM_001718392']	19	55999957	56030362	0.139318	0.499188	0.139357	0.498945	0.138809	-0.00175202	0.84982	0.910019	0.0933556	0.909841	0.0934447	0.912323	0.0921662	0.0267495	0.00909255	0.0140487	FALSE	0.727371	FALSE	0.996355	FALSE	0.843443
O00479	HMGN4	high mobility group nucleosomal binding domain 4	['NM_006353']	6	26545435	26545704	0.00831308	0.999726	0.00808912	0.99953	0.0108021	-0.0205324	0.0205384	1	8.4736e-07	1	5.62259e-07	1	2.43436e-06	0.0121739	0.0749857	0.014258	FALSE	0.736053	FALSE	0.784961	FALSE	0.946842
P31151	S100A7	S100 calcium binding protein A7	['NM_002963']	1	153430285	153431489	0.0476915	0.153885	0.046897	0.155228	0.0569822	0.0257221	0.0038315	0.305503	0.243476	0.305542	0.243512	0.304991	0.243025	-0.00226495	0.973452	0.01434	FALSE	0.738132	FALSE	0.54948	FALSE	0.999125
Q9H015	SLC22A4	solute carrier family 22 member 4	['NM_003059']	5	131630310	131679525	0.288132	0.27065	0.28834	0.267577	0.285413	-0.0107122	0.273877	0.728902	0.336867	0.72959	0.336721	0.719986	0.338645	-0.0284406	0.00361619	0.0143993	FALSE	0.73904	FALSE	0.958772	FALSE	0.785078
P48163	ME1	malic enzyme 1	['NM_002395']	6	83921646	84140673	0.229968	0.924171	0.229221	0.917722	0.23937	-0.0275213	0.00754834	0.998959	0.0281078	0.998946	0.0282524	0.999133	0.0261624	0.00686655	0.464208	0.0145426	FALSE	0.743086	FALSE	0.658673	FALSE	0.999125
Q96NG8	ZNF582	zinc finger protein 582	['NM_144690']	19	56895235	56903121	0.0703107	0.990364	0.0697308	0.989204	0.0774294	-0.0157484	0.13845	1.00001	0.00117604	1.00002	0.000739101	0.999969	0.00349658	-0.018586	0.00919409	0.0145621	FALSE	0.743086	FALSE	0.916909	FALSE	0.843443
Q8N0X2	SPAG16	sperm associated antigen 16	['NM_024532']	2	214149208	215275036	0.287306	0.603886	0.287357	0.601518	0.286638	-0.00825225	0.401291	0.949273	0.145414	0.949006	0.145804	0.952739	0.140229	0.0260994	0.0105541	0.0146773	FALSE	0.745327	FALSE	0.970864	FALSE	0.856126
Q4G112	HSF5	heat shock transcription factor 5	['XM_064190']	17	56499724	56565635	0.076041	0.694731	0.0760994	0.695276	0.0752815	0.00720228	0.502549	0.842272	0.031956	0.842263	0.0319246	0.842398	0.0323612	0.00419784	0.581077	0.0147799	FALSE	0.745327	FALSE	0.98316	FALSE	0.999125
Q12901	ZNF155	zinc finger protein 155	['NM_003445']	19	44492696	44501623	0.010413	0.154909	0.0103789	0.154921	0.0108448	0.00112499	0.789169	0.296444	0.0717533	0.296298	0.0710133	0.29834	0.0807109	0.0268609	0.00468976	0.0147957	FALSE	0.745327	FALSE	0.991464	FALSE	0.805384
Q16629	SRSF7	serine and arginine rich splicing factor 7	['NM_001031684']	2	38972278	38978398	0.0212118	0.998068	0.0209522	0.997597	0.0243237	-0.020742	0.0333432	1	0.000248533	1	0.000257769	1	3.41757e-05	0.00709972	0.0517395	0.0149065	FALSE	0.745327	FALSE	0.816725	FALSE	0.946842
Q9H5P4	PDZD7	PDZ domain containing 7	['NM_024895']	10	102777344	102789976	0.0904717	0.98342	0.0909528	0.985731	0.0839633	0.0263997	0.00761742	0.999968	0.00475063	0.999964	0.00491646	1.00002	0.0013383	0.0163844	0.212571	0.0149278	FALSE	0.745327	FALSE	0.658673	FALSE	0.999125
Q8TD33	SCGB1C1	secretoglobin family 1C member 1	['NM_145651']	11	193100	194447	0.212262	0.348111	0.212172	0.34248	0.213362	-0.0264649	0.00926022	0.913835	0.17425	0.91405	0.173934	0.911053	0.178272	-0.0170141	0.0739881	0.0149716	FALSE	0.745327	FALSE	0.674597	FALSE	0.946842
Q9ULX3	NOB1	NIN1/PSMD8 binding protein 1 homolog	['NM_014062']	16	69776238	69788813	0.168768	0.579865	0.168871	0.575494	0.167392	-0.0259961	0.00593054	0.897324	0.154783	0.897455	0.154736	0.895639	0.155383	-0.0117115	0.326252	0.0150013	FALSE	0.745327	FALSE	0.631076	FALSE	0.999125
Q9BRJ9	MESP1	mesoderm posterior bHLH transcription factor 1	['NM_018670']	15	90293378	90294462	0.182415	0.555119	0.182467	0.552717	0.181733	-0.0131902	0.192374	0.977699	0.0976964	0.977509	0.0978826	0.980157	0.095221	0.0274179	0.0086023	0.0150082	FALSE	0.745327	FALSE	0.936285	FALSE	0.843443
Q14439	GPR176	G protein-coupled receptor 176	['NM_007223']	15	40093336	40212227	0.0459191	0.994594	0.0466438	0.995917	0.0351831	0.0320377	0.00378118	1	0.00025359	1	0.000262476	1	6.99015e-05	0.0010395	0.974958	0.0150674	FALSE	0.745327	FALSE	0.546673	FALSE	0.999125
Q9UQ53	MGAT4B	mannosyl (alpha-1,3-)-glycoprotein beta-1,4-N-acetylglucosaminyltransferase, isozyme B	['NM_014275']	5	179225048	179233583	0.109514	0.97197	0.109504	0.972085	0.109652	0.00104687	0.902154	0.999819	0.00808647	0.999836	0.00767257	0.9996	0.0122426	-0.0231169	0.00408541	0.0150805	FALSE	0.745327	FALSE	0.998674	FALSE	0.785078
P55199	ELL	elongation factor for RNA polymerase II	['NM_006532']	19	18555565	18632865	0.177368	0.883299	0.177454	0.88828	0.176189	0.0281728	0.00545579	0.995234	0.0360327	0.995197	0.0361508	0.99572	0.034464	0.0148175	0.179526	0.0150849	FALSE	0.745327	FALSE	0.630305	FALSE	0.999125
Q86YQ8	CPNE8	copine 8	['NM_153634']	12	39047687	39299336	0.0227123	0.998096	0.0221352	0.997496	0.0291713	-0.0231794	0.0101655	1	3.71294e-05	1	3.64847e-05	1	4.46492e-05	0.0122716	0.168201	0.0151456	FALSE	0.745327	FALSE	0.674597	FALSE	0.999125
Q92847	GHSR	growth hormone secretagogue receptor	['NM_004122']	3	172162954	172166203	0.0437647	0.995777	0.0428959	0.994515	0.0537572	-0.0259594	0.00421463	1	5.1157e-05	1	5.24236e-05	1	3.02806e-05	0.00452748	0.712401	0.0151532	FALSE	0.745327	FALSE	0.577125	FALSE	0.999125
P58004	SESN2	sestrin 2	['NM_031459']	1	28586359	28607310	0.0698039	0.986467	0.069451	0.985074	0.0742177	-0.0193873	0.0557952	0.999976	0.00244558	0.99998	0.00230583	0.999919	0.00381884	-0.0192579	0.0237658	0.0152281	FALSE	0.746812	FALSE	0.871513	FALSE	0.920742
O75879	GATB	glutamyl-tRNA amidotransferase subunit B	['NM_004564']	4	152592329	152682134	0.130611	0.929605	0.130811	0.933021	0.127963	0.0263964	0.00655699	0.997434	0.0221099	0.997409	0.0222132	0.997749	0.0207232	0.0158124	0.13281	0.0152925	FALSE	0.746812	FALSE	0.647133	FALSE	0.990938
O60762	DPM1	dolichyl-phosphate mannosyltransferase subunit 1, catalytic	['NM_003859']	20	49551672	49575060	0.0697937	0.990634	0.0689931	0.988767	0.0794248	-0.025099	0.0101174	0.999984	0.00240219	0.999987	0.00220232	0.999945	0.00420674	-0.0125438	0.127425	0.0153738	FALSE	0.746812	FALSE	0.674597	FALSE	0.983428
Q6P3V2	ZNF585A	zinc finger protein 585A	['NM_152655']	19	37642494	37660812	0.133826	0.84812	0.133761	0.848738	0.134678	0.00460564	0.68468	0.982124	0.0348364	0.982049	0.0349033	0.983089	0.0339444	0.030207	0.00478085	0.0154028	FALSE	0.746812	FALSE	0.991464	FALSE	0.805384
A6NMS3	OR5K4	olfactory receptor family 5 subfamily K member 4	['NM_001005517']	3	98072698	98073660	0.22863	0.0908853	0.228766	0.0890951	0.226869	-0.00785828	0.41369	0.47663	0.415741	0.477446	0.415713	0.46606	0.415971	-0.0273804	0.00420325	0.0154061	FALSE	0.746812	FALSE	0.970864	FALSE	0.785078
Q92622	RUBCN	RUN and cysteine rich domain containing beclin 1 interacting protein	['XM_032901']	3	197401892	197463590	0.12525	0.93513	0.125086	0.932001	0.127329	-0.0247958	0.00883813	0.999322	0.0138973	0.99931	0.0139461	0.999478	0.0132488	0.0123292	0.239879	0.0154364	FALSE	0.746812	FALSE	0.674597	FALSE	0.999125
Q9HCN6	GP6	glycoprotein VI platelet	['NM_001083899']	19	55526292	55549604	0.101729	0.413557	0.102074	0.411369	0.0971305	-0.0219585	0.0340278	0.829867	0.137672	0.830086	0.137699	0.827036	0.137292	-0.0221788	0.0179632	0.0155683	FALSE	0.750076	FALSE	0.819168	FALSE	0.906824
Q8NBQ5	HSD17B11	hydroxysteroid 17-beta dehydrogenase 11	['NM_016245']	4	88258431	88312222	0.0302055	0.33422	0.0301854	0.333623	0.0304608	-0.0196596	0.0551792	0.488485	0.143902	0.48823	0.143501	0.491787	0.148967	0.0243194	0.0232968	0.0155938	FALSE	0.750076	FALSE	0.871513	FALSE	0.919415
Q9P2K9	DISP3	dispatched RND transporter family member 3	['XM_052561']	1	11561050	11596740	0.0947372	0.61132	0.0947832	0.609049	0.0941185	-0.0240458	0.0143926	0.963051	0.0951401	0.963095	0.0951359	0.962487	0.0951969	-0.0063882	0.588523	0.0156381	FALSE	0.750076	FALSE	0.732926	FALSE	0.999125
Q15825	CHRNA6	cholinergic receptor nicotinic alpha 6 subunit	['NM_001199279']	8	42608325	42623573	0.0630784	0.990728	0.0623958	0.989308	0.0713264	-0.0211839	0.0303115	1.00002	0.00129663	1.00002	0.00132933	1.00003	0.000753936	0.0138232	0.0424659	0.0157034	FALSE	0.750076	FALSE	0.81179	FALSE	0.946842
Q6L8G9	KRTAP5-6	keratin associated protein 5-6	['NM_001012416']	11	1718476	1718862	0.185474	0.949002	0.185001	0.945039	0.191478	-0.021049	0.0296319	1.00459	0.0217055	1.00458	0.0215401	1.00472	0.023746	0.00613881	0.524132	0.0157157	FALSE	0.750076	FALSE	0.808364	FALSE	0.999125
Q8N813	C3orf56	chromosome 3 open reading frame 56	['NM_001007534']	3	126915529	126916254	0.0877317	0.985339	0.0871318	0.983603	0.0951537	-0.0190341	0.101746	0.999981	0.00322932	0.999987	0.00239343	0.999901	0.00844606	-0.013811	0.0143378	0.015844	FALSE	0.753734	FALSE	0.90271	FALSE	0.886587
Q32MZ4	LRRFIP1	LRR binding FLII interacting protein 1	['NM_004735']	2	238601099	238672780	0.142354	0.88523	0.142409	0.888911	0.141604	0.0259207	0.00753838	0.996757	0.0305567	0.996778	0.0305238	0.99648	0.0309797	-0.009702	0.367169	0.0158775	FALSE	0.753734	FALSE	0.658673	FALSE	0.999125
Q9H7M6	ZSWIM4	zinc finger SWIM-type containing 4	['XM_031342']	19	13906463	13941861	0.173446	0.905532	0.173173	0.900575	0.176886	-0.0283159	0.00422566	0.999019	0.0215841	0.999025	0.0215187	0.998932	0.0224152	-0.00422767	0.68551	0.0161024	FALSE	0.759776	FALSE	0.577125	FALSE	0.999125
P57082	TBX4	T-box 4	['NM_018488']	17	59533852	59560874	0.0563256	0.952392	0.0563284	0.952376	0.0562915	-0.000290906	0.914129	0.999307	0.0095664	0.999327	0.0095163	0.999054	0.0101905	-0.0276519	0.00413028	0.016124	FALSE	0.759776	FALSE	0.998674	FALSE	0.785078
P14679	TYR	tyrosinase	['NM_000372']	11	88911122	89028531	0.287432	0.221217	0.287666	0.217982	0.284378	-0.0113107	0.209348	0.834075	0.32256	0.834697	0.322113	0.826006	0.328205	-0.0267294	0.00642561	0.0161659	FALSE	0.759776	FALSE	0.941452	FALSE	0.805384
Q8TAX9	GSDMB	gasdermin B	['NM_018530']	17	38061068	38073569	0.345042	0.375417	0.345441	0.366784	0.339741	-0.0251973	0.0165829	0.82077	0.302538	0.821297	0.302256	0.813934	0.306105	-0.0242074	0.0217742	0.0161764	FALSE	0.759776	FALSE	0.757304	FALSE	0.917252
Q8TDL5	BPIFB1	BPI fold containing family B member 1	['NM_033197']	20	31873880	31897570	0.15578	0.73895	0.155631	0.742589	0.157657	0.0232305	0.0184696	0.976924	0.0628292	0.976983	0.0627954	0.976163	0.0632642	-0.0130103	0.158774	0.0163494	FALSE	0.7633	FALSE	0.779475	FALSE	0.999125
Q9NUD7	C20orf96	chromosome 20 open reading frame 96	['NM_153269']	20	251851	271251	0.132819	0.71511	0.132925	0.71139	0.131402	-0.0281446	0.0043329	0.921786	0.104854	0.921861	0.104783	0.920811	0.105769	-0.00997908	0.281405	0.0163521	FALSE	0.7633	FALSE	0.577125	FALSE	0.999125
P62841	RPS15	ribosomal protein S15	['NM_001018']	19	1438425	1440458	0.0206259	0.99892	0.0200078	0.998317	0.0273971	-0.0251336	0.00679116	1	8.59919e-06	1	8.92481e-06	1	2.95622e-09	0.00538291	0.439784	0.0164172	FALSE	0.7633	FALSE	0.649286	FALSE	0.999125
Q9NYZ1	TVP23B	trans-golgi network vesicle protein 23 homolog B	['NM_016078']	17	18684607	18708877	0.161136	0.0506294	0.161298	0.049781	0.159021	-0.00529706	0.625156	0.333919	0.443594	0.333137	0.443279	0.344047	0.447555	0.024492	0.00936437	0.0164304	FALSE	0.7633	FALSE	0.991116	FALSE	0.843443
P10645	CHGA	chromogranin A	['NM_001275']	14	93389705	93401226	0.275816	0.726611	0.275762	0.725067	0.276523	-0.00559185	0.517868	0.988956	0.0729518	0.988812	0.0733369	0.99082	0.0677391	0.0284465	0.0072546	0.0164696	FALSE	0.7633	FALSE	0.98316	FALSE	0.819281
Q8IY42	C4orf19	chromosome 4 open reading frame 19	['NM_018302']	4	37590490	37592619	0.129451	0.891167	0.129478	0.894569	0.129062	0.026316	0.00763013	0.991609	0.0353529	0.991566	0.0354438	0.992176	0.0341493	0.0175459	0.0932151	0.0165286	FALSE	0.7633	FALSE	0.658673	FALSE	0.969009
P23510	TNFSF4	tumor necrosis factor superfamily member 4	['NM_001297562']	1	173155658	173176315	0.00862905	0.999328	0.00878286	0.999497	0.00630323	0.0220977	0.0458745	1	0.000115203	1	0.000119426	1	2.0788e-05	0.0069896	0.0462337	0.0165652	FALSE	0.7633	FALSE	0.856019	FALSE	0.946842
Q13233	MAP3K1	mitogen-activated protein kinase kinase kinase 1	['XM_042066']	5	56111401	56189504	0.0369715	0.850772	0.0370463	0.851362	0.0359861	0.0161723	0.119754	0.980084	0.0270841	0.980039	0.0270929	0.980666	0.0269641	0.0231942	0.0149397	0.0166688	FALSE	0.7633	FALSE	0.90799	FALSE	0.886587
O94886	TMEM63A	transmembrane protein 63A	['NM_014698']	1	226034744	226065280	0.287907	0.711771	0.28792	0.708457	0.287731	-0.0115141	0.184183	0.983713	0.0903435	0.983882	0.089966	0.981533	0.0950775	-0.0253759	0.0071478	0.0166758	FALSE	0.7633	FALSE	0.936285	FALSE	0.819281
Q5T9Z0	TEDDM1	transmembrane epididymal protein 1	['NM_172000']	1	182368802	182369620	0.332546	0.426471	0.332667	0.423191	0.330978	-0.00988307	0.250535	0.838235	0.289805	0.838787	0.289457	0.83108	0.29419	-0.0264093	0.00437209	0.0166825	FALSE	0.7633	FALSE	0.953046	FALSE	0.799777
P22309	UGT1A1	UDP glucuronosyltransferase family 1 member A1	['NM_000463']	2	234668934	234681202	0.0603449	0.992956	0.0605402	0.993053	0.0577575	0.00163467	0.929618	1	0.000141737	1	0.000131047	1.00001	0.000240553	0.0218406	0.00436457	0.016798	FALSE	0.766602	FALSE	0.998788	FALSE	0.799777
Q6UXI7	VIT	vitrin	['NM_001177969']	2	36943514	37041501	0.197846	0.925166	0.198418	0.929558	0.190245	0.0225968	0.0301334	0.998968	0.0215211	0.998987	0.021345	0.998715	0.0236855	-0.0120463	0.158726	0.0168657	FALSE	0.767714	FALSE	0.810078	FALSE	0.999125
Q9UGQ2	CACFD1	calcium channel flower domain containing 1	['NM_017586']	9	136325189	136333772	0.129298	0.965059	0.129873	0.968763	0.121558	0.0294512	0.00536443	0.999832	0.00814702	0.999827	0.00825768	0.999898	0.00654588	0.00951812	0.357835	0.0169397	FALSE	0.769104	FALSE	0.630305	FALSE	0.999125
Q6X784	ZPBP2	zona pellucida binding protein 2	['NM_198844']	17	38024608	38033059	0.353217	0.331957	0.353627	0.323173	0.347771	-0.0250466	0.0164416	0.78739	0.352054	0.787984	0.351744	0.779698	0.355969	-0.0234151	0.0253134	0.0170245	FALSE	0.770495	FALSE	0.757304	FALSE	0.926716
Q9BUZ4	TRAF4	TNF receptor associated factor 4	['NM_145751']	17	27071131	27076592	0.0724073	0.989104	0.0719289	0.987133	0.0783248	-0.0262156	0.00526129	0.999947	0.0043485	0.999949	0.00426241	0.999915	0.00534018	-0.00718114	0.406214	0.0170575	FALSE	0.770495	FALSE	0.627875	FALSE	0.999125
O75096	LRP4	LDL receptor related protein 4	['NM_002334']	11	46880537	46939930	0.0757101	0.749986	0.0757151	0.748761	0.0756394	-0.0161861	0.113429	1.00194	0.0287282	1.00196	0.0287048	1.00162	0.0290293	-0.011982	0.243999	0.0171035	FALSE	0.770495	FALSE	0.90799	FALSE	0.999125
P28356	HOXD9	homeobox D9	['NM_014213']	2	176987497	176988900	0.204382	0.705006	0.204265	0.710477	0.20583	0.02668	0.00839697	0.951907	0.110136	0.951927	0.11013	0.951645	0.110221	-0.00256268	0.800557	0.0171662	FALSE	0.770495	FALSE	0.670444	FALSE	0.999125
P35670	ATP7B	ATPase copper transporting beta	['NM_000053']	13	52508895	52585473	0.301096	0.283402	0.300665	0.288627	0.306593	0.0172056	0.117143	0.933596	0.215417	0.933901	0.215409	0.929645	0.21549	-0.0197554	0.0306398	0.0171879	FALSE	0.770495	FALSE	0.90799	FALSE	0.946842
O75665	OFD1	OFD1, centriole and centriolar satellite protein	['NM_003611']	X	13753191	13787224	0.0199203	0.998049	0.0194696	0.997495	0.0250302	-0.0247066	0.00475579	1.00001	0.000267365	1.00001	0.000264747	1.00001	0.000299228	-0.000559318	0.982507	0.017278	FALSE	0.772579	FALSE	0.611193	FALSE	0.999125
Q9HBH9	MKNK2	MAP kinase interacting serine/threonine kinase 2	['NM_199054']	19	2039615	2050850	0.14443	0.930274	0.144624	0.930571	0.141893	0.00207796	0.758741	0.998959	0.0151992	0.99899	0.0149998	0.998551	0.0175762	-0.0268877	0.00537595	0.0174564	FALSE	0.777628	FALSE	0.991464	FALSE	0.805384
Q8IUN9	CLEC10A	C-type lectin domain family 10 member A	['NM_006344']	17	6978376	6982131	0.472778	0.466566	0.472869	0.45369	0.471453	-0.027271	0.00754283	0.898932	0.289791	0.89893	0.289792	0.898959	0.289782	0.00010042	0.927663	0.0174938	FALSE	0.777628	FALSE	0.658673	FALSE	0.999125
Q96AQ7	CIDEC	cell death inducing DFFA like effector c	['NM_022094']	3	9908821	9920170	0.14399	0.953978	0.143504	0.949836	0.150097	-0.0282101	0.00562205	0.9996	0.0141582	0.999608	0.0140293	0.999496	0.0157336	-0.00749555	0.399918	0.0175296	FALSE	0.777628	FALSE	0.631076	FALSE	0.999125
O43361	ZNF749	zinc finger protein 749	['NM_001023561']	19	57946947	57956850	0.178427	0.392379	0.178393	0.393815	0.178864	0.00804048	0.409274	0.797287	0.252012	0.797726	0.251916	0.791591	0.253208	-0.0242895	0.0124252	0.0175666	FALSE	0.777628	FALSE	0.970864	FALSE	0.860884
P01889	HLA-B	major histocompatibility complex, class I, B	['NM_005514']	6	31322263	31324935	0.14606	0.0227193	0.147023	0.0185921	0.132902	-0.0294503	0.00745437	0.758329	0.474232	0.758745	0.47407	0.752935	0.476319	-0.0122272	0.247139	0.0177042	FALSE	0.780283	FALSE	0.658673	FALSE	0.999125
Q96H86	ZNF764	zinc finger protein 764	['NM_033410']	16	30566518	30569503	0.2004	0.901208	0.200771	0.907158	0.195466	0.030026	0.0055988	0.999488	0.022804	0.999481	0.0228858	0.99958	0.0217169	0.00443698	0.579912	0.0177147	FALSE	0.780283	FALSE	0.631076	FALSE	0.999125
Q15714	TSC22D1	TSC22 domain family member 1	['NM_006022']	13	45008765	45150210	0.159943	0.931749	0.160322	0.936039	0.154897	0.0272112	0.00719388	0.999587	0.0136908	0.999595	0.0136184	0.999492	0.0145964	-0.00728393	0.385975	0.0178702	FALSE	0.780648	FALSE	0.658673	FALSE	0.999125
K7EJ46	SMIM22	small integral membrane protein 22	['NM_001253790']	16	4845736	4846229	0.400665	0.330438	0.400351	0.338846	0.404645	0.02089	0.0324949	0.797066	0.365648	0.797341	0.365497	0.793499	0.367598	-0.0104801	0.30103	0.0179011	FALSE	0.780648	FALSE	0.816725	FALSE	0.999125
Q53F19	NCBP3	nuclear cap binding subunit 3	['NM_018553']	17	3716341	3749517	0.0292654	0.994298	0.0289246	0.993515	0.033361	-0.0250751	0.00587386	1	0.000572687	1	0.00059144	1.00001	0.000212265	0.00483519	0.590861	0.0179046	FALSE	0.780648	FALSE	0.631076	FALSE	0.999125
Q8N118	CYP4X1	cytochrome P450 family 4 subfamily X member 1	['NM_178033']	1	47489490	47515843	0.0626385	0.993195	0.0620317	0.991676	0.0700156	-0.0229726	0.0123979	1	0.000992578	0.999999	0.00102922	1	0.000158258	0.0062551	0.159468	0.0180083	FALSE	0.780648	FALSE	0.705493	FALSE	0.999125
P29622	SERPINA4	serpin family A member 4	['NM_006215']	14	95029820	95035929	0.0955589	0.983724	0.0949605	0.981107	0.102974	-0.0264212	0.00578902	0.999982	0.00332237	0.999981	0.00344415	0.999998	0.000599453	0.00692764	0.630131	0.0180164	FALSE	0.780648	FALSE	0.631076	FALSE	0.999125
Q96SD1	DCLRE1C	DNA cross-link repair 1C	['NM_022487']	10	14950410	14996009	0.296767	0.784624	0.297029	0.791629	0.293285	0.0237327	0.0263688	0.993282	0.0562725	0.993201	0.0565713	0.994324	0.052238	0.0206312	0.0408053	0.0180206	FALSE	0.780648	FALSE	0.805806	FALSE	0.946842
Q9BY43	CHMP4A	charged multivesicular body protein 4A	['NM_014169']	14	24679086	24682645	0.280179	0.495084	0.280252	0.493976	0.279237	-0.00395921	0.653182	0.859826	0.238792	0.859368	0.239046	0.865762	0.23541	0.0269527	0.0124277	0.018078	FALSE	0.780648	FALSE	0.991464	FALSE	0.860884
P36955	SERPINF1	serpin family F member 1	['NM_002615']	17	1670205	1680737	0.211648	0.497711	0.211961	0.492325	0.207496	-0.0256811	0.00857014	0.847525	0.200605	0.847732	0.200543	0.844835	0.201405	-0.0144163	0.16029	0.0182148	FALSE	0.780648	FALSE	0.674597	FALSE	0.999125
Q96J01	THOC3	THO complex 3	['NM_032361']	5	175386975	175395211	0.147656	0.9487	0.148121	0.952163	0.141453	0.0239067	0.0189017	0.999571	0.0129907	0.999554	0.0132931	0.999795	0.00810489	0.0218773	0.052039	0.0182847	FALSE	0.780648	FALSE	0.780353	FALSE	0.946842
Q96E17	RAB3C	RAB3C, member RAS oncogene family	['NM_138453']	5	57879036	58147175	0.0139357	0.999471	0.01356	0.999333	0.0181128	-0.00867203	0.293014	1	3.24414e-07	1	3.36695e-07	1	5.17851e-09	-0.0124704	0.019994	0.0183179	FALSE	0.780648	FALSE	0.963368	FALSE	0.913161
Q96HQ0	ZNF419	zinc finger protein 419	['NM_024691']	19	57999319	58005455	0.28661	0.0901453	0.28613	0.0948398	0.292734	0.0162187	0.0890227	0.297976	0.329069	0.297313	0.328886	0.306568	0.331323	0.0280384	0.00486534	0.0183446	FALSE	0.780648	FALSE	0.897955	FALSE	0.805384
P46095	GPR6	G protein-coupled receptor 6	['NM_001286099']	6	110300316	110301401	0.0277048	0.997705	0.0273695	0.996945	0.031724	-0.0256385	0.00541391	0.999998	0.00102952	0.999997	0.00106846	1	3.45208e-05	0.00407496	0.747469	0.0184199	FALSE	0.780648	FALSE	0.630305	FALSE	0.999125
Q6ZNH5	ZNF497	zinc finger protein 497	['NM_198458']	19	58867508	58869001	0.218936	0.649807	0.21901	0.646031	0.217949	-0.0172848	0.0799611	0.929178	0.140154	0.929445	0.139953	0.925722	0.142686	-0.0263423	0.00761367	0.0185523	FALSE	0.780648	FALSE	0.897955	FALSE	0.821477
P11150	LIPC	lipase C, hepatic type	['NM_000236']	15	58724232	58861023	0.0732672	0.386339	0.0732737	0.38635	0.0731873	0.000148787	0.810175	0.629763	0.0816313	0.629904	0.0818626	0.627929	0.0785537	-0.0246193	0.00929985	0.0186113	FALSE	0.780648	FALSE	0.992614	FALSE	0.843443
O43734	TRAF3IP2	TRAF3 interacting protein 2	['NM_001164281']	6	111880611	111922417	0.151538	0.805826	0.1513	0.802692	0.154562	-0.0204913	0.0300884	0.963363	0.0446382	0.963289	0.0446347	0.964321	0.0446749	0.0231084	0.0206911	0.0186233	FALSE	0.780648	FALSE	0.810078	FALSE	0.913161
Q9GZZ9	UBA5	ubiquitin like modifier activating enzyme 5	['NM_024818']	3	132379382	132395367	0.065588	0.991874	0.0649393	0.99031	0.0734669	-0.0225556	0.0154348	1	0.000155801	1	0.000157697	1	0.000128733	0.0124192	0.15694	0.0186807	FALSE	0.780648	FALSE	0.755416	FALSE	0.999125
O43516	WIPF1	WAS/WASL interacting protein family member 1	['NM_003387']	2	175427278	175450301	0.0250446	0.757145	0.0249792	0.756898	0.0258765	-0.00972095	0.3171	0.864329	0.0424553	0.864403	0.042563	0.863372	0.041023	-0.0246664	0.0202371	0.0186918	FALSE	0.780648	FALSE	0.965457	FALSE	0.913161
P34913	EPHX2	epoxide hydrolase 2	['NM_001979']	8	27348726	27402036	0.423914	0.575747	0.423948	0.582589	0.423442	0.0161469	0.0893609	0.979662	0.12836	0.97984	0.127856	0.977352	0.134701	-0.0189463	0.0513345	0.0187922	FALSE	0.780648	FALSE	0.897955	FALSE	0.946842
Q99665	IL12RB2	interleukin 12 receptor subunit beta 2	['NM_001559']	1	67786052	67861769	0.173096	0.933625	0.172691	0.929381	0.178218	-0.0241855	0.0103278	0.999475	0.0154016	0.999464	0.0155976	0.999617	0.0125892	0.0107976	0.338702	0.0189142	FALSE	0.780648	FALSE	0.674597	FALSE	0.999125
Q6UVW9	CLEC2A	C-type lectin domain family 2 member A	['NM_207375']	12	10066168	10084928	0.311647	0.171431	0.311124	0.17791	0.318298	0.0205839	0.0360216	0.620527	0.44904	0.619743	0.449136	0.630688	0.447681	0.0244083	0.0143201	0.019012	FALSE	0.780648	FALSE	0.826401	FALSE	0.886587
Q5SQ64	LY6G6F	lymphocyte antigen 6 family member G6F	['NM_001003693']	6	31674684	31678365	0.262217	0.778586	0.262059	0.771388	0.264179	-0.0273575	0.00741514	0.99175	0.0576772	0.991732	0.0577404	0.991985	0.0568538	0.00442657	0.602003	0.0190308	FALSE	0.780648	FALSE	0.658673	FALSE	0.999125
Q14190	SIM2	single-minded family bHLH transcription factor 2	['NM_009586']	21	38072047	38120390	0.135992	0.820125	0.136	0.823962	0.135854	0.0282278	0.00491802	0.977772	0.0585092	0.977742	0.0585521	0.978162	0.0579509	0.00720971	0.423799	0.0191029	FALSE	0.780648	FALSE	0.614751	FALSE	0.999125
Q5JWF8	ACTL10	actin like 10	['NM_001024675']	20	32255304	32256038	0.108662	0.972802	0.108247	0.970543	0.113897	-0.0203279	0.0371994	0.999869	0.00571246	0.999878	0.00540036	0.999752	0.0088074	-0.0173353	0.029246	0.0191146	FALSE	0.780648	FALSE	0.826401	FALSE	0.946842
Q8N4E4	PDCL2	phosducin like 2	['NM_152401']	4	56422727	56458276	0.0684496	0.992363	0.0677056	0.990534	0.0774312	-0.02515	0.00747126	0.999976	0.00349574	0.999974	0.00362806	0.999999	5.97578e-05	0.00972996	0.657128	0.0192189	FALSE	0.780648	FALSE	0.658673	FALSE	0.999125
O75197	LRP5	LDL receptor related protein 5	['NM_002335']	11	68080183	68216535	0.217499	0.818643	0.217648	0.822482	0.215541	0.0177226	0.0920881	0.99771	0.0331899	0.997761	0.0328682	0.997054	0.0371024	-0.020175	0.0340485	0.0192218	FALSE	0.780648	FALSE	0.899545	FALSE	0.946842
P20248	CCNA2	cyclin A2	['NM_001237']	4	122738796	122744783	0.0275078	0.719063	0.0272603	0.718327	0.0305277	-0.0254506	0.0102496	0.838398	0.0529245	0.838428	0.0529689	0.838008	0.0523476	-0.0079823	0.369532	0.0192333	FALSE	0.780648	FALSE	0.674597	FALSE	0.999125
Q96G01	BICD1	BICD cargo adaptor 1	['NM_001714']	12	32260266	32530558	0.0126892	0.998414	0.0125618	0.998057	0.014234	-0.0266568	0.00561147	1	0.000194039	1	0.000201258	1	2.58202e-05	0.00586888	0.654506	0.0192837	FALSE	0.780648	FALSE	0.631076	FALSE	0.999125
Q9H4L4	SENP3	SUMO1/sentrin/SMT3 specific peptidase 3	['NM_015670']	17	7466394	7474798	0.0434286	0.996059	0.0428771	0.995087	0.0500215	-0.0208581	0.025768	0.999992	0.00227426	0.999996	0.00147958	0.999937	0.00662049	-0.0123385	0.058019	0.0192933	FALSE	0.780648	FALSE	0.805462	FALSE	0.946842
Q9UID3	VPS51	VPS51, GARP complex subunit	['NM_013265']	11	64863723	64879056	0.0793523	0.981974	0.0791612	0.981166	0.0817885	-0.010039	0.357586	0.999999	0.00184337	0.999996	0.00186936	1.00003	0.00146517	0.0208989	0.00707973	0.0193693	FALSE	0.780648	FALSE	0.967923	FALSE	0.819281
O95907	SLC16A8	solute carrier family 16 member 8	['NM_013356']	22	38474398	38478880	0.23552	0.342951	0.235965	0.338077	0.229632	-0.020933	0.0513142	0.892295	0.218367	0.892671	0.218223	0.887428	0.220176	-0.0239199	0.022136	0.0195334	FALSE	0.780648	FALSE	0.865129	FALSE	0.917252
Q5TGI4	SAMD5	sterile alpha motif domain containing 5	['NM_001030060']	6	147830065	147885589	0.31999	0.863576	0.319951	0.86293	0.320516	-0.00201713	0.815581	0.995712	0.061117	0.995831	0.0602594	0.994169	0.0712896	-0.0251833	0.00521565	0.0195898	FALSE	0.780648	FALSE	0.992614	FALSE	0.805384
O43399	TPD52L2	tumor protein D52 like 2	['NM_001243891']	20	62496719	62521295	0.0362746	0.995464	0.0366994	0.996358	0.030224	0.0266003	0.0179549	0.999996	0.00114003	0.999997	0.00100476	0.999979	0.00224934	-0.0105251	0.170931	0.0197046	FALSE	0.780648	FALSE	0.7706	FALSE	0.999125
O94923	GLCE	glucuronic acid epimerase	['NM_015554']	15	69548146	69561580	0.0743433	0.705313	0.0744834	0.703883	0.0724949	-0.0194595	0.0391697	0.885671	0.0984533	0.885816	0.0984722	0.88379	0.0981922	-0.0206014	0.0413563	0.0197289	FALSE	0.780648	FALSE	0.840689	FALSE	0.946842
Q13287	NMI	N-myc and STAT interactor	['NM_004688']	2	152127210	152139462	0.251557	0.584448	0.25178	0.577751	0.248569	-0.0267667	0.00529326	0.908389	0.174285	0.908523	0.174208	0.906652	0.175273	-0.010704	0.281176	0.0197541	FALSE	0.780648	FALSE	0.627875	FALSE	0.999125
O43242	PSMD3	proteasome 26S subunit, non-ATPase 3	['NM_002809']	17	38137224	38153831	0.0597131	0.993638	0.0593376	0.992821	0.0643797	-0.0131891	0.177506	0.999997	0.00140779	0.999997	0.00146071	1	0.000121919	0.00556991	0.0136915	0.019757	FALSE	0.780648	FALSE	0.933021	FALSE	0.886587
Q9Y5P6	GMPPB	GDP-mannose pyrophosphorylase B	['NM_013334']	3	49759188	49761159	0.0278621	0.366128	0.0279431	0.366791	0.0267847	0.0241882	0.019375	0.492949	0.0307236	0.492958	0.0306937	0.492834	0.0311097	-0.00402105	0.681194	0.019761	FALSE	0.780648	FALSE	0.780353	FALSE	0.999125
Q8IWZ5	TRIM42	tripartite motif containing 42	['NM_152616']	3	140397072	140419813	0.168048	0.373132	0.167841	0.376954	0.170669	0.0225795	0.0320175	0.82991	0.198592	0.829644	0.198708	0.833362	0.197066	0.0187899	0.0699131	0.0197656	FALSE	0.780648	FALSE	0.816471	FALSE	0.946842
Q6PJG9	LRFN4	leucine rich repeat and fibronectin type III domain containing 4	['NM_024036']	11	66625216	66627663	0.131271	0.874894	0.131239	0.871362	0.13164	-0.0268721	0.0084372	0.988567	0.0417765	0.988612	0.0417163	0.98798	0.0425457	-0.0150003	0.102259	0.0198042	FALSE	0.780648	FALSE	0.670444	FALSE	0.971587
Q9H112	CST11	cystatin 11	['NM_130794']	20	23431146	23433448	0.0210706	0.998787	0.0216904	0.999394	0.0100071	0.0359606	0.00637378	1	2.54388e-05	1	2.64e-05	1	1.18623e-06	-0.00846219	0.511454	0.0198263	FALSE	0.780648	FALSE	0.636769	FALSE	0.999125
O00764	PDXK	pyridoxal kinase	['NM_003681']	21	45139176	45175941	0.0824376	0.992127	0.0817696	0.990425	0.0906398	-0.0197091	0.069481	0.999982	0.00409581	0.999981	0.00425089	1	3.93781e-05	0.00673336	0.0343018	0.0198338	FALSE	0.780648	FALSE	0.894944	FALSE	0.946842
O75496	GMNN	geminin, DNA replication inhibitor	['NM_015895']	6	24777475	24786024	0.14214	0.95898	0.141786	0.956837	0.146653	-0.0148592	0.156782	1.00049	0.0167256	1.00046	0.016709	1.00089	0.016934	0.0258856	0.00822731	0.0198455	FALSE	0.780648	FALSE	0.925277	FALSE	0.843443
Q53HC5	KLHL26	kelch like family member 26	['NM_018316']	19	18747865	18780052	0.0511212	0.99525	0.050377	0.993973	0.0599258	-0.023069	0.0103637	1.00002	0.0008724	1.00002	0.000834227	1.00003	0.00126702	0.0113434	0.140909	0.0198857	FALSE	0.780648	FALSE	0.674597	FALSE	0.997446
B2RNN3	C1QTNF9B	C1q and tumor necrosis factor related protein 9B	['NM_001007537']	13	24465431	24471125	0.387216	0.507687	0.387271	0.49868	0.386418	-0.0232833	0.01762	0.994546	0.116843	0.994671	0.1166	0.992927	0.119945	-0.01474	0.120179	0.0199133	FALSE	0.780648	FALSE	0.766078	FALSE	0.979426
Q14671	PUM1	pumilio RNA binding family member 1	['NM_001020658']	1	31406061	31532413	0.00945012	0.999167	0.00960882	0.999217	0.00707898	0.00593703	0.664474	1	2.87479e-05	1	2.73302e-05	1	4.30852e-05	0.0215593	0.00632405	0.0199235	FALSE	0.780648	FALSE	0.991464	FALSE	0.805384
Q8N823	ZNF611	zinc finger protein 611	['NM_030972']	19	53208193	53219147	0.170331	0.772464	0.17028	0.775041	0.170985	0.0150985	0.132426	0.982198	0.0585741	0.98209	0.0586787	0.9836	0.0571858	0.0260672	0.00901052	0.0200642	FALSE	0.780648	FALSE	0.914753	FALSE	0.843443
A4D1E1	ZNF804B	zinc finger protein 804B	['NM_181646']	7	88389291	88966343	0.142674	0.895138	0.142415	0.891922	0.145956	-0.0223017	0.0196431	1.00244	0.0151564	1.00241	0.0151832	1.00274	0.0148016	0.022126	0.0283955	0.0200804	FALSE	0.780648	FALSE	0.78146	FALSE	0.946842
P58215	LOXL3	lysyl oxidase like 3	['NM_032603']	2	74760736	74779761	0.147084	0.941007	0.147278	0.9431	0.144532	0.0143471	0.14226	0.99947	0.0141462	0.999494	0.0138744	0.999158	0.0172832	-0.0214119	0.025359	0.0200956	FALSE	0.780648	FALSE	0.918521	FALSE	0.926716
Q8IXY8	PPIL6	peptidylprolyl isomerase like 6	['NM_001111298']	6	109714032	109761793	0.172146	0.957577	0.172269	0.958661	0.170549	0.00632389	0.484819	0.999556	0.0171402	0.999588	0.016532	0.999144	0.0236436	-0.0217473	0.00895438	0.0201218	FALSE	0.780648	FALSE	0.982561	FALSE	0.843443
Q16281	CNGA3	cyclic nucleotide gated channel alpha 3	['NM_001298']	2	98986439	99013715	0.0713508	0.985676	0.0710892	0.985007	0.0746583	-0.00917596	0.305601	1.00001	0.0015686	1.00001	0.00161819	1.00003	0.00064196	0.0213434	0.0075221	0.0201231	FALSE	0.780648	FALSE	0.963775	FALSE	0.821477
Q676U5	ATG16L1	autophagy related 16 like 1	['NM_017974']	2	234160474	234202993	0.041958	0.93447	0.0417197	0.934734	0.0449335	0.00608305	0.625111	0.988018	0.0197194	0.987979	0.0197392	0.988528	0.0194546	0.0280261	0.00529747	0.0201313	FALSE	0.780648	FALSE	0.991116	FALSE	0.805384
Q9P2G3	KLHL14	kelch like family member 14	['NM_020805']	18	30254623	30350554	0.020599	0.998061	0.020976	0.998637	0.0148634	0.0316947	0.00587818	1	6.88836e-05	1	7.06764e-05	1	3.87646e-05	0.00272306	0.721069	0.0201715	FALSE	0.780648	FALSE	0.631076	FALSE	0.999125
P78314	SH3BP2	SH3 domain binding protein 2	['NM_003023']	4	2822345	2835558	0.0976881	0.978331	0.0977868	0.978571	0.0964034	0.00247458	0.915213	0.999985	0.0029116	0.999991	0.00245147	0.999901	0.00636024	-0.0186471	0.00534926	0.0201867	FALSE	0.780648	FALSE	0.998674	FALSE	0.805384
Q4VC31	CCDC58	coiled-coil domain containing 58	['NM_001017928']	3	122078719	122102071	0.0148426	0.999182	0.0148645	0.999196	0.0145564	0.000968307	0.910758	1	9.24385e-06	1	7.60567e-06	1	2.10505e-05	-0.0171498	0.00531988	0.0201875	FALSE	0.780648	FALSE	0.998674	FALSE	0.805384
Q8TC84	FANK1	fibronectin type III and ankyrin repeat domains 1	['NM_145235']	10	127585212	127698004	0.30116	0.834446	0.301519	0.841342	0.296405	0.0230662	0.0222578	0.997986	0.0394056	0.998025	0.0391579	0.997482	0.0424844	-0.013284	0.169002	0.0202171	FALSE	0.780648	FALSE	0.789781	FALSE	0.999125
P0C7Q6	SLC35G6	solute carrier family 35 member G6	['NM_001102614']	17	7384836	7386317	0.0422616	0.0111112	0.0422211	0.0114068	0.0427834	0.00695651	0.495334	0.0199194	0.0708768	0.0199659	0.0713318	0.0193175	0.0646922	-0.00952207	0.337826	0.0202474	FALSE	0.780648	FALSE	0.98316	FALSE	0.999125
Q96S37	SLC22A12	solute carrier family 22 member 12	['NM_144585']	11	64359029	64369020	0.0715292	0.988306	0.0717951	0.988726	0.0679927	0.00600727	0.534758	1.00001	0.00073706	1.00002	0.000589122	0.999992	0.00175655	-0.0180051	0.00730468	0.0202819	FALSE	0.780648	FALSE	0.98316	FALSE	0.819281
Q9BPX7	C7orf25	chromosome 7 open reading frame 25	['NM_024054']	7	42949237	42950499	0.0407329	0.993589	0.0407852	0.993781	0.0400503	0.00474445	0.585493	0.999989	0.00165128	0.999993	0.00129783	0.999936	0.00402903	-0.019122	0.0070901	0.0202899	FALSE	0.780648	FALSE	0.98316	FALSE	0.819281
Q5VZL5	ZMYM4	zinc finger MYM-type containing 4	['NM_005095']	1	35734648	35885275	0.0262269	0.991442	0.0262756	0.991961	0.0255826	0.0200365	0.0470695	0.999986	0.00112973	0.999987	0.00111269	0.999967	0.00133082	-0.0164103	0.0560814	0.0203028	FALSE	0.780648	FALSE	0.859135	FALSE	0.946842
A2RRD8	ZNF320	zinc finger protein 320	['NM_207333']	19	53383852	53393508	0.0947254	0.983509	0.0942	0.98161	0.101275	-0.0194243	0.0487488	1.00001	0.00314202	1.00001	0.00322879	1.00005	0.00164544	0.0139756	0.0408195	0.0203896	FALSE	0.780648	FALSE	0.859135	FALSE	0.946842
Q9H707	ZNF552	zinc finger protein 552	['NM_024762']	19	58319411	58326111	0.0510196	0.99635	0.0508059	0.995763	0.053711	-0.0112191	0.220894	0.999999	0.000240489	0.999999	0.000247916	1	0.000104041	0.0119131	0.0129489	0.0204099	FALSE	0.780648	FALSE	0.943107	FALSE	0.867185
Q9Y5J5	PHLDA3	pleckstrin homology like domain family A member 3	['NM_012396']	1	201437534	201437914	0.178502	0.933343	0.178067	0.928113	0.183975	-0.0288869	0.00527448	0.998238	0.0271245	0.998247	0.0270511	0.998114	0.0280593	-0.0048539	0.641604	0.0204154	FALSE	0.780648	FALSE	0.627875	FALSE	0.999125
Q5F1R6	DNAJC21	DnaJ heat shock protein family (Hsp40) member C21	['NM_194283']	5	34929925	34954816	0.0661373	0.982554	0.065863	0.980891	0.0695786	-0.0245509	0.0106002	0.999984	0.00252558	0.999982	0.00255502	1.00001	0.002107	0.0118909	0.265577	0.0205162	FALSE	0.780648	FALSE	0.674597	FALSE	0.999125
Q5TAP6	UTP14C	UTP14, small subunit processome component homolog C (S. cerevisiae)	['NM_021645']	13	52602941	52605238	0.064627	0.83264	0.064517	0.834048	0.0660253	0.0215793	0.0346417	0.961326	0.0427695	0.961353	0.0427664	0.960973	0.0428104	-0.00886947	0.257316	0.02055	FALSE	0.780648	FALSE	0.820283	FALSE	0.999125
Q9UKI9	POU2F3	POU class 2 homeobox 3	['NM_001244682']	11	120111053	120189098	0.126599	0.779074	0.126517	0.780811	0.127655	0.0136635	0.140267	0.97589	0.0561126	0.975801	0.0561759	0.977043	0.0552748	0.0222795	0.0259404	0.0207717	FALSE	0.780648	FALSE	0.917074	FALSE	0.929804
Q96EC8	YIPF6	Yip1 domain family member 6	['NM_173834']	X	67718909	67751838	0.0189156	0.99862	0.0185042	0.998149	0.023602	-0.0222217	0.016062	1	2.11606e-05	1	1.30544e-05	1	6.35625e-05	-0.00932753	0.137274	0.0207991	FALSE	0.780648	FALSE	0.757304	FALSE	0.992678
P55089	UCN	urocortin	['NM_003353']	2	27530392	27530763	0.00113827	0.999968	0.00116183	0.999957	0.000770229	-0.010843	0.340816	1	1.12012e-05	1	7.1825e-06	1	3.29055e-05	0.0194022	0.00687168	0.0209836	FALSE	0.780648	FALSE	0.96652	FALSE	0.819281
P30530	AXL	AXL receptor tyrosine kinase	['NM_001278599']	19	41725298	41765806	0.038531	0.668071	0.0383227	0.66782	0.0411359	-0.00630736	0.484258	0.789944	0.0204614	0.789923	0.0203028	0.790219	0.0224142	0.0138526	0.137944	0.0210201	FALSE	0.780648	FALSE	0.982077	FALSE	0.994898
Q5T7M4	C1QTNF12	C1q and tumor necrosis factor related protein 12	['XM_371208']	1	1177931	1182070	0.377724	0.813241	0.377142	0.803035	0.385079	-0.0267783	0.00593015	0.989886	0.0956771	0.989949	0.0953802	0.989069	0.0994461	-0.00902407	0.334991	0.0211146	FALSE	0.780648	FALSE	0.631076	FALSE	0.999125
Q9H0B6	KLC2	kinesin light chain 2	['NM_022822']	11	66026066	66034424	0.0561427	0.965766	0.0561371	0.965312	0.0562159	-0.00808075	0.315318	0.998622	0.00873486	0.998639	0.00868912	0.9984	0.00930494	-0.0265066	0.00647717	0.0211369	FALSE	0.780648	FALSE	0.965457	FALSE	0.805384
Q14627	IL13RA2	interleukin 13 receptor subunit alpha 2	['NM_000640']	X	114238646	114251832	0.0547299	0.994602	0.0539982	0.993089	0.0634351	-0.0256929	0.00610857	1	0.00259151	0.999999	0.00268941	1.00001	0.00013997	0.00521041	0.797536	0.021213	FALSE	0.780648	FALSE	0.632965	FALSE	0.999125
P50454	SERPINH1	serpin family H member 1	['NM_004353']	11	75277395	75283125	0.0449667	0.995686	0.0442467	0.994447	0.0534154	-0.0252447	0.00562519	1	0.000504359	1	0.000521986	1	0.000141221	0.000462565	0.944907	0.0212198	FALSE	0.780648	FALSE	0.631076	FALSE	0.999125
P22894	MMP8	matrix metallopeptidase 8	['NM_002424']	11	102584082	102595586	0.340542	0.335154	0.340333	0.337322	0.343244	0.00634354	0.526835	0.883171	0.287744	0.883694	0.28741	0.876386	0.291965	-0.0252292	0.0146277	0.0212263	FALSE	0.780648	FALSE	0.98316	FALSE	0.886587
Q2TBE0	CWF19L2	CWF19 like 2, cell cycle control (S. pombe)	['NM_152434']	11	107197639	107328542	0.181492	0.665789	0.181576	0.665969	0.180414	0.000991789	0.954189	0.959822	0.103412	0.960024	0.103199	0.957202	0.106101	-0.0269644	0.00602217	0.021276	FALSE	0.780648	FALSE	0.999214	FALSE	0.805384
P54257	HAP1	huntingtin associated protein 1	['NM_003949']	17	39880956	39890886	0.138192	0.263891	0.138083	0.26447	0.139603	0.00417271	0.691908	0.894421	0.188449	0.894783	0.188251	0.889732	0.190941	-0.0266388	0.00642294	0.0214693	FALSE	0.780648	FALSE	0.991464	FALSE	0.805384
Q00887	PSG9	pregnancy specific beta-1-glycoprotein 9	['NM_002784']	19	43757764	43773583	0.363977	0.456207	0.363759	0.459477	0.366787	0.00895334	0.430332	0.90282	0.235021	0.903134	0.234592	0.898747	0.240493	-0.0184663	0.0378044	0.0214827	FALSE	0.780648	FALSE	0.970864	FALSE	0.946842
P17612	PRKACA	protein kinase cAMP-activated catalytic subunit alpha	['NM_002730']	19	14203927	14228359	0.0333931	0.997878	0.0338746	0.998501	0.0263643	0.0205235	0.042284	1	0.000190781	1	0.000193767	0.999998	0.000146687	-0.0129988	0.100187	0.0214828	FALSE	0.780648	FALSE	0.842201	FALSE	0.971587
Q14641	INSL4	insulin like 4	['NM_002195']	9	5231524	5233874	0.0395831	0.995638	0.0391104	0.994544	0.0452544	-0.0258536	0.00610335	1	0.00015251	1	0.000158157	1	2.28727e-05	-0.00547664	0.755361	0.0215261	FALSE	0.780648	FALSE	0.632965	FALSE	0.999125
Q9Y4K1	AIM1	absent in melanoma 1	['NM_001624']	6	106960217	107016438	0.186235	0.36286	0.186338	0.357719	0.184844	-0.027703	0.00636563	0.902009	0.171317	0.901894	0.171332	0.903502	0.171121	0.0093897	0.339915	0.0215588	FALSE	0.780648	FALSE	0.636769	FALSE	0.999125
Q8NH00	OR2T4	olfactory receptor family 2 subfamily T member 4	['NM_001004696']	1	248524883	248525926	0.171823	0.0422184	0.172028	0.0420536	0.169146	-0.000966182	0.959271	0.276498	0.408304	0.275773	0.407958	0.285891	0.412662	0.0246578	0.0134872	0.0215625	FALSE	0.780648	FALSE	0.999214	FALSE	0.886587
O94900	TOX	thymocyte selection associated high mobility group box	['NM_014729']	8	59720309	60031546	0.0414772	0.990238	0.041443	0.99004	0.0419193	-0.00475855	0.65432	0.999951	0.00241498	0.999955	0.00230037	0.999888	0.00358221	-0.0225313	0.00575541	0.0215866	FALSE	0.780648	FALSE	0.991464	FALSE	0.805384
Q9C0D5	TANC1	tetratricopeptide repeat, ankyrin repeat and coiled-coil containing 1	['NM_001145909']	2	159922423	160087520	0.0347935	0.864041	0.0348561	0.865002	0.0339613	0.027917	0.00722499	0.972117	0.0136373	0.972136	0.0136427	0.971859	0.0135645	-0.0203682	0.0519041	0.0216091	FALSE	0.780648	FALSE	0.658673	FALSE	0.946842
Q9HCN8	SDF2L1	stromal cell derived factor 2 like 1	['NM_022044']	22	21996626	21998461	0.163788	0.96778	0.16307	0.964066	0.172803	-0.022107	0.0246586	0.999918	0.00860178	0.999928	0.00811541	0.999788	0.0133923	-0.0126518	0.0831473	0.0216828	FALSE	0.780648	FALSE	0.80363	FALSE	0.949399
P55291	CDH15	cadherin 15	['NM_004933']	16	89238240	89261560	0.256291	0.79075	0.255948	0.785356	0.260661	-0.0208806	0.0597847	0.970555	0.0809558	0.970557	0.0809997	0.970529	0.0803886	-0.000355877	0.919313	0.0217983	FALSE	0.780648	FALSE	0.877733	FALSE	0.999125
Q499Z3	SLFNL1	schlafen like 1	['NM_144990']	1	41481781	41486332	0.208773	0.78593	0.208445	0.782712	0.212975	-0.0152704	0.135528	0.981261	0.0642692	0.981383	0.0640012	0.979675	0.0676294	-0.025941	0.00658142	0.0218239	FALSE	0.780648	FALSE	0.915306	FALSE	0.805384
P49848	TAF6	TATA-box binding protein associated factor 6	['NM_005641']	7	99704872	99711832	0.0277696	0.996794	0.0274407	0.996667	0.0317257	-0.00427555	0.692753	1.00001	0.000299204	1.00001	0.000219515	0.999998	0.000790641	-0.0214231	0.0062509	0.0218591	FALSE	0.780648	FALSE	0.991464	FALSE	0.805384
P04264	KRT1	keratin 1	['NM_006121']	12	53068980	53074132	0.346304	0.230666	0.346013	0.239442	0.349972	0.0252182	0.0117444	0.784293	0.388076	0.783795	0.388404	0.790742	0.38376	0.0179942	0.0656079	0.0219945	FALSE	0.780648	FALSE	0.700839	FALSE	0.946842
P28324	ELK4	ELK4, ETS transcription factor	['NM_021795']	1	205585677	205593010	0.00839182	0.999469	0.00826123	0.999324	0.00992946	-0.0159699	0.101962	1	1.61312e-05	1	1.26109e-05	1	3.96404e-05	0.0165567	0.0203937	0.0220026	FALSE	0.780648	FALSE	0.90271	FALSE	0.913161
A6NIJ9	OR6C70	olfactory receptor family 6 subfamily C member 70	['NM_001005499']	12	55862987	55863922	0.243082	0.10201	0.243106	0.101815	0.242786	-0.000803535	0.912169	0.485165	0.467289	0.486045	0.467374	0.473763	0.466062	-0.0263154	0.00771856	0.0220087	FALSE	0.780648	FALSE	0.998674	FALSE	0.822949
Q8NH72	OR4C6	olfactory receptor family 4 subfamily C member 6	['NM_001004704']	11	55432643	55433569	0.451183	0.589713	0.45109	0.577583	0.452264	-0.0268554	0.00738553	0.942227	0.216665	0.942218	0.216674	0.942349	0.216561	0.000608117	0.885211	0.022021	FALSE	0.780648	FALSE	0.658673	FALSE	0.999125
Q9Y6A5	TACC3	transforming acidic coiled-coil containing protein 3	['NM_006342']	4	1725149	1746737	0.152822	0.832281	0.152835	0.833477	0.15265	0.00782954	0.484169	0.990975	0.0380419	0.991044	0.0379357	0.990078	0.0393836	-0.0249803	0.013	0.0220647	FALSE	0.780648	FALSE	0.982077	FALSE	0.867185
Q8WUF5	PPP1R13L	protein phosphatase 1 regulatory subunit 13 like	['NM_006663']	19	45883451	45901576	0.054258	0.990745	0.054119	0.990562	0.0560304	-0.00333718	0.734248	1.00001	0.000800875	1.00001	0.000778403	1.00002	0.00104936	0.0178319	0.00579619	0.0220673	FALSE	0.780648	FALSE	0.991464	FALSE	0.805384
Q8N131	TMEM123	transmembrane protein 123	['NM_052932']	11	102269601	102323354	0.153675	0.885997	0.153641	0.885322	0.154125	-0.00438923	0.554628	0.997534	0.0266497	0.997585	0.0264649	0.996868	0.0289309	-0.0258751	0.00624882	0.022098	FALSE	0.780648	FALSE	0.98316	FALSE	0.805384
Q32M92	C15orf32	chromosome 15 open reading frame 32	['NM_153040']	15	93015379	93043627	0.0839198	0.933168	0.0838871	0.932874	0.0843462	-0.00349704	0.751045	0.995287	0.0164506	0.995257	0.0165232	0.995682	0.0154748	0.0265739	0.00763885	0.0221147	FALSE	0.780648	FALSE	0.991464	FALSE	0.821477
O60609	GFRA3	GDNF family receptor alpha 3	['NM_001496']	5	137588660	137610113	0.0257986	0.99875	0.025235	0.998248	0.0322214	-0.0173572	0.0401969	1	2.0763e-05	1	2.14533e-05	1	7.3002e-06	-0.0242812	0.0649478	0.0221165	FALSE	0.780648	FALSE	0.842201	FALSE	0.946842
P07902	GALT	galactose-1-phosphate uridylyltransferase	['NM_000155']	9	34646702	34650443	0.373699	0.822771	0.373949	0.826783	0.370435	0.010778	0.286521	0.991133	0.091688	0.991286	0.0909063	0.989158	0.101258	-0.0221124	0.0230551	0.0221649	FALSE	0.780648	FALSE	0.963087	FALSE	0.917252
Q96F05	C11orf24	chromosome 11 open reading frame 24	['NM_022338']	11	68029116	68031235	0.12963	0.604209	0.129639	0.606183	0.129513	0.0152353	0.118905	0.946528	0.131272	0.946785	0.131194	0.943202	0.132233	-0.0272008	0.00879413	0.0221829	FALSE	0.780648	FALSE	0.90799	FALSE	0.843443
P38919	EIF4A3	eukaryotic translation initiation factor 4A3	['NM_014740']	17	78109292	78120760	0.0287946	0.998307	0.0284004	0.997755	0.0334827	-0.0177875	0.0438113	1	4.62878e-05	1	4.79199e-05	1	1.22495e-05	0.00818038	0.0677865	0.0221849	FALSE	0.780648	FALSE	0.84231	FALSE	0.946842
Q9H816	DCLRE1B	DNA cross-link repair 1B	['NM_022836']	1	114448209	114454810	0.364105	0.740625	0.3639	0.733272	0.366699	-0.0201293	0.0377625	0.979766	0.11582	0.979659	0.11613	0.981154	0.111721	0.0131281	0.209222	0.0222199	FALSE	0.780648	FALSE	0.826401	FALSE	0.999125
Q9Y6V7	DDX49	DEAD-box helicase 49	['NM_019070']	19	19030551	19039122	0.0962355	0.979717	0.0957303	0.976856	0.102525	-0.0288423	0.00606091	0.999969	0.0032661	0.999968	0.00330908	0.999976	0.00264681	0.00264757	0.88533	0.0222768	FALSE	0.780648	FALSE	0.632965	FALSE	0.999125
Q1ED39	KNOP1	lysine rich nucleolar protein 1	['NM_001012991']	16	19718235	19726357	0.224111	0.830502	0.224205	0.836635	0.222821	0.0274383	0.00622158	0.987107	0.0640371	0.987092	0.0640745	0.987294	0.0635529	0.00316525	0.719002	0.0223216	FALSE	0.780648	FALSE	0.635853	FALSE	0.999125
O43920	NDUFS5	NADH:ubiquinone oxidoreductase subunit S5	['NM_004552']	1	39494397	39500165	0.012984	0.999193	0.01267	0.998891	0.0165199	-0.0204657	0.0230961	1	6.78584e-05	1	7.04271e-05	1	1.20232e-06	-0.00615329	0.134624	0.0223329	FALSE	0.780648	FALSE	0.792892	FALSE	0.992678
P78318	IGBP1	immunoglobulin binding protein 1	['NM_001551']	X	69353798	69385828	0.121754	0.970802	0.121496	0.970056	0.125059	-0.00605536	0.496664	0.999994	0.00275991	0.99999	0.00282882	1.00004	0.00162075	0.0219108	0.00783943	0.0223481	FALSE	0.780648	FALSE	0.98316	FALSE	0.827993
C9JL84	HHLA1	HERV-H LTR-associating 1	['XR_017860']	8	133076245	133117512	0.11157	0.336798	0.111568	0.336829	0.111602	0.000278372	0.91488	0.678101	0.263941	0.678616	0.264046	0.671427	0.262491	-0.027307	0.00633284	0.0224352	FALSE	0.780648	FALSE	0.998674	FALSE	0.805384
Q6UDR6	SPINT4	serine peptidase inhibitor, Kunitz type 4	['XM_372869']	20	44351007	44354271	0.401712	0.527518	0.40181	0.517048	0.400335	-0.0261043	0.0112299	0.928943	0.216259	0.92921	0.215889	0.925481	0.220985	-0.0170711	0.0916476	0.0224467	FALSE	0.780648	FALSE	0.684513	FALSE	0.965763
I3L1E1	C19orf84	chromosome 19 open reading frame 84	['NM_001193623']	19	51892241	51893766	0.117335	0.925444	0.117393	0.927399	0.116575	0.0167144	0.138212	0.996047	0.025109	0.996078	0.0250094	0.995636	0.0263626	-0.0172061	0.0598199	0.022491	FALSE	0.780648	FALSE	0.916909	FALSE	0.946842
Q96CB8	INTS12	integrator complex subunit 12	['NM_020395']	4	106603893	106621162	0.0427894	0.99303	0.042479	0.991939	0.0466154	-0.024475	0.013851	0.999994	0.001199	0.999995	0.00103358	0.999977	0.00249479	-0.00957496	0.178308	0.0224951	FALSE	0.780648	FALSE	0.724448	FALSE	0.999125
O95992	CH25H	cholesterol 25-hydroxylase	['NM_003956']	10	90966234	90967049	0.0121237	0.999406	0.0116966	0.999086	0.0166965	-0.0221952	0.00661993	1	1.71053e-05	1	1.74207e-05	1	1.23081e-05	-0.00445124	0.685411	0.0226103	FALSE	0.780648	FALSE	0.647133	FALSE	0.999125
P24863	CCNC	cyclin C	['NM_005190']	6	99991434	100016403	0.00936563	0.99979	0.00960406	0.999891	0.00539406	0.0129331	0.314142	1	2.24021e-09	1	2.182e-09	1	2.8899e-09	-0.0242169	0.00915907	0.0226306	FALSE	0.780648	FALSE	0.965457	FALSE	0.843443
Q8IXM2	C17orf49	chromosome 17 open reading frame 49	['NM_174893']	17	6918177	6920581	0.0304368	0.998201	0.0297846	0.997525	0.0378828	-0.0198365	0.0184841	1	1.81906e-05	1	1.52517e-05	1	4.00576e-05	-0.00966214	0.14016	0.0226569	FALSE	0.780648	FALSE	0.779475	FALSE	0.995867
O15205	UBD	ubiquitin D	['NM_006398']	6	29523660	29527478	0.253247	0.207291	0.253917	0.203197	0.244375	-0.0164295	0.127656	0.8171	0.314017	0.817607	0.313719	0.810535	0.317803	-0.0223958	0.0201872	0.0226804	FALSE	0.780648	FALSE	0.91146	FALSE	0.913161
A6NGC4	TLCD2	TLC domain containing 2	['NM_001164407']	17	1611067	1613536	0.146917	0.966337	0.146853	0.965885	0.14776	-0.00306211	0.787971	0.999869	0.00887695	0.999889	0.00803144	0.999605	0.0162485	-0.02217	0.005934	0.0227028	FALSE	0.780648	FALSE	0.991464	FALSE	0.805384
Q96MY7	FAM161B	family with sequence similarity 161 member B	['NM_152445']	14	74400962	74416729	0.09898	0.847003	0.0989597	0.844701	0.099222	-0.0232326	0.0176601	0.972955	0.0501803	0.97293	0.0502018	0.973281	0.0499022	0.00700207	0.523134	0.0227268	FALSE	0.780648	FALSE	0.766078	FALSE	0.999125
P26196	DDX6	DEAD-box helicase 6	['NM_004397']	11	118625424	118656960	0.0228441	0.998974	0.0229088	0.999039	0.0219884	0.00285521	0.745179	1	9.32298e-06	1	9.65988e-06	1	2.00996e-06	0.00837394	0.00632534	0.0228504	FALSE	0.780648	FALSE	0.991464	FALSE	0.805384
Q8IYT8	ULK2	unc-51 like autophagy activating kinase 2	['NM_014683']	17	19679665	19770730	0.0874081	0.881689	0.0872377	0.880566	0.0895852	-0.0126963	0.262086	0.954594	0.019478	0.954554	0.019526	0.955123	0.0188372	0.029659	0.00649405	0.0228586	FALSE	0.780648	FALSE	0.958587	FALSE	0.805384
Q8N3L3	TXLNB	taxilin beta	['NM_153235']	6	139563666	139610036	0.0833805	0.902902	0.0834051	0.901941	0.0830596	-0.0115544	0.265102	0.998664	0.0220796	0.9987	0.022044	0.998188	0.0225316	-0.0230054	0.014144	0.022882	FALSE	0.780648	FALSE	0.958587	FALSE	0.886587
Q9H8L6	MMRN2	multimerin 2	['NM_024756']	10	88696503	88717298	0.0640469	0.6009	0.0639662	0.600776	0.0650874	-0.00192964	0.816439	0.8346	0.0602995	0.834487	0.0601294	0.836062	0.0624473	0.0256818	0.00791792	0.0229159	FALSE	0.780648	FALSE	0.992614	FALSE	0.831335
A6NFU0	FAM187A	family with sequence similarity 187 member A	[]	17	42981198	42982436	0.436279	0.517198	0.436262	0.527229	0.436419	0.0229887	0.0245707	0.9857	0.127994	0.985822	0.127669	0.984115	0.132125	-0.0131415	0.185482	0.0229539	FALSE	0.780648	FALSE	0.80363	FALSE	0.999125
Q7Z6B0	CCDC91	coiled-coil domain containing 91	['NM_018318']	12	28410149	28702103	0.107119	0.677841	0.107077	0.680656	0.107634	0.0262202	0.0101919	0.943775	0.0752396	0.943728	0.0751966	0.944383	0.0757967	0.00867783	0.395893	0.0229821	FALSE	0.780648	FALSE	0.674597	FALSE	0.999125
Q92609	TBC1D5	TBC1 domain family member 5	['NM_014744']	3	17202458	17550062	0.1827	0.90963	0.181983	0.904479	0.191703	-0.027558	0.00615534	0.993851	0.0229361	0.993858	0.0225017	0.993759	0.0279625	-0.00390174	0.734634	0.0229993	FALSE	0.780648	FALSE	0.632965	FALSE	0.999125
Q6UXB0	FAM131A	family with sequence similarity 131 member A	['NM_144635']	3	184059622	184062755	0.0142632	0.999087	0.0140496	0.998848	0.0167863	-0.0154824	0.0839719	1	3.3826e-05	1	3.18107e-05	1	5.34639e-05	-0.0134236	0.0289443	0.0230134	FALSE	0.780648	FALSE	0.897955	FALSE	0.946842
O95047	OR2A4	olfactory receptor family 2 subfamily A member 4	['NM_030908']	6	132021612	132022541	0.172891	0.964781	0.172166	0.960706	0.18199	-0.0230069	0.01151	1.00068	0.0136293	1.00066	0.0138153	1.00088	0.0109353	0.0179572	0.104919	0.0231611	FALSE	0.782723	FALSE	0.693839	FALSE	0.971587
Q9NRK6	ABCB10	ATP binding cassette subfamily B member 10	['NM_012089']	1	229653929	229694399	0.175421	0.944216	0.175223	0.942572	0.177964	-0.00930813	0.392806	0.999594	0.0156865	0.999563	0.016059	0.999988	0.00962713	0.032083	0.0119149	0.023163	FALSE	0.782723	FALSE	0.970864	FALSE	0.860884
Q96T58	SPEN	spen family transcriptional repressor	['NM_015001']	1	16174563	16265919	0.134686	0.687236	0.134906	0.683847	0.13177	-0.0254128	0.0112096	0.964866	0.0743887	0.964837	0.0743751	0.965243	0.0745671	0.00545825	0.608634	0.0234371	FALSE	0.790477	FALSE	0.684513	FALSE	0.999125
O76064	RNF8	ring finger protein 8	['NM_003958']	6	37321941	37358531	0.0471463	0.99395	0.0466615	0.992884	0.0530217	-0.0213596	0.0206285	0.999999	0.000786996	0.999999	0.000745681	1.00001	0.00120001	0.00976139	0.11714	0.0235208	FALSE	0.790844	FALSE	0.784961	FALSE	0.979426
O95013	OR4F21	olfactory receptor family 4 subfamily F member 21	['NM_001005504']	8	116089	117024	0.0464446	0.993347	0.0471196	0.994508	0.0365726	0.0275261	0.0144342	1.00003	0.000339637	1.00003	0.000345429	1.00003	0.000252835	0.0142241	0.210756	0.0235373	FALSE	0.790844	FALSE	0.732926	FALSE	0.999125
Q6UXE8	BTNL3	butyrophilin like 3	['NM_197975']	5	180416029	180432869	0.287351	0.902813	0.287899	0.908448	0.280115	0.0198391	0.0431975	1.01806	0.0686185	1.01819	0.0685817	1.01635	0.0690735	-0.0266699	0.00644374	0.0237144	FALSE	0.793545	FALSE	0.842201	FALSE	0.805384
P22914	CRYGS	crystallin gamma S	['NM_017541']	3	186256488	186262115	0.0274747	0.998652	0.027726	0.998855	0.0239819	0.00782866	0.422343	1	0.000134002	1	0.000138314	1	5.23262e-05	0.0123051	0.00887956	0.0237187	FALSE	0.793545	FALSE	0.970864	FALSE	0.843443
Q9NY28	GALNT8	polypeptide N-acetylgalactosaminyltransferase 8	['NM_017417']	12	4829844	4881760	0.404075	0.372386	0.404313	0.364596	0.400915	-0.0193486	0.0415949	0.901707	0.254511	0.902125	0.254089	0.896285	0.259869	-0.0227257	0.021416	0.023907	FALSE	0.793545	FALSE	0.842201	FALSE	0.913161
Q8IXM6	NRM	nurim (nuclear envelope membrane protein)	['NM_001270707']	6	30656441	30658751	0.0360304	0.996621	0.0354908	0.995931	0.0424037	-0.017647	0.0568525	0.999992	0.00157101	0.999995	0.00123248	0.999953	0.00384275	-0.0147854	0.0350146	0.0239107	FALSE	0.793545	FALSE	0.871513	FALSE	0.946842
Q8N4F0	BPIFB2	BPI fold containing family B member 2	['NM_025227']	20	31596381	31611186	0.296988	0.736559	0.296702	0.72837	0.300574	-0.0274214	0.00669392	0.982525	0.079665	0.982537	0.0796207	0.982363	0.0802412	-0.00217687	0.895092	0.0239198	FALSE	0.793545	FALSE	0.647133	FALSE	0.999125
Q9UJA2	CRLS1	cardiolipin synthase 1	['NM_019095']	20	5986893	6017801	0.396745	0.784002	0.396967	0.788574	0.393857	0.011561	0.257513	0.987157	0.107962	0.987324	0.107272	0.984997	0.116517	-0.0207781	0.0296459	0.0239223	FALSE	0.793545	FALSE	0.957751	FALSE	0.946842
Q9HB15	KCNK12	potassium two pore domain channel subfamily K member 12	['NM_022055']	2	47748049	47797470	0.0154173	0.999225	0.015625	0.999474	0.012414	0.0176886	0.107517	1	5.57261e-07	1	5.78361e-07	1	2.8899e-09	-0.00505231	0.0357438	0.0239907	FALSE	0.793545	FALSE	0.904032	FALSE	0.946842
P42330	AKR1C3	aldo-keto reductase family 1 member C3	['NM_003739']	10	5136637	5149692	0.314081	0.572979	0.314223	0.578118	0.312218	0.0164072	0.091792	0.942069	0.141085	0.942258	0.140891	0.939617	0.143567	-0.0185687	0.0561183	0.0240344	FALSE	0.793545	FALSE	0.899545	FALSE	0.946842
P42702	LIFR	leukemia inhibitory factor receptor alpha	['NM_002310']	5	38481700	38530749	0.0857064	0.930138	0.0858861	0.932164	0.0833243	0.0239438	0.0162552	0.997077	0.01444	0.997062	0.0144945	0.997274	0.0137135	0.0150612	0.153714	0.0240985	FALSE	0.793545	FALSE	0.757304	FALSE	0.999125
P31948	STIP1	stress induced phosphoprotein 1	['NM_006819']	11	63953734	63971595	0.0191988	0.998949	0.0185891	0.998384	0.025825	-0.0251403	0.0072037	1	2.0993e-05	1	2.17008e-05	1	7.00828e-06	-0.00523649	0.637016	0.0241139	FALSE	0.793545	FALSE	0.658673	FALSE	0.999125
Q6ZR85	C17orf107	chromosome 17 open reading frame 107	['NM_001145536']	17	4803058	4803825	0.437294	0.736531	0.437702	0.74741	0.431869	0.0250212	0.0126663	0.980491	0.136532	0.980552	0.13636	0.979694	0.138743	-0.00623798	0.634666	0.0241147	FALSE	0.793545	FALSE	0.705493	FALSE	0.999125
Q9ULY5	CLEC4E	C-type lectin domain family 4 member E	['NM_014358']	12	8687237	8693393	0.0319244	0.997383	0.0321688	0.997616	0.0285694	0.00765108	0.523756	1	8.31962e-05	1	7.56654e-05	1.00001	0.000149741	0.0194868	0.00823985	0.0241988	FALSE	0.793545	FALSE	0.98316	FALSE	0.843443
O14775	GNB5	G protein subunit beta 5	['NM_006578']	15	52414957	52476873	0.0443627	0.993417	0.0447268	0.994327	0.0393331	0.0215913	0.0466558	0.999998	0.000881852	0.999997	0.000907929	1.00001	0.00041563	0.0147219	0.0620298	0.0242513	FALSE	0.793545	FALSE	0.859135	FALSE	0.946842
P53420	COL4A4	collagen type IV alpha 4 chain	['NM_000092']	2	227872044	228012199	0.204245	0.657034	0.204198	0.65175	0.204787	-0.0258422	0.0119706	0.957828	0.0971521	0.957795	0.0971839	0.958255	0.0967418	0.00474723	0.636939	0.0242638	FALSE	0.793545	FALSE	0.703598	FALSE	0.999125
Q68DI1	ZNF776	zinc finger protein 776	['NM_173632']	19	58258427	58266052	0.0479479	0.996256	0.0472731	0.99517	0.0559541	-0.0209737	0.0253228	1	8.49768e-05	1	5.98529e-05	0.999998	0.000233187	-0.011067	0.0774732	0.024363	FALSE	0.793545	FALSE	0.804725	FALSE	0.946842
Q9H0F6	SHARPIN	SHANK associated RH domain interactor	['NM_030974']	8	145153784	145158656	0.276652	0.780408	0.276691	0.782182	0.276147	0.0064193	0.471306	0.994779	0.0497924	0.994873	0.0492812	0.993571	0.0559845	-0.0246806	0.0125394	0.0243657	FALSE	0.793545	FALSE	0.978306	FALSE	0.860884
P62834	RAP1A	RAP1A, member of RAS oncogene family	['NM_002884']	1	112233983	112251854	0.0800515	0.990167	0.0803503	0.991027	0.0760715	0.0109971	0.31014	0.999959	0.00474668	0.999969	0.00405364	0.999832	0.0100776	-0.0178659	0.015267	0.024463	FALSE	0.793545	FALSE	0.963775	FALSE	0.886634
O60548	FOXD2	forkhead box D2	['NM_004474']	1	47903808	47905292	0.00604094	0.18663	0.00603401	0.18647	0.00612839	-0.0262457	0.00832245	0.447129	0.0440094	0.447109	0.0438625	0.44738	0.0458718	0.00602312	0.49616	0.0244949	FALSE	0.793545	FALSE	0.670444	FALSE	0.999125
Q9NRM0	SLC2A9	solute carrier family 2 member 9	['NM_001001290']	4	9828024	10023053	0.143073	0.612809	0.143273	0.613085	0.14045	0.00194819	0.904428	0.955349	0.0932558	0.955534	0.0931812	0.952945	0.0941884	-0.027636	0.00700293	0.0244969	FALSE	0.793545	FALSE	0.998674	FALSE	0.819281
Q9UNA3	A4GNT	alpha-1,4-N-acetylglucosaminyltransferase	['NM_016161']	3	137843109	137850098	0.281056	0.132853	0.281404	0.129282	0.276505	-0.0127998	0.148815	0.55369	0.467991	0.553067	0.468029	0.561766	0.467453	0.0185987	0.080947	0.0245461	FALSE	0.793545	FALSE	0.919201	FALSE	0.946842
Q8IVM8	SLC22A9	solute carrier family 22 member 9	['NM_080866']	11	63137529	63177331	0.18374	0.943319	0.183181	0.938271	0.190774	-0.0269921	0.00748286	0.999609	0.0169961	0.999617	0.0168539	0.999498	0.0187421	-0.00669393	0.464036	0.0245952	FALSE	0.793545	FALSE	0.658673	FALSE	0.999125
Q92797	SYMPK	symplekin	['NM_004819']	19	46318821	46357753	0.0501809	0.991023	0.050479	0.992327	0.0461291	0.0269558	0.00755112	1.00006	0.0020339	1.00006	0.00209769	1.00004	0.000849042	-0.0136061	0.194196	0.0246036	FALSE	0.793545	FALSE	0.658673	FALSE	0.999125
Q9NQ55	PPAN	peter pan homolog (Drosophila)	['NM_020230']	19	10217071	10221838	0.0767719	0.984865	0.0771519	0.986896	0.071643	0.0272787	0.00719178	0.99999	0.0026105	0.999989	0.00270132	1	0.000750252	0.00700427	0.618684	0.0246998	FALSE	0.795198	FALSE	0.658673	FALSE	0.999125
Q01432	AMPD3	adenosine monophosphate deaminase 3	['NM_000480']	11	10483067	10527428	0.11762	0.943588	0.11753	0.94413	0.11879	0.00458551	0.548688	0.998932	0.0149038	0.998959	0.0147728	0.998588	0.0165047	-0.0237077	0.0102157	0.0248064	FALSE	0.796218	FALSE	0.98316	FALSE	0.856126
Q8N1L9	BATF2	basic leucine zipper ATF-like transcription factor 2	['NM_138456']	11	64756604	64764386	0.0596674	0.983182	0.059308	0.981606	0.0641281	-0.0255194	0.0107962	0.999895	0.00392758	0.999898	0.00387472	0.999854	0.00455754	-0.0104547	0.239556	0.0248214	FALSE	0.796218	FALSE	0.674597	FALSE	0.999125
Q9BV35	SLC25A23	solute carrier family 25 member 23	['NM_024103']	19	6441989	6459639	0.0928385	0.98136	0.0926171	0.979954	0.0956568	-0.0149347	0.189124	0.99993	0.0059586	0.99994	0.00561641	0.9998	0.00931795	-0.0182029	0.0142928	0.0251096	FALSE	0.804008	FALSE	0.936285	FALSE	0.886587
Q08493	PDE4C	phosphodiesterase 4C	['NM_000923']	19	18321742	18344001	0.367905	0.588674	0.367853	0.594758	0.368542	0.0165212	0.102186	0.931439	0.199241	0.931072	0.199705	0.936204	0.193077	0.0261293	0.0102826	0.0252017	FALSE	0.80523	FALSE	0.903167	FALSE	0.856126
Q9HB55	CYP3A43	cytochrome P450 family 3 subfamily A member 43	['NM_001278921']	7	99425739	99463621	0.280761	0.872239	0.281376	0.878177	0.272629	0.0214347	0.0371816	0.970813	0.123687	0.970573	0.124201	0.973921	0.116782	0.0277693	0.00677229	0.0252388	FALSE	0.80523	FALSE	0.826401	FALSE	0.819281
Q8N6Y0	USHBP1	USH1 protein network component harmonin binding protein 1	['NM_031941']	19	17361037	17375108	0.188653	0.841758	0.188679	0.845613	0.188289	0.0204511	0.0345118	1.01214	0.0377376	1.01211	0.0377966	1.01246	0.0369639	0.0092536	0.45654	0.0253124	FALSE	0.805723	FALSE	0.819168	FALSE	0.999125
Q6XE24	RBMS3	RNA binding motif single stranded interacting protein 3	['NM_001003792']	3	29323173	30045350	0.0403606	0.995992	0.0410031	0.997086	0.0308295	0.0301598	0.00672813	1	0.00046814	1	0.000485707	1	4.47914e-05	-0.000327401	0.925439	0.0253452	FALSE	0.805723	FALSE	0.647133	FALSE	0.999125
B2RTY4	MYO9A	myosin IXA	['NM_006901']	15	72118924	72338904	0.0656182	0.78517	0.0652979	0.784441	0.0696367	-0.0108054	0.266087	0.901328	0.0348441	0.901371	0.0348529	0.900767	0.0347269	-0.0173606	0.0945061	0.0255097	FALSE	0.809498	FALSE	0.958587	FALSE	0.969141
Q9GZT9	EGLN1	egl-9 family hypoxia inducible factor 1	['NM_022051']	1	231502160	231557634	0.110223	0.9501	0.110047	0.947864	0.112461	-0.0200902	0.0432881	0.999495	0.0112592	0.999482	0.0113336	0.99966	0.0102451	0.0164462	0.0994307	0.0255914	FALSE	0.810638	FALSE	0.842201	FALSE	0.971587
A2RUH7	MYBPHL	myosin binding protein H like	['NM_001010985']	1	109836864	109849613	0.101235	0.429823	0.101309	0.4279	0.100261	-0.0190824	0.0614721	0.670262	0.173863	0.670361	0.173923	0.668982	0.173095	-0.00794655	0.396917	0.02569	FALSE	0.811042	FALSE	0.880815	FALSE	0.999125
P28300	LOX	lysyl oxidase	['NM_001178102']	5	121402441	121413680	0.121182	0.915677	0.121213	0.917477	0.120775	0.0148756	0.135593	0.995789	0.0256176	0.995743	0.0257455	0.996383	0.0238917	0.0257533	0.0116977	0.0257358	FALSE	0.811042	FALSE	0.915306	FALSE	0.860884
P38435	GGCX	gamma-glutamyl carboxylase	['NM_000821']	2	85777060	85788551	0.174658	0.805549	0.174627	0.804623	0.175055	-0.0052957	0.640436	0.975553	0.0710733	0.975429	0.0712253	0.977169	0.0690566	0.0248119	0.0159156	0.0257415	FALSE	0.811042	FALSE	0.991464	FALSE	0.893691
P01599	IGKV1-17	immunoglobulin kappa variable 1-17	['NG_000834']	2	89416833	89417308	0.313551	0.744537	0.313513	0.746543	0.314047	0.00639063	0.475085	1.02294	0.0471195	1.02302	0.0470429	1.02181	0.0480895	-0.0256086	0.0093189	0.0259251	FALSE	0.815373	FALSE	0.979127	FALSE	0.843443
A6NCJ1	C19orf71	chromosome 19 open reading frame 71	['NM_001135580']	19	3539176	3544005	0.335438	0.643199	0.335457	0.640977	0.335192	-0.00662437	0.531068	0.951199	0.156328	0.950931	0.156755	0.954668	0.150649	0.0243099	0.0211096	0.0260083	FALSE	0.815426	FALSE	0.98316	FALSE	0.913161
Q8NDL9	AGBL5	ATP/GTP binding protein like 5	['NM_021831']	2	27275827	27293128	0.0301055	0.994004	0.0296056	0.993151	0.0359524	-0.0259051	0.00760247	1	0.000676998	1	0.00068964	1	0.000484212	0.00515094	0.644631	0.0260188	FALSE	0.815426	FALSE	0.658673	FALSE	0.999125
O60927	PPP1R11	protein phosphatase 1 regulatory inhibitor subunit 11	['NM_021959']	6	30035188	30037080	0.0103757	0.999601	0.00991637	0.999313	0.0151127	-0.0225604	0.00727817	1	5.9168e-06	1	6.09752e-06	1	2.62154e-06	0.00182019	0.748793	0.0260819	FALSE	0.815957	FALSE	0.658673	FALSE	0.999125
Q17RR3	PNLIPRP3	pancreatic lipase related protein 3	['XM_058404']	10	118187525	118236662	0.020332	0.0448478	0.0203345	0.0449859	0.0203005	0.00679781	0.480665	0.149818	0.0884933	0.149983	0.0889091	0.14768	0.0828913	-0.0267919	0.00916828	0.0261311	FALSE	0.816056	FALSE	0.980533	FALSE	0.843443
Q8TC71	SPATA18	spermatogenesis associated 18	['NM_145263']	4	52917871	52961050	0.102451	0.749796	0.10251	0.747986	0.101676	-0.0177275	0.0609484	0.932663	0.0816593	0.932554	0.08166	0.934072	0.0816411	0.0185857	0.0690042	0.0261872	FALSE	0.816281	FALSE	0.878507	FALSE	0.946842
Q13505	MTX1	metaxin 1	['NM_198883']	1	155178596	155183486	0.143543	0.745178	0.143805	0.74499	0.140106	-0.00132117	0.874199	0.938156	0.0822459	0.938316	0.0822216	0.936085	0.0825369	-0.0270807	0.0069779	0.0262305	FALSE	0.816281	FALSE	0.997442	FALSE	0.819281
Q9H3S4	TPK1	thiamin pyrophosphokinase 1	['NM_022445']	7	144150641	144532695	0.0789361	0.987007	0.0788767	0.987024	0.0797055	0.000209823	0.979799	0.999951	0.00414949	0.999959	0.00374691	0.999844	0.00764244	-0.0191377	0.00717693	0.0263648	FALSE	0.81902	FALSE	0.999685	FALSE	0.819281
Q13618	CUL3	cullin 3	['NM_001257197']	2	225338965	225449726	0.0528376	0.9756	0.0528011	0.974609	0.0533027	-0.0186751	0.0436043	0.999336	0.00717127	0.999329	0.00720957	0.999429	0.0066546	0.0144264	0.176597	0.0265341	FALSE	0.822456	FALSE	0.842201	FALSE	0.999125
Q9BUB4	ADAT1	adenosine deaminase, tRNA specific 1	['NM_012091']	16	75634117	75654697	0.358318	0.689892	0.358118	0.68217	0.360851	-0.0214809	0.0245457	0.984902	0.0951241	0.985029	0.0947537	0.983257	0.0997907	-0.0182129	0.0725717	0.0265972	FALSE	0.822456	FALSE	0.80363	FALSE	0.946842
Q9Y623	MYH4	myosin heavy chain 4	['NM_017533']	17	10346695	10370062	0.189418	0.733568	0.189606	0.738307	0.186909	0.0251718	0.00919319	1.00918	0.0376241	1.0092	0.0376808	1.00895	0.0368821	-0.00678773	0.44421	0.0266296	FALSE	0.822456	FALSE	0.674597	FALSE	0.999125
Q8NC38	ZNF436-AS1	ZNF436 antisense RNA 1	['NR_033691']	1	23695791	23696168	0.0203822	0.755555	0.0205479	0.755145	0.0180949	-0.0211458	0.0477147	0.870403	0.0552241	0.870491	0.0553094	0.869255	0.054096	-0.0225967	0.0346097	0.0267044	FALSE	0.822456	FALSE	0.859135	FALSE	0.946842
Q12866	MERTK	MER proto-oncogene, tyrosine kinase	['NM_006343']	2	112656313	112786438	0.160142	0.599781	0.160135	0.601366	0.160231	0.00989325	0.388807	1.00116	0.0773013	1.0013	0.077284	0.999418	0.0775078	-0.0242817	0.0109335	0.0267077	FALSE	0.822456	FALSE	0.970864	FALSE	0.856126
Q96M20	CNBD2	cyclic nucleotide binding domain containing 2	['NM_080834']	20	34556685	34618567	0.189244	0.875304	0.188977	0.870237	0.192617	-0.0265561	0.01337	0.998792	0.0292589	0.998769	0.0293052	0.999086	0.0286519	0.0109463	0.25694	0.0269152	FALSE	0.823109	FALSE	0.713183	FALSE	0.999125
Q9NQZ6	ZC4H2	zinc finger C4H2-type containing	['NM_018684']	X	64137666	64196257	0.0200256	0.99667	0.0202659	0.997187	0.0165962	0.0278749	0.0131862	0.999998	0.000258955	0.999998	0.000268041	1	7.09415e-05	0.0106849	0.197993	0.0269743	FALSE	0.823109	FALSE	0.713183	FALSE	0.999125
Q8N7L0	FAM216B	family with sequence similarity 216 member B	['NM_182508']	13	43358204	43362923	0.0433523	0.996676	0.0435816	0.997279	0.0402609	0.0143646	0.1771	0.999997	0.00108947	0.999997	0.00113068	1	3.30584e-05	0.00431258	0.0199313	0.0269912	FALSE	0.823109	FALSE	0.933021	FALSE	0.913161
Q6IEV9	OR4C11	olfactory receptor family 4 subfamily C member 11	['NM_001004700']	11	55370920	55371849	0.331808	0.48279	0.331888	0.488325	0.330745	0.0167062	0.0951115	0.932691	0.170649	0.932867	0.170252	0.930409	0.175705	-0.0142106	0.143234	0.02707	FALSE	0.823109	FALSE	0.901096	FALSE	0.999125
A6NM76	OR6C76	olfactory receptor family 6 subfamily C member 76	['NM_001005183']	12	55820038	55820973	0.491989	0.544973	0.492079	0.558056	0.490672	0.026625	0.00757398	0.929139	0.249405	0.92904	0.24954	0.930432	0.247653	0.00560217	0.562747	0.0272203	FALSE	0.823109	FALSE	0.658673	FALSE	0.999125
Q96MI9	AGBL1	ATP/GTP binding protein like 1	['NM_152336']	15	86686953	87572068	0.128466	0.599545	0.128631	0.599871	0.126314	0.00256375	0.715292	0.864439	0.101155	0.864269	0.101185	0.866636	0.100741	0.0234414	0.0148607	0.0272354	FALSE	0.823109	FALSE	0.991464	FALSE	0.886587
O75113	N4BP1	NEDD4 binding protein 1	['NM_014664']	16	48576818	48643883	0.0147818	0.997536	0.0146572	0.997182	0.0163074	-0.0227875	0.0227944	1	0.000262822	1	0.000249852	0.999997	0.000394014	-0.012101	0.148003	0.0272488	FALSE	0.823109	FALSE	0.789781	FALSE	0.999125
Q9BVC6	TMEM109	transmembrane protein 109	['NM_024092']	11	60687166	60689634	0.118463	0.967124	0.118266	0.965468	0.120979	-0.0138409	0.10608	0.999604	0.0113826	0.999588	0.0116159	0.999817	0.00774512	0.0231563	0.0543994	0.0273112	FALSE	0.823109	FALSE	0.903632	FALSE	0.946842
Q6P9H4	CNKSR3	CNKSR family member 3	['NM_173515']	6	154727491	154831248	0.0559647	0.988197	0.0562116	0.989544	0.0526465	0.0247194	0.0217648	0.999979	0.00244366	0.999981	0.00238644	0.999955	0.00309079	-0.00936431	0.193708	0.0273348	FALSE	0.823109	FALSE	0.789654	FALSE	0.999125
O95373	IPO7	importin 7	['NM_006391']	11	9406311	9466738	0.0212852	0.996863	0.0211747	0.996626	0.022668	-0.0108117	0.256337	1	0.000323368	1	0.000325238	1.00001	0.000298039	0.0185981	0.0156109	0.0273575	FALSE	0.823109	FALSE	0.957725	FALSE	0.886634
P23109	AMPD1	adenosine monophosphate deaminase 1	['NM_000036']	1	115215738	115238191	0.431397	0.708431	0.431639	0.720063	0.42812	0.0270584	0.00755371	0.904978	0.197981	0.904691	0.198424	0.908698	0.192128	0.020516	0.0501941	0.0273891	FALSE	0.823109	FALSE	0.658673	FALSE	0.946842
Q96CX3	ZNF501	zinc finger protein 501	['NM_145044']	3	44775914	44776726	0.198559	0.683779	0.198725	0.686162	0.196391	0.0120615	0.292272	0.933453	0.113275	0.933635	0.113204	0.931089	0.114172	-0.0224026	0.0264684	0.0274372	FALSE	0.823109	FALSE	0.963368	FALSE	0.941194
Q9UJX2	CDC23	cell division cycle 23	['NM_004661']	5	137524670	137549001	0.143787	0.928745	0.143603	0.927083	0.146148	-0.0114746	0.224527	0.998435	0.0171365	0.998466	0.0168499	0.998034	0.0204882	-0.0230585	0.00861905	0.0274765	FALSE	0.823109	FALSE	0.944826	FALSE	0.843443
Q9ULQ1	TPCN1	two pore segment channel 1	['NM_017901']	12	113664658	113733878	0.112424	0.977209	0.111866	0.974282	0.119397	-0.0253007	0.0103504	1.00001	0.00413155	1.00001	0.00427857	1.00004	0.0010227	0.00950536	0.468927	0.0275087	FALSE	0.823109	FALSE	0.674597	FALSE	0.999125
Q9H2V7	SPNS1	sphingolipid transporter 1 (putative)	['NM_032038']	16	28986473	28995617	0.0653521	0.989253	0.0657526	0.990314	0.0599149	0.0168763	0.0880342	0.999999	0.000841638	0.999998	0.000859273	1.00001	0.000565269	0.0171222	0.0476001	0.0275794	FALSE	0.823109	FALSE	0.897955	FALSE	0.946842
Q8N5S9	CAMKK1	calcium/calmodulin dependent protein kinase kinase 1	['NM_032294', 'NM_172206', 'NM_172207']	17	3765508	3788981	0.344852	0.460106	0.345158	0.451025	0.340761	-0.0264789	0.010449	0.858521	0.27334	0.858846	0.273112	0.854306	0.276268	-0.0165272	0.111507	0.0275853	FALSE	0.823109	FALSE	0.674597	FALSE	0.978109
O43657	TSPAN6	tetraspanin 6	['NM_001278740']	X	99885798	99891691	0.359629	0.75874	0.359907	0.767782	0.355927	0.0252628	0.0103843	0.981319	0.112564	0.981218	0.112863	0.982627	0.108623	0.0127217	0.161784	0.0276155	FALSE	0.823109	FALSE	0.674597	FALSE	0.999125
Q9BYE3	LCE3D	late cornified envelope 3D	['NM_032563']	1	152552137	152552412	0.232405	0.695325	0.232403	0.695315	0.232444	-3.88986e-05	0.941015	0.945471	0.128438	0.945688	0.12823	0.942649	0.131088	-0.0234385	0.010493	0.0276295	FALSE	0.823109	FALSE	0.999214	FALSE	0.856126
Q96M11	HYLS1	HYLS1, centriolar and ciliogenesis associated	['NM_145014']	11	125769264	125770160	0.309562	0.736032	0.309648	0.743892	0.308369	0.0254354	0.00976958	0.971932	0.116558	0.971806	0.116804	0.973566	0.113317	0.0152957	0.158834	0.0276366	FALSE	0.823109	FALSE	0.674597	FALSE	0.999125
P0DM63	NPIPA8	nuclear pore complex interacting protein family member A8	['NM_001282511']	16	18411828	18426519	0.0179945	0.998752	0.0181436	0.999	0.0159351	0.0144981	0.130439	1	2.27719e-05	1	2.32949e-05	1	1.43622e-05	0.0151717	0.0258212	0.0276914	FALSE	0.823109	FALSE	0.912823	FALSE	0.929352
Q6DKK2	TTC19	tetratricopeptide repeat domain 19	['NM_017775']	17	15903163	15930833	0.0777295	0.989976	0.0781701	0.991423	0.0717656	0.0192848	0.0713232	0.99999	0.00268642	0.999989	0.00278806	1	8.01834e-05	0.00729128	0.0478362	0.027705	FALSE	0.823109	FALSE	0.897955	FALSE	0.946842
Q16836	HADH	hydroxyacyl-CoA dehydrogenase	['NM_005327']	4	108911089	108955510	0.0702724	0.231616	0.0705553	0.230093	0.0664839	-0.0222111	0.0310929	0.441119	0.255783	0.440832	0.255539	0.444847	0.258914	0.0156114	0.119217	0.0277613	FALSE	0.823364	FALSE	0.815009	FALSE	0.979426
P27635	RPL10	ribosomal protein L10	['NM_006013']	X	153626861	153629192	0.0408256	0.688678	0.0406409	0.689176	0.043145	0.0118748	0.193547	0.840075	0.0854367	0.839924	0.0853325	0.84203	0.0867557	0.0244813	0.0124015	0.0278066	FALSE	0.823364	FALSE	0.936285	FALSE	0.860884
Q86TI2	DPP9	dipeptidyl peptidase 9	['NM_139159']	19	4676579	4714318	0.107599	0.969972	0.107561	0.969128	0.108097	-0.00782151	0.410218	1.00065	0.00854975	1.00066	0.00867119	1.00049	0.00678044	-0.0221878	0.0398576	0.0279065	FALSE	0.823992	FALSE	0.970864	FALSE	0.946842
A6NNP5	CCDC169	coiled-coil domain containing 169	['NM_001144981']	13	36805333	36871856	0.155883	0.737504	0.155744	0.741687	0.157627	0.0266984	0.00823477	0.942784	0.102271	0.942741	0.102299	0.94335	0.101913	0.00596578	0.632934	0.0279209	FALSE	0.823992	FALSE	0.670444	FALSE	0.999125
Q9BVG9	PTDSS2	phosphatidylserine synthase 2	['NM_030783']	11	450456	490579	0.344796	0.754973	0.344537	0.747207	0.348082	-0.0224241	0.0315177	0.99026	0.0836366	0.990375	0.0831517	0.988779	0.0896742	-0.0184474	0.0522686	0.0281883	FALSE	0.830379	FALSE	0.815009	FALSE	0.946842
Q9H0R3	TMEM222	transmembrane protein 222	['NM_032125']	1	27648689	27661954	0.105046	0.983216	0.104548	0.981151	0.111284	-0.0191344	0.0350334	0.999943	0.00571385	0.999951	0.00530404	0.999842	0.00954765	-0.0141222	0.0753256	0.0282311	FALSE	0.830379	FALSE	0.821897	FALSE	0.946842
Q9UQF2	MAPK8IP1	mitogen-activated protein kinase 8 interacting protein 1	['NM_005456']	11	45907372	45927269	0.0358954	0.993499	0.0362545	0.99418	0.0308601	0.0202287	0.07392	0.999999	0.000524973	0.999999	0.000508117	0.999989	0.000707946	-0.0174456	0.0513502	0.028363	FALSE	0.832875	FALSE	0.897955	FALSE	0.946842
P48764	SLC9A3	solute carrier family 9 member A3	['NM_004174']	5	473497	524437	0.108676	0.0972375	0.10853	0.0977655	0.110549	0.00481992	0.66297	0.320029	0.365192	0.319321	0.36472	0.329202	0.371143	0.0268547	0.00774529	0.0284406	FALSE	0.833145	FALSE	0.991464	FALSE	0.822949
Q3YEC7	RABL6	RAB, member RAS oncogene family like 6	['NM_024718']	9	139702649	139734971	0.056317	0.92457	0.0559438	0.923541	0.0609422	-0.0176004	0.055876	0.978156	0.0179948	0.978128	0.0179912	0.978516	0.0180376	0.0214984	0.0321185	0.028486	FALSE	0.833145	FALSE	0.871513	FALSE	0.946842
Q9BVK8	TMEM147	transmembrane protein 147	['NM_032635']	19	36036642	36038346	0.00541	0.999898	0.00560582	0.999937	0.00114565	0.00959138	0.530293	1	4.07606e-05	1	3.30518e-05	1	9.50516e-05	0.0159335	0.0107919	0.0285134	FALSE	0.833145	FALSE	0.98316	FALSE	0.856126
Q9P212	PLCE1	phospholipase C epsilon 1	['NM_016341']	10	95790804	96084834	0.188403	0.729593	0.188316	0.734551	0.189477	0.0262494	0.00786767	0.992565	0.0562946	0.992549	0.056331	0.992774	0.0558231	0.00402319	0.756454	0.0285628	FALSE	0.833214	FALSE	0.670444	FALSE	0.999125
Q6P9B9	INTS5	integrator complex subunit 5	['NM_030628']	11	62414495	62420721	0.0426747	0.992676	0.0430951	0.993787	0.0367803	0.0277499	0.00904508	1.00001	0.000555873	1.00001	0.000569554	1.00001	0.000330855	-0.0091539	0.47548	0.0286479	FALSE	0.834323	FALSE	0.674597	FALSE	0.999125
Q9HBL0	TNS1	tensin 1	['NM_022648']	2	218669185	218762688	0.115986	0.60635	0.116121	0.606022	0.114219	-0.00285424	0.833391	0.954205	0.081349	0.954044	0.081376	0.956284	0.0809724	0.0275916	0.0092588	0.0287682	FALSE	0.835012	FALSE	0.995205	FALSE	0.843443
Q9UHA2	SS18L2	SS18 like 2	['NM_016305']	3	42632390	42635998	0.00522795	0.999882	0.00505706	0.999817	0.00707877	-0.0104507	0.262011	1	7.56292e-07	1	7.84929e-07	1	5.15907e-09	-0.00424477	0.016754	0.0288434	FALSE	0.835012	FALSE	0.958587	FALSE	0.906824
P14649	MYL6B	myosin light chain 6B	['NM_002475']	12	56547703	56551507	0.0323814	0.99801	0.0329293	0.998657	0.0241764	0.0224189	0.0518612	1.00001	9.50829e-05	1.00001	9.34377e-05	1.00001	0.000114276	0.0146684	0.0756804	0.0289348	FALSE	0.835012	FALSE	0.865228	FALSE	0.946842
Q5C9Z4	NOM1	nucleolar protein with MIF4G domain 1	['NM_138400']	7	156742432	156762394	0.162909	0.498881	0.163148	0.494446	0.159733	-0.0274723	0.00816919	0.959786	0.119408	0.959799	0.119341	0.959615	0.120276	-0.00154105	0.955492	0.0289398	FALSE	0.835012	FALSE	0.670444	FALSE	0.999125
Q9UMW8	USP18	ubiquitin specific peptidase 18	['NM_017414']	22	18640431	18659581	0.316302	0.637722	0.316338	0.633803	0.315818	-0.0123977	0.195983	0.940181	0.166801	0.939954	0.167075	0.943116	0.163189	0.0191469	0.0716108	0.0290121	FALSE	0.835012	FALSE	0.936285	FALSE	0.946842
Q4ZJI4	SLC9B1	solute carrier family 9 member B1	['NM_139173']	4	103822277	103912868	0.0482698	0.799194	0.0485101	0.799821	0.0450384	0.0134071	0.19961	0.886998	0.0190969	0.886982	0.019032	0.887201	0.0199183	0.0112673	0.287172	0.029032	FALSE	0.835012	FALSE	0.936285	FALSE	0.999125
P08311	CTSG	cathepsin G	['NM_001911']	14	25042846	25045429	0.258298	0.897516	0.258452	0.899401	0.2563	0.00732312	0.445955	0.996871	0.0458808	0.996951	0.0452976	0.995837	0.0528515	-0.0226301	0.0175091	0.0290377	FALSE	0.835012	FALSE	0.972461	FALSE	0.906824
Q6DKI7	PVRIG	poliovirus receptor related immunoglobulin domain containing	['NM_024070']	7	99817534	99818871	0.356323	0.436861	0.356181	0.432479	0.358161	-0.0122705	0.126623	0.760846	0.246223	0.761265	0.24599	0.755414	0.249175	-0.0236339	0.010446	0.0291162	FALSE	0.835012	FALSE	0.911265	FALSE	0.856126
B2RD01	CENPBD1	CENPB DNA-binding domain containing 1	['NM_145039']	16	90037770	90038330	0.158973	0.517064	0.158546	0.520669	0.164381	0.022323	0.0253296	0.790241	0.21763	0.790291	0.217528	0.789591	0.218958	-0.00320804	0.738955	0.0291595	FALSE	0.835012	FALSE	0.804725	FALSE	0.999125
P22736	NR4A1	nuclear receptor subfamily 4 group A member 1	['NM_001202233']	12	52448113	52452725	0.080043	0.98776	0.0792937	0.985576	0.0891649	-0.0258838	0.0102996	1	0.000872634	1	0.00090053	1.00001	0.000347097	0.00707046	0.570437	0.0292425	FALSE	0.835012	FALSE	0.674597	FALSE	0.999125
O75795	UGT2B17	UDP glucuronosyltransferase family 2 member B17	['NM_001077']	4	69403346	69434202	0.155749	0.949557	0.15514	0.946232	0.163415	-0.0208731	0.0288352	0.999916	0.00856891	0.999929	0.00815912	0.999749	0.0127375	-0.0168139	0.0835364	0.0292674	FALSE	0.835012	FALSE	0.805806	FALSE	0.950783
Q96RK1	CITED4	Cbp/p300 interacting transactivator with Glu/Asp rich carboxy-terminal domain 4	['NM_133467']	1	41327248	41327799	0.260297	0.871524	0.260119	0.867988	0.262593	-0.013529	0.183278	0.998409	0.0321562	0.998465	0.0315901	0.997679	0.0387457	-0.022234	0.0155426	0.0293432	FALSE	0.835012	FALSE	0.9353	FALSE	0.886634
Q8WX77	IGFBPL1	insulin like growth factor binding protein like 1	['XM_294567']	9	38411400	38424421	0.0539756	0.992376	0.0541431	0.993133	0.0517531	0.0142976	0.192973	0.999788	0.0148087	0.999808	0.014144	0.999534	0.0216488	-0.0149607	0.0595979	0.0293794	FALSE	0.835012	FALSE	0.936285	FALSE	0.946842
Q9NRA1	PDGFC	platelet derived growth factor C	['NM_016205']	4	157684245	157892055	0.0435491	0.993003	0.0436639	0.993572	0.0420315	0.013274	0.216421	0.999986	0.00163916	0.999989	0.0014725	0.99995	0.00306709	-0.0162545	0.02257	0.0294198	FALSE	0.835012	FALSE	0.943107	FALSE	0.917252
Q8WU58	FAM222B	family with sequence similarity 222 member B	['NM_018182']	17	27085291	27093685	0.0267944	0.995913	0.0265548	0.995193	0.0297188	-0.0255286	0.00917428	1	0.000353933	1	0.000367316	1	1.34329e-05	0.0036967	0.679734	0.0295115	FALSE	0.835012	FALSE	0.674597	FALSE	0.999125
Q6PHR2	ULK3	unc-51 like kinase 3	['NM_015518']	15	75129572	75135446	0.235863	0.40795	0.236052	0.40545	0.2334	-0.0106506	0.249126	0.772716	0.280939	0.773223	0.28083	0.766141	0.282277	-0.0251556	0.00845285	0.0295139	FALSE	0.835012	FALSE	0.951299	FALSE	0.843443
Q9UF47	DNAJC5B	DnaJ heat shock protein family (Hsp40) member C5 beta	['NM_033105']	8	66963783	67012263	0.0347075	0.998115	0.0351175	0.998655	0.0288695	0.0167937	0.10821	1	3.17521e-05	1	3.21147e-05	1	2.66051e-05	0.01849	0.0318544	0.0295441	FALSE	0.835012	FALSE	0.904032	FALSE	0.946842
Q05707	COL14A1	collagen type XIV alpha 1 chain	['NM_021110']	8	121160082	121383467	0.115033	0.846762	0.115188	0.849776	0.112978	0.0264204	0.00808805	0.991372	0.0311107	0.991385	0.0311076	0.991214	0.0311517	-0.00547714	0.551209	0.0296163	FALSE	0.835012	FALSE	0.670444	FALSE	0.999125
Q9UDV7	ZNF282	zinc finger protein 282	['NM_003575']	7	148892682	148921736	0.079352	0.949649	0.0793067	0.950133	0.0799387	0.00607371	0.48985	0.998601	0.0110713	0.99858	0.0111595	0.998874	0.00985387	0.0279478	0.00854358	0.0296385	FALSE	0.835012	FALSE	0.98299	FALSE	0.843443
Q9UBK8	MTRR	5-methyltetrahydrofolate-homocysteine methyltransferase reductase	['NM_002454']	5	7869247	7900168	0.177673	0.392479	0.177756	0.387596	0.17654	-0.0275636	0.00859698	0.86226	0.221371	0.862282	0.221332	0.861975	0.221885	-0.00138717	0.77737	0.0296508	FALSE	0.835012	FALSE	0.674597	FALSE	0.999125
P51452	DUSP3	dual specificity phosphatase 3	['NM_004090']	17	41846980	41856292	0.0600574	0.992824	0.0599266	0.992584	0.0617303	-0.00395937	0.593708	0.999993	0.00170545	0.999998	0.00075837	0.999918	0.00575712	-0.0197052	0.00827709	0.0297293	FALSE	0.835012	FALSE	0.984128	FALSE	0.843443
P34130	NTF4	neurotrophin 4	['NM_006179']	19	49564625	49565254	0.0593263	0.992304	0.0598608	0.993892	0.0518853	0.0283442	0.0080481	1	0.000618103	1	0.000641038	1	8.84145e-05	0.00117652	0.985234	0.0297337	FALSE	0.835012	FALSE	0.670444	FALSE	0.999125
Q8IZD9	DOCK3	dedicator of cytokinesis 3	['NM_004947']	3	50712695	51418987	0.0711467	0.983057	0.071245	0.983558	0.0698621	0.00710367	0.486964	1.00001	0.00196316	1.00001	0.00141592	0.999948	0.00527403	-0.0172897	0.0115682	0.0297953	FALSE	0.835012	FALSE	0.982935	FALSE	0.860884
Q9Y692	GMEB1	glucocorticoid modulatory element binding protein 1	['NM_006582']	1	29010125	29041282	0.0748797	0.98933	0.074741	0.988696	0.0766561	-0.00837286	0.407602	0.999993	0.00178193	0.999997	0.00134334	0.999939	0.00457569	-0.0173647	0.0108369	0.029814	FALSE	0.835012	FALSE	0.970864	FALSE	0.856126
Q5MAI5	CDKL4	cyclin dependent kinase like 4	['NM_001346911']	2	39405691	39456673	0.0915285	0.987491	0.0916785	0.98815	0.0895642	0.00726916	0.416949	0.999944	0.00638754	0.999957	0.00555232	0.999783	0.0130392	-0.0172889	0.0151079	0.0298696	FALSE	0.835012	FALSE	0.970864	FALSE	0.886634
Q8N163	CCAR2	cell cycle and apoptosis regulator 2	['NM_021174']	8	22463287	22477192	0.0711543	0.984016	0.0712024	0.984708	0.0705278	0.00976238	0.307034	0.999995	0.00148576	0.999997	0.00137396	0.99996	0.00251991	-0.0185691	0.0145941	0.0299013	FALSE	0.835012	FALSE	0.963775	FALSE	0.886587
Q96N58	ZNF578	zinc finger protein 578	['NM_152472']	19	53005099	53015404	0.180334	0.68448	0.180062	0.689242	0.183771	0.0261781	0.0105186	0.960518	0.082262	0.960471	0.0822615	0.961139	0.0822697	0.00812784	0.44471	0.0299957	FALSE	0.835012	FALSE	0.674597	FALSE	0.999125
Q13330	MTA1	metastasis associated 1	['NM_001203258']	14	105886373	105936549	0.0505033	0.745334	0.0505048	0.746641	0.0504712	0.0258792	0.0106676	0.886331	0.0170682	0.886358	0.0170588	0.88597	0.0171864	-0.0226825	0.0254592	0.0301971	FALSE	0.835012	FALSE	0.674597	FALSE	0.926716
Q8IYD8	FANCM	Fanconi anemia complementation group M	['XM_048128']	14	45605235	45669208	0.110726	0.920614	0.110438	0.917653	0.114355	-0.0263424	0.00962956	1.00279	0.0107187	1.00279	0.0106911	1.00281	0.0110696	0.00152699	0.86659	0.0302283	FALSE	0.835012	FALSE	0.674597	FALSE	0.999125
P49790	NUP153	nucleoporin 153	['NM_001278209']	6	17616331	17706618	0.257306	0.190132	0.257531	0.186565	0.254363	-0.0139348	0.224887	0.624096	0.374128	0.623899	0.374112	0.626652	0.374334	0.00735664	0.350197	0.0302505	FALSE	0.835012	FALSE	0.944826	FALSE	0.999125
Q96PF2	TSSK2	testis specific serine kinase 2	['NM_053006']	22	19118913	19119986	0.175287	0.886038	0.174865	0.882452	0.180641	-0.0201712	0.0401007	0.994331	0.0321465	0.9943	0.0322574	0.994735	0.0306711	0.0138385	0.195611	0.0302899	FALSE	0.835012	FALSE	0.842201	FALSE	0.999125
Q9NZM3	ITSN2	intersectin 2	['NM_006277']	2	24426498	24550951	0.317588	0.655229	0.317649	0.663536	0.316709	0.0261887	0.00826088	0.988128	0.106484	0.988082	0.10657	0.988733	0.105375	0.00614569	0.526014	0.0303669	FALSE	0.835012	FALSE	0.670444	FALSE	0.999125
Q9UF12	PRODH2	proline dehydrogenase 2	['NM_021232']	19	36290943	36304183	0.251462	0.793541	0.251503	0.799247	0.250885	0.0227153	0.0155944	0.991664	0.0629277	0.991699	0.0628508	0.991211	0.0639166	-0.00769442	0.44569	0.0303707	FALSE	0.835012	FALSE	0.756965	FALSE	0.999125
Q8NGG5	OR8K1	olfactory receptor family 8 subfamily K member 1	['NM_001002907']	11	56113515	56114471	0.31374	0.111253	0.313623	0.112667	0.315255	0.00449784	0.695471	0.301659	0.41524	0.302173	0.415437	0.294999	0.412632	-0.0173253	0.0623423	0.0304539	FALSE	0.835012	FALSE	0.991464	FALSE	0.946842
O43390	HNRNPR	heterogeneous nuclear ribonucleoprotein R	['NM_005826']	1	23636950	23667501	0.0334426	0.997258	0.0339851	0.998178	0.0253697	0.0306729	0.0083102	1	0.000206895	1	0.000212557	1	0.000109677	0.00229932	0.805498	0.0304609	FALSE	0.835012	FALSE	0.670444	FALSE	0.999125
Q9UP79	ADAMTS8	ADAM metallopeptidase with thrombospondin type 1 motif 8	['NM_007037']	11	130275456	130298181	0.138735	0.600882	0.138347	0.597233	0.143633	-0.0258751	0.00907549	0.937	0.0828812	0.937035	0.0827549	0.936556	0.084504	-0.00572651	0.553139	0.0304689	FALSE	0.835012	FALSE	0.674597	FALSE	0.999125
Q8N196	SIX5	SIX homeobox 5	['NM_175875']	19	46268762	46272102	0.0679216	0.682718	0.0681486	0.681135	0.0648932	-0.0237967	0.019523	0.898088	0.0743454	0.898187	0.0743822	0.896802	0.0738583	-0.0186906	0.0625284	0.0304869	FALSE	0.835012	FALSE	0.78146	FALSE	0.946842
Q9NS37	CREBZF	CREB/ATF bZIP transcription factor	['NM_001039618']	11	85374858	85375919	0.107227	0.97655	0.106695	0.973802	0.113877	-0.0249033	0.00897318	0.999857	0.00662718	0.999856	0.00675961	0.999867	0.00457688	0.00178973	0.977786	0.0305102	FALSE	0.835012	FALSE	0.674597	FALSE	0.999125
Q969N4	TAAR8	trace amine associated receptor 8	['NM_053278']	6	132873832	132874857	0.286962	0.878369	0.287514	0.886144	0.279626	0.027415	0.00953979	0.996148	0.0527934	0.996143	0.0528186	0.996208	0.0524682	0.00123126	0.95319	0.030511	FALSE	0.835012	FALSE	0.674597	FALSE	0.999125
Q14847	LASP1	LIM and SH3 protein 1	['NM_006148']	17	37026443	37075028	0.040794	0.994728	0.0408278	0.995024	0.0403551	0.00727657	0.457341	0.999992	0.00122999	0.999995	0.000728586	0.99995	0.00377341	-0.0164501	0.0122935	0.0306061	FALSE	0.835012	FALSE	0.975794	FALSE	0.860884
Q6V0L0	CYP26C1	cytochrome P450 family 26 subfamily C member 1	['NM_183374']	10	94821021	94828451	0.154656	0.925834	0.154637	0.926973	0.154909	0.00736248	0.46287	0.997949	0.0230349	0.99799	0.022824	0.997411	0.0256057	-0.0238594	0.0176993	0.0306734	FALSE	0.835012	FALSE	0.977429	FALSE	0.906824
Q9UII6	DUSP13	dual specificity phosphatase 13	['NM_001007271']	10	76854437	76857642	0.452189	0.370713	0.452146	0.372645	0.45276	0.00427061	0.597896	0.844919	0.347843	0.844262	0.348439	0.853429	0.339934	0.026631	0.0088338	0.0307207	FALSE	0.835012	FALSE	0.985484	FALSE	0.843443
Q5XX13	FBXW10	F-box and WD repeat domain containing 10	['NM_031456']	17	18647558	18682608	0.150281	0.311817	0.150051	0.312656	0.15324	0.00553129	0.435488	0.82315	0.20582	0.822826	0.20585	0.827344	0.205393	0.0219694	0.0240923	0.0307506	FALSE	0.835012	FALSE	0.970864	FALSE	0.92228
Q96BH3	ELSPBP1	epididymal sperm binding protein 1	['NM_022142']	19	48511925	48525581	0.250512	0.214427	0.249982	0.221238	0.257208	0.0268555	0.00879563	0.857333	0.307863	0.857318	0.307951	0.857515	0.306731	0.000638762	0.900325	0.0307884	FALSE	0.835012	FALSE	0.674597	FALSE	0.999125
Q5VWK5	IL23R	interleukin 23 receptor	['NM_144701']	1	67633804	67724808	0.0889679	0.073848	0.0891246	0.0734361	0.0869145	-0.00467923	0.564175	0.318226	0.369765	0.317593	0.369359	0.326426	0.374905	0.0237362	0.0169123	0.0307936	FALSE	0.835012	FALSE	0.98316	FALSE	0.906824
Q6ZUT6	C15orf52	chromosome 15 open reading frame 52	['NM_207380']	15	40627362	40633152	0.239993	0.850364	0.239997	0.850162	0.239943	-0.000845395	0.888307	0.992137	0.0572087	0.992241	0.0568427	0.990788	0.0617418	-0.0244849	0.00939324	0.0308522	FALSE	0.83532	FALSE	0.99851	FALSE	0.843443
Q9ULT8	HECTD1	HECT domain E3 ubiquitin protein ligase 1	['NM_015382']	14	31570139	31675142	0.0829872	0.613684	0.0830958	0.615742	0.081546	0.0249956	0.00960083	0.797256	0.0599388	0.797353	0.0600142	0.796001	0.0589419	-0.0227255	0.0177119	0.0314859	FALSE	0.83586	FALSE	0.674597	FALSE	0.906824
Q9UKV8	AGO2	argonaute 2, RISC catalytic component	['NM_012154']	8	141542146	141645605	0.00560529	0.999874	0.00541181	0.999808	0.00768398	-0.00989744	0.243457	1	1.91365e-05	1	1.98611e-05	1	3.1646e-09	-0.00604986	0.028088	0.0315156	FALSE	0.83586	FALSE	0.948877	FALSE	0.946842
Q6UXH8	CCBE1	collagen and calcium binding EGF domains 1	['NM_133459']	18	57103143	57364574	0.0568558	0.991967	0.0567025	0.991485	0.0588073	-0.00834721	0.384527	0.999999	0.00135747	1	0.000945454	0.999954	0.00376002	-0.0178504	0.0118587	0.0315315	FALSE	0.83586	FALSE	0.970864	FALSE	0.860884
P52741	ZNF134	zinc finger protein 134	['NM_003435']	19	58130837	58132768	0.327963	0.834171	0.327529	0.825959	0.333459	-0.0248481	0.0140341	0.998346	0.0599477	0.998392	0.0596309	0.997755	0.0639124	-0.0103042	0.283262	0.0315777	FALSE	0.83586	FALSE	0.728829	FALSE	0.999125
Q49AG3	ZBED5	zinc finger BED-type containing 5	['NM_021211']	11	10874414	10876492	0.178059	0.907246	0.178102	0.907645	0.177507	0.00224001	0.886943	1.00556	0.0227153	1.0056	0.0226112	1.00508	0.0240197	-0.0224235	0.0204466	0.0315963	FALSE	0.83586	FALSE	0.998278	FALSE	0.913161
Q9Y210	TRPC6	transient receptor potential cation channel subfamily C member 6	['NM_004621']	11	101323689	101454234	0.152894	0.900047	0.153017	0.904029	0.151244	0.0261756	0.00866358	0.996573	0.0284208	0.99656	0.0284711	0.99674	0.0277613	0.0064099	0.52986	0.0316961	FALSE	0.83586	FALSE	0.674597	FALSE	0.999125
O75970	MPDZ	multiple PDZ domain crumbs cell polarity complex component	['NM_003829']	9	13106967	13250314	0.157115	0.93231	0.156991	0.93095	0.158709	-0.00861884	0.483028	1.00008	0.012872	1.00006	0.013173	1.00036	0.00800083	0.0281286	0.0133153	0.0317203	FALSE	0.83586	FALSE	0.981675	FALSE	0.881595
O14753	OVOL1	ovo like transcriptional repressor 1	['NM_004561']	11	65554845	65562809	0.0494549	0.992819	0.0494385	0.992826	0.0496695	0.000131771	0.959035	0.999975	0.00207445	0.999979	0.0019071	0.999923	0.00359673	-0.019698	0.00868256	0.0317242	FALSE	0.83586	FALSE	0.999214	FALSE	0.843443
O75077	ADAM23	ADAM metallopeptidase domain 23	['NM_003812']	2	207308591	207482348	0.0442253	0.990634	0.0441286	0.990247	0.0454605	-0.0086576	0.395796	1	0.00119317	1	0.00101241	0.999967	0.00256702	-0.0179195	0.0125647	0.0317321	FALSE	0.83586	FALSE	0.970864	FALSE	0.860884
Q9Y5V0	ZNF706	zinc finger protein 706	['NM_016096']	8	102212233	102213969	0.0995518	0.959985	0.0993212	0.958944	0.102492	-0.0103232	0.342896	0.999422	0.00773737	0.99941	0.00789722	0.999577	0.0052399	0.0248308	0.0367989	0.031742	FALSE	0.83586	FALSE	0.966673	FALSE	0.946842
Q5T5X7	BEND3	BEN domain containing 3	['NM_020913']	6	107389911	107420489	0.029661	0.995689	0.0298998	0.996251	0.0263674	0.0199357	0.0617169	1.00001	0.000527976	1.00001	0.000285883	0.999994	0.0016829	-0.0112013	0.0721992	0.0317668	FALSE	0.83586	FALSE	0.880815	FALSE	0.946842
P48230	TM4SF4	transmembrane 4 L six family member 4	['NM_004617']	3	149192665	149220477	0.0486007	0.995094	0.0489053	0.995952	0.0444598	0.0183501	0.0784263	1	0.000570464	1	0.000579501	1.00001	0.00043676	0.00943614	0.0585638	0.0317836	FALSE	0.83586	FALSE	0.897955	FALSE	0.946842
O94887	FARP2	FERM, ARH/RhoGEF and pleckstrin domain protein 2	['NM_001282983']	2	242312523	242433537	0.293929	0.816873	0.293884	0.815195	0.294522	-0.0057024	0.506504	0.993254	0.0639542	0.993143	0.0644784	0.994685	0.0567083	0.0253941	0.0182832	0.0319129	FALSE	0.83586	FALSE	0.98316	FALSE	0.907773
O94955	RHOBTB3	Rho related BTB domain containing 3	['NM_014899']	5	95067387	95128875	0.265747	0.626606	0.26565	0.629857	0.266997	0.012207	0.176489	0.954913	0.122624	0.955083	0.122458	0.952712	0.124736	-0.0191804	0.0419933	0.031938	FALSE	0.83586	FALSE	0.933021	FALSE	0.946842
P35475	IDUA	iduronidase, alpha-L-	['NM_000203']	4	980873	998178	0.29658	0.588542	0.29676	0.595475	0.294182	0.0234651	0.014417	0.927776	0.117741	0.927716	0.118037	0.928565	0.113844	0.00732571	0.442361	0.0320505	FALSE	0.83586	FALSE	0.732926	FALSE	0.999125
Q8NDX9	LY6G5B	lymphocyte antigen 6 family member G5B	['NM_021221']	6	31638728	31640056	0.373936	0.809737	0.373516	0.80202	0.379276	-0.0205008	0.0355209	0.995471	0.0651143	0.995416	0.0654773	0.996173	0.0602113	0.0120289	0.20791	0.0321381	FALSE	0.83586	FALSE	0.826401	FALSE	0.999125
O43566	RGS14	regulator of G-protein signaling 14	['NM_006480']	5	176785026	176799073	0.0468515	0.993155	0.0472849	0.994416	0.0408056	0.0285503	0.00932908	0.999995	0.00098758	0.999994	0.00102422	1	0.00014158	0.00737175	0.574508	0.0322588	FALSE	0.83586	FALSE	0.674597	FALSE	0.999125
Q9Y3Q0	NAALAD2	N-acetylated alpha-linked acidic dipeptidase 2	['NM_005467']	11	89867927	89924912	0.195408	0.876239	0.195434	0.880054	0.195048	0.019535	0.045591	0.997219	0.0280797	0.997183	0.028183	0.997691	0.0267016	0.018524	0.0601304	0.0322875	FALSE	0.83586	FALSE	0.85406	FALSE	0.946842
Q86VD9	PIGZ	phosphatidylinositol glycan anchor biosynthesis class Z	['NM_025163']	3	196674031	196678902	0.209768	0.242884	0.209142	0.248349	0.217665	0.0256037	0.00878438	0.856331	0.254577	0.856285	0.254633	0.856927	0.253854	0.00252394	0.680447	0.032289	FALSE	0.83586	FALSE	0.674597	FALSE	0.999125
Q92782	DPF1	double PHD fingers 1	['NM_001135155']	19	38702706	38714863	0.0178706	0.998757	0.0179484	0.99914	0.0168253	0.0220518	0.0295691	0.999999	0.00041453	0.999999	0.000430223	1	6.83779e-06	0.00405955	0.140988	0.0323416	FALSE	0.83586	FALSE	0.808364	FALSE	0.997483
Q8WXS3	BAALC	brain and acute leukemia, cytoplasmic	['NM_001024372']	8	104153126	104240324	0.00765918	0.999712	0.00783962	0.999819	0.00473449	0.0165052	0.168053	1	4.59961e-06	1	4.51932e-06	1	5.53552e-06	0.0137364	0.124653	0.0324031	FALSE	0.83586	FALSE	0.930598	FALSE	0.98042
Q96LP2	FAM81B	family with sequence similarity 81 member B	['NM_152548']	5	94727094	94785983	0.196069	0.708936	0.196609	0.713052	0.188894	0.0213502	0.0344067	0.855822	0.107776	0.85562	0.10825	0.85844	0.101405	0.0268894	0.0117702	0.0324332	FALSE	0.83586	FALSE	0.819168	FALSE	0.860884
O75362	ZNF217	zinc finger protein 217	['NM_006526']	20	52188286	52199365	0.0677505	0.961795	0.0678315	0.96367	0.0666702	0.0278718	0.00905334	1.00473	0.0105451	1.00475	0.0105549	1.00449	0.0104157	-0.0248264	0.0197503	0.0324555	FALSE	0.83586	FALSE	0.674597	FALSE	0.913161
Q03591	CFHR1	complement factor H related 1	['NM_002113']	1	196788975	196801126	0.338946	0.518791	0.338932	0.517405	0.339147	-0.00408561	0.613933	0.895985	0.22013	0.896379	0.219676	0.890883	0.22588	-0.0246706	0.0104456	0.0324582	FALSE	0.83586	FALSE	0.989196	FALSE	0.856126
Q9BQB4	SOST	sclerostin	['NM_025237']	17	41832713	41836109	0.0553595	0.989133	0.0555748	0.990295	0.0524811	0.0214888	0.0519912	0.999954	0.00297788	0.999957	0.0028688	0.999911	0.00413902	-0.0131393	0.111241	0.0324594	FALSE	0.83586	FALSE	0.865228	FALSE	0.978109
Q8IVJ8	C3orf35	chromosome 3 open reading frame 35	['NM_178338']	3	37458758	37476618	0.309226	0.833225	0.308631	0.825885	0.316768	-0.0234728	0.0160008	0.991387	0.0690483	0.99137	0.0691315	0.991607	0.0679631	0.00346924	0.736449	0.0324849	FALSE	0.83586	FALSE	0.757304	FALSE	0.999125
Q9UM44	HHLA2	HERV-H LTR-associating 2	['NM_007072']	3	108070661	108096122	0.101047	0.156711	0.100691	0.159163	0.105524	0.023776	0.0156646	0.67569	0.380805	0.675724	0.380877	0.675245	0.379888	-0.00126062	0.8013	0.0325248	FALSE	0.83586	FALSE	0.756965	FALSE	0.999125
Q7Z5A8	FAM19A3	family with sequence similarity 19 member A3, C-C motif chemokine like	['NM_182759']	1	113264856	113269259	0.0494722	0.996638	0.0487462	0.995378	0.0580551	-0.0235074	0.0104359	1	9.22059e-06	1	8.65344e-06	1	1.47107e-05	0.00377403	0.586559	0.0325563	FALSE	0.83586	FALSE	0.674597	FALSE	0.999125
Q8ND07	BBOF1	basal body orientation factor 1	['NM_025057']	14	74486182	74531399	0.298351	0.526414	0.298359	0.530036	0.29824	0.0121409	0.218042	0.924195	0.16531	0.923895	0.165493	0.928076	0.162872	0.0254624	0.00974134	0.0325717	FALSE	0.83586	FALSE	0.943107	FALSE	0.856126
Q02952	AKAP12	A-kinase anchoring protein 12	['NM_005100']	6	151561698	151674872	0.119479	0.443665	0.119478	0.443984	0.119502	0.0026704	0.756616	0.813323	0.153497	0.813587	0.153551	0.809898	0.15276	-0.0240858	0.0157361	0.0326542	FALSE	0.83586	FALSE	0.991464	FALSE	0.886634
Q8TDU9	RXFP4	relaxin/insulin like family peptide receptor 4	['NM_181885']	1	155911501	155912622	0.00290853	0.0545644	0.00289914	0.0545586	0.00302766	-0.0019698	0.905794	0.082117	0.0253462	0.0820664	0.0244969	0.0827718	0.0345053	0.0235725	0.00941172	0.0326652	FALSE	0.83586	FALSE	0.998674	FALSE	0.843443
Q09019	DMWD	dystrophia myotonica, WD repeat containing	['NM_004943']	19	46287504	46296014	0.0962821	0.964597	0.0962664	0.963569	0.0964853	-0.0106674	0.298954	0.999792	0.00638217	0.999804	0.00618477	0.999639	0.00853583	-0.0222051	0.012568	0.0326721	FALSE	0.83586	FALSE	0.963775	FALSE	0.860884
P20023	CR2	complement C3d receptor 2	['NM_001877']	1	207627764	207658896	0.0910176	0.273795	0.0913741	0.272123	0.086254	-0.0188141	0.0706107	0.568854	0.27071	0.56928	0.27092	0.563334	0.267928	-0.0220721	0.0295633	0.0326724	FALSE	0.83586	FALSE	0.897955	FALSE	0.946842
Q53GQ0	HSD17B12	hydroxysteroid 17-beta dehydrogenase 12	['NM_016142']	11	43702378	43876795	0.477642	0.500976	0.477685	0.489218	0.476971	-0.0246328	0.0122699	0.910535	0.275125	0.910557	0.275095	0.910257	0.275533	-0.00108935	0.949352	0.0327313	FALSE	0.83586	FALSE	0.705493	FALSE	0.999125
Q8IXT5	RBM12B	RNA binding motif protein 12B	['NM_203390']	8	94745636	94748638	0.115252	0.942319	0.115043	0.939934	0.117921	-0.0204769	0.0456437	0.999913	0.0109681	0.999925	0.0108178	0.999752	0.012755	-0.0147006	0.106687	0.0327389	FALSE	0.83586	FALSE	0.85406	FALSE	0.971587
O94832	MYO1D	myosin ID	['NM_001303279']	17	30821780	31203890	0.0970994	0.977286	0.0974897	0.978898	0.0918829	0.0170155	0.142387	1.0001	0.00338309	1.0001	0.00326636	1.00002	0.0046368	-0.0196164	0.0219789	0.0327421	FALSE	0.83586	FALSE	0.918521	FALSE	0.917252
O75069	TMCC2	transmembrane and coiled-coil domain family 2	['NM_014858']	1	205197693	205241249	0.0171808	0.996537	0.0172954	0.996903	0.0156168	0.0222327	0.0420138	0.999994	0.000581559	0.999993	0.000601414	1	0.000183626	0.0240684	0.0769156	0.03276	FALSE	0.83586	FALSE	0.842201	FALSE	0.946842
P49419	ALDH7A1	aldehyde dehydrogenase 7 family member A1	['NM_001182']	5	125880660	125930890	0.198196	0.899704	0.198004	0.897239	0.200665	-0.0123666	0.204039	0.996794	0.034243	0.996745	0.034493	0.997423	0.0308143	0.0207093	0.0441507	0.0328212	FALSE	0.83586	FALSE	0.938061	FALSE	0.946842
Q13454	TUSC3	tumor suppressor candidate 3	['NM_006765']	8	15397940	15615315	0.0575265	0.991553	0.0572784	0.991045	0.0606512	-0.00862259	0.271825	0.999994	0.00134133	0.999993	0.00138354	1.00001	0.000555574	0.0169661	0.0175525	0.0328519	FALSE	0.83586	FALSE	0.958587	FALSE	0.906824
Q9HCE3	ZNF532	zinc finger protein 532	['NM_018181']	18	56585520	56651695	0.0285392	0.990988	0.0285959	0.991473	0.027791	0.0172119	0.0881432	0.999965	0.0019047	0.999962	0.001936	1	0.00143822	0.0246729	0.0410294	0.0328548	FALSE	0.83586	FALSE	0.897955	FALSE	0.946842
Q96KC9	CABS1	calcium binding protein, spermatid associated 1	['NM_033122']	4	71200757	71201941	0.150198	0.689369	0.150399	0.692906	0.147524	0.023739	0.018947	0.882921	0.0729991	0.883042	0.0729779	0.88135	0.0732575	-0.0231407	0.0228128	0.0328942	FALSE	0.83586	FALSE	0.780353	FALSE	0.917252
Q99550	MPHOSPH9	M-phase phosphoprotein 9	['NM_022782']	12	123641357	123714911	0.031133	0.990355	0.0308863	0.989567	0.0341626	-0.0241997	0.00998926	0.999988	0.00167866	0.999989	0.00165611	0.99998	0.00194743	-0.00511091	0.661081	0.0329053	FALSE	0.83586	FALSE	0.674597	FALSE	0.999125
Q15042	RAB3GAP1	RAB3 GTPase activating protein catalytic subunit 1	['NM_012233']	2	135809878	135926348	0.0512327	0.982773	0.0514535	0.98375	0.0482722	0.0195925	0.0414477	0.999733	0.00303258	0.999729	0.00305515	0.99978	0.00272286	0.017389	0.0788181	0.0330056	FALSE	0.83586	FALSE	0.842201	FALSE	0.946842
Q96T49	PPP1R16B	protein phosphatase 1 regulatory subunit 16B	['NM_015568']	20	37464569	37547306	0.04956	0.992086	0.0495243	0.991968	0.0500222	-0.00238047	0.802084	0.999995	0.00122427	0.999998	0.000781401	0.999954	0.00360681	-0.0167822	0.00909914	0.0330135	FALSE	0.83586	FALSE	0.992264	FALSE	0.843443
Q8WV35	LRRC29	leucine rich repeat containing 29	['NM_012163']	16	67241511	67244091	0.118914	0.969282	0.119283	0.972241	0.113992	0.0253684	0.00973497	0.999688	0.0101696	0.999683	0.0103201	0.999756	0.00796689	0.00788005	0.454197	0.0330155	FALSE	0.83586	FALSE	0.674597	FALSE	0.999125
Q6PIY5	C1orf228	chromosome 1 open reading frame 228	['NM_001145636']	1	45155370	45191072	0.11873	0.978914	0.118213	0.976608	0.125228	-0.0189415	0.0495117	0.999947	0.00616995	0.999956	0.0055706	0.999836	0.011369	-0.01336	0.0673495	0.0330436	FALSE	0.83586	FALSE	0.859929	FALSE	0.946842
Q9ULS5	TMCC3	transmembrane and coiled-coil domain family 3	['NM_020698']	12	94965214	95044206	0.0134489	0.283574	0.0129488	0.283772	0.0187604	0.0123251	0.134242	0.40507	0.104577	0.404903	0.104116	0.407226	0.110362	0.0216465	0.0254375	0.0331345	FALSE	0.83593	FALSE	0.914807	FALSE	0.926716
Q9BQ39	DDX50	DExD-box helicase 50	['NM_024045']	10	70661141	70706383	0.0435396	0.99259	0.0433119	0.991583	0.0463819	-0.0224569	0.029709	1	0.000665094	1	0.000678789	1.00001	0.000451453	0.0139037	0.136342	0.0331671	FALSE	0.83593	FALSE	0.808364	FALSE	0.992678
Q92802	N4BP2L2	NEDD4 binding protein 2 like 2	['NM_014887']	13	33091942	33111164	0.0496921	0.992966	0.0491042	0.991803	0.0567545	-0.0219081	0.0168129	1.00002	0.000721017	1.00002	0.000731302	1.00003	0.000571201	0.0106945	0.240937	0.0331879	FALSE	0.83593	FALSE	0.757304	FALSE	0.999125
P10321	HLA-C	major histocompatibility complex, class I, C	['NM_002117']	6	31236949	31239848	0.174515	0.0574393	0.175282	0.0528969	0.16421	-0.0267458	0.0123128	0.969104	0.300449	0.96925	0.300438	0.967202	0.300602	-0.00681667	0.557896	0.0333032	FALSE	0.837643	FALSE	0.705493	FALSE	0.999125
Q05586	GRIN1	glutamate ionotropic receptor NMDA type subunit 1	['NM_007327']	9	140033939	140061976	0.00661209	0.999815	0.0067849	0.999926	0.00370237	0.0203997	0.131851	1	2.09205e-06	1	2.17126e-06	1	3.40242e-09	-0.00526524	0.0323386	0.0333948	FALSE	0.838754	FALSE	0.914004	FALSE	0.946842
Q8TAZ6	CMTM2	CKLF like MARVEL transmembrane domain containing 2	['NM_001199317']	16	66613511	66622019	0.341574	0.826273	0.341691	0.828581	0.340068	0.00677123	0.481275	0.990654	0.0850294	0.990492	0.0857532	0.992752	0.0749925	0.0280522	0.00927636	0.0335472	FALSE	0.84139	FALSE	0.980768	FALSE	0.843443
Q96JK4	HHIPL1	HHIP like 1	['XM_041566']	14	100111545	100141960	0.117529	0.75274	0.117564	0.750671	0.11707	-0.0176373	0.0626984	0.936125	0.0897206	0.936042	0.0897469	0.937198	0.0893767	0.0129073	0.24395	0.0337465	FALSE	0.84406	FALSE	0.881396	FALSE	0.999125
Q9UN75	PCDHA12	protocadherin alpha 12	['NM_018903']	5	140255058	140389519	0.220306	0.904478	0.220654	0.909084	0.215715	0.0211097	0.0432027	0.999605	0.0218708	0.999578	0.0221785	0.999952	0.0173947	0.0187539	0.0827945	0.033749	FALSE	0.84406	FALSE	0.842201	FALSE	0.94898
Q9P2D0	IBTK	inhibitor of Bruton tyrosine kinase	['NM_015525']	6	82881145	82950203	0.0421345	0.971769	0.0421401	0.971572	0.0420634	-0.00468318	0.707081	0.999193	0.00527096	0.999203	0.00524591	0.999065	0.00558418	-0.0255237	0.00961823	0.0339432	FALSE	0.847719	FALSE	0.991464	FALSE	0.856077
Q8IYF1	ELOA2	elongin A2	['NM_016427']	18	44559377	44561635	0.236223	0.549998	0.236456	0.54418	0.233128	-0.0247789	0.00995468	0.928978	0.147907	0.929071	0.147817	0.927763	0.149082	-0.00881152	0.387265	0.0341137	FALSE	0.849418	FALSE	0.674597	FALSE	0.999125
Q9Y6Y0	IVNS1ABP	influenza virus NS1A binding protein	['NM_006469']	1	185267170	185278625	0.0453728	0.993059	0.0458099	0.994209	0.0392558	0.0269575	0.011438	0.999997	0.000547726	0.999997	0.000566949	1	0.000149373	0.00913497	0.467814	0.0341273	FALSE	0.849418	FALSE	0.692399	FALSE	0.999125
Q9Y2Q1	ZNF257	zinc finger protein 257	['NM_001316996']	19	22235435	22272241	0.143454	0.962317	0.142961	0.958484	0.149664	-0.0261961	0.00948675	0.999866	0.00818941	0.999866	0.00814732	0.999856	0.00871692	-0.00118059	0.988564	0.0341555	FALSE	0.849418	FALSE	0.674597	FALSE	0.999125
Q5SQN1	SNAP47	synaptosome associated protein 47	['NM_053052']	1	227923111	227968371	0.306515	0.411081	0.306839	0.404003	0.302229	-0.0232428	0.0163784	0.89628	0.246791	0.896163	0.246856	0.897797	0.245956	0.00663398	0.545152	0.0342742	FALSE	0.849418	FALSE	0.757304	FALSE	0.999125
G3V211	LINC01619	long intergenic non-protein coding RNA 1619	['NR_132339']	12	92381357	92387179	0.114429	0.981473	0.113945	0.979375	0.120512	-0.017888	0.0756921	0.999906	0.00761398	0.999918	0.0070988	0.99976	0.0124976	-0.0154986	0.0415763	0.0343009	FALSE	0.849418	FALSE	0.897955	FALSE	0.946842
Q8WXF5	CRYGN	crystallin gamma N	['NM_001308292']	7	151127137	151137003	0.0341598	0.99734	0.0346775	0.998117	0.026545	0.0251617	0.0292938	1	5.18584e-05	1	5.07088e-05	1	6.49387e-05	0.0143305	0.189923	0.0343403	FALSE	0.849418	FALSE	0.806396	FALSE	0.999125
Q8NGP2	OR8J1	olfactory receptor family 8 subfamily J member 1	['NM_001005205']	11	56127723	56128670	0.438455	0.339072	0.438176	0.349555	0.44196	0.0238226	0.0174392	0.891516	0.303656	0.89163	0.30354	0.890034	0.305166	-0.00524542	0.65955	0.0343471	FALSE	0.849418	FALSE	0.763846	FALSE	0.999125
Q6UWU4	C6orf89	chromosome 6 open reading frame 89	['NM_152734']	6	36867221	36891214	0.0544583	0.991683	0.0546457	0.992542	0.0519647	0.0161222	0.117871	0.999982	0.00214705	0.99998	0.00222265	1.00001	0.000572585	0.0170999	0.0415529	0.0344271	FALSE	0.850167	FALSE	0.90799	FALSE	0.946842
P51149	RAB7A	RAB7A, member RAS oncogene family	['NM_004637']	3	128514211	128532262	0.000681487	0.999988	0.000578161	0.999971	0.00146664	-0.0147788	0.0126351	1	1.13918e-09	1	1.10776e-09	1	1.48758e-09	0.00647838	0.49386	0.0344752	FALSE	0.850167	FALSE	0.705493	FALSE	0.999125
Q9Y5W7	SNX14	sorting nexin 14	['NM_153816']	6	86215688	86303436	0.134755	0.96173	0.134908	0.962377	0.132767	0.00483413	0.488404	0.99968	0.0116045	0.999702	0.0112236	0.999395	0.0157254	-0.0224645	0.0156426	0.034531	FALSE	0.850167	FALSE	0.98299	FALSE	0.886634
Q9P283	SEMA5B	semaphorin 5B	['NM_001031702']	3	122628993	122680110	0.119904	0.232708	0.119605	0.2344	0.123716	0.0139082	0.148768	0.593082	0.269777	0.593464	0.269948	0.588126	0.267511	-0.0198633	0.0766964	0.0346101	FALSE	0.850167	FALSE	0.919201	FALSE	0.946842
P32238	CCKAR	cholecystokinin A receptor	['NM_000730']	4	26483263	26491889	0.0675738	0.991525	0.0678777	0.992057	0.0635052	0.00809287	0.499819	1	0.000181486	1	0.00015908	1.00001	0.000363056	0.0173973	0.01357	0.0347076	FALSE	0.850167	FALSE	0.98316	FALSE	0.886587
Q8NCN5	PDPR	pyruvate dehydrogenase phosphatase regulatory subunit	['NM_017990']	16	70154396	70190779	0.165399	0.669883	0.165388	0.674116	0.165501	0.0255857	0.00952798	0.993493	0.0376028	0.993491	0.0375551	0.993515	0.0382177	0.000632805	0.891113	0.0347172	FALSE	0.850167	FALSE	0.674597	FALSE	0.999125
P01566	IFNA10	interferon alpha 10	['NM_002171']	9	21206530	21207096	0.428499	0.64628	0.428592	0.652873	0.42727	0.015406	0.131051	0.986593	0.115211	0.986405	0.115696	0.989038	0.108713	0.0234542	0.0226346	0.0347219	FALSE	0.850167	FALSE	0.912823	FALSE	0.917252
Q9H0J9	PARP12	poly(ADP-ribose) polymerase family member 12	['NM_022750']	7	139724363	139762647	0.288622	0.855166	0.288649	0.85459	0.288275	-0.00199814	0.769569	0.997531	0.0458635	0.99745	0.0467081	0.99859	0.0330014	0.0281914	0.0119816	0.034869	FALSE	0.850167	FALSE	0.991464	FALSE	0.860884
O43295	SRGAP3	SLIT-ROBO Rho GTPase activating protein 3	['NM_001033117']	3	9027206	9290635	0.0220924	0.996566	0.0220144	0.996381	0.0230801	-0.00818889	0.447651	0.999999	0.000505201	0.999998	0.000517909	1.00001	0.000294444	0.0168588	0.0117915	0.0349172	FALSE	0.850167	FALSE	0.973352	FALSE	0.860884
Q8N326	C10orf111	chromosome 10 open reading frame 111	['NM_153244']	10	15138359	15138823	0.225157	0.883323	0.224926	0.878954	0.228101	-0.0192875	0.0412356	0.995498	0.0446853	0.995564	0.0443733	0.994648	0.0485425	-0.0196824	0.0489366	0.0350146	FALSE	0.850167	FALSE	0.842201	FALSE	0.946842
Q5T4F7	SFRP5	secreted frizzled related protein 5	['NM_003015']	10	99527274	99531590	0.0912034	0.809524	0.0916604	0.811924	0.0850318	0.0271448	0.00963078	0.92883	0.0514995	0.928845	0.0514771	0.928644	0.0517911	-0.00389177	0.720624	0.0350296	FALSE	0.850167	FALSE	0.674597	FALSE	0.999125
O95857	TSPAN13	tetraspanin 13	['NM_014399']	7	16793593	16823113	0.0165859	0.999343	0.0159947	0.998934	0.0229039	-0.0207345	0.0102479	1	1.75315e-05	1	1.8187e-05	1	1.98944e-06	-0.00459249	0.679206	0.0350745	FALSE	0.850167	FALSE	0.674597	FALSE	0.999125
Q9P1Q5	OR1A1	olfactory receptor family 1 subfamily A member 1	['NM_014565']	17	3118915	3119841	0.311702	0.236071	0.312283	0.228089	0.303979	-0.0259038	0.0102233	0.790456	0.370305	0.790675	0.370171	0.78762	0.372042	-0.00823306	0.3568	0.0350753	FALSE	0.850167	FALSE	0.674597	FALSE	0.999125
Q96MG8	PCMTD1	protein-L-isoaspartate (D-aspartate) O-methyltransferase domain containing 1	['NM_052937']	8	52732914	52773711	0.109913	0.698776	0.10982	0.700647	0.111105	0.0169338	0.0879252	0.902375	0.106652	0.902194	0.106674	0.904723	0.106348	0.0237429	0.0209466	0.0352589	FALSE	0.850167	FALSE	0.897955	FALSE	0.913161
Q08289	CACNB2	calcium voltage-gated channel auxiliary subunit beta 2	['NM_000724']	10	18429666	18828650	0.110577	0.916546	0.110627	0.919202	0.109896	0.0240823	0.0200839	0.996091	0.0241435	0.996064	0.0242101	0.996435	0.0232624	0.0156129	0.12275	0.0353117	FALSE	0.850167	FALSE	0.784412	FALSE	0.979426
P15976	GATA1	GATA binding protein 1	['NM_002049']	X	48649517	48652568	0.0110748	0.999269	0.0112972	0.999542	0.00762559	0.028271	0.0114472	1	8.30273e-05	1	8.61648e-05	1	4.23482e-06	-0.00809638	0.620897	0.0353257	FALSE	0.850167	FALSE	0.692399	FALSE	0.999125
O15146	MUSK	muscle associated receptor tyrosine kinase	['NM_001166280']	9	113431185	113563265	0.195856	0.82318	0.195906	0.828344	0.195156	0.0264084	0.0109373	0.994412	0.0429921	0.994388	0.043062	0.994722	0.0420774	0.00783702	0.426524	0.0353518	FALSE	0.850167	FALSE	0.678581	FALSE	0.999125
P61160	ACTR2	ARP2 actin related protein 2 homolog	['NM_001005386']	2	65455044	65495865	0.0132341	0.999691	0.0136087	0.999895	0.00669364	0.0190135	0.157332	1	6.56711e-09	1	6.80431e-09	1	1.4228e-09	-0.00807416	0.0312193	0.0353991	FALSE	0.850167	FALSE	0.925277	FALSE	0.946842
Q9P0K8	FOXJ2	forkhead box J2	['NM_018416']	12	8192429	8205443	0.0363192	0.99481	0.0361186	0.994328	0.0388242	-0.0128486	0.198715	1.00006	0.00167945	1.00007	0.00170697	1.00004	0.00126975	-0.0178173	0.0941054	0.0354004	FALSE	0.850167	FALSE	0.936285	FALSE	0.969141
O95967	EFEMP2	EGF containing fibulin like extracellular matrix protein 2	['NM_016938']	11	65634392	65639825	0.0245412	0.770485	0.0243477	0.769878	0.0269175	-0.0236222	0.0135676	0.863131	0.0152	0.863112	0.015131	0.863376	0.016067	0.0169283	0.0871309	0.0354041	FALSE	0.850167	FALSE	0.718076	FALSE	0.9579
Q96P44	COL21A1	collagen type XXI alpha 1 chain	['NM_001318751']	6	55922458	56047416	0.182576	0.884256	0.182449	0.879955	0.184186	-0.0234643	0.0123849	0.998859	0.0225385	0.998871	0.0225292	0.998709	0.0226589	-0.00716142	0.418075	0.0354224	FALSE	0.850167	FALSE	0.705493	FALSE	0.999125
O60449	LY75	lymphocyte antigen 75	['NM_002349']	2	160661558	160761193	0.0890063	0.297611	0.0890787	0.296962	0.088065	-0.00733346	0.432244	0.780403	0.178122	0.78008	0.178158	0.784595	0.177607	0.0253828	0.0111769	0.0354951	FALSE	0.850167	FALSE	0.970864	FALSE	0.860884
O00165	HAX1	HCLS1 associated protein X-1	['NM_006118']	1	154245200	154248174	0.0661974	0.992107	0.0657037	0.991449	0.0722923	-0.00952328	0.267182	0.999993	0.00156938	0.999996	0.00117816	0.999947	0.00404866	-0.0165829	0.0150415	0.0355532	FALSE	0.850167	FALSE	0.958587	FALSE	0.886634
Q6UX39	AMTN	amelotin	['NM_212557']	4	71384495	71398179	0.293587	0.773352	0.293722	0.779469	0.291788	0.0208952	0.0371245	0.988852	0.0749942	0.988908	0.0748024	0.988122	0.0774367	-0.0103169	0.277555	0.035623	FALSE	0.850167	FALSE	0.826401	FALSE	0.999125
Q16665	HIF1A	hypoxia inducible factor 1 alpha subunit	['NM_001530']	14	62162523	62213800	0.0857812	0.958054	0.0854994	0.955709	0.0893279	-0.0268177	0.0132996	0.999148	0.00971957	0.999155	0.00968082	0.99906	0.0102084	-0.00957504	0.311185	0.0356314	FALSE	0.850167	FALSE	0.713183	FALSE	0.999125
Q9NZM4	GLTSCR1	glioma tumor suppressor candidate region gene 1	['NM_015711']	19	48176832	48205669	0.0904255	0.914764	0.090442	0.916872	0.0901927	0.0233342	0.0241641	1.00737	0.0167779	1.0074	0.0167775	1.00702	0.0167806	-0.0222664	0.031103	0.0357506	FALSE	0.850167	FALSE	0.80363	FALSE	0.946842
P05556	ITGB1	integrin subunit beta 1	['NM_002211']	10	33190501	33224486	0.0167856	0.998349	0.0169206	0.998545	0.0149253	0.0123299	0.277963	1	8.10459e-05	1	6.48963e-05	1	0.000192641	0.0151627	0.0236166	0.0357707	FALSE	0.850167	FALSE	0.959003	FALSE	0.919415
Q8HWS3	RFX6	regulatory factor X6	['NM_173560']	6	117198439	117252666	0.0488406	0.993004	0.0484545	0.99178	0.0535836	-0.0239612	0.0119975	0.999998	0.00121311	0.999997	0.00125775	1	0.000205264	0.00777892	0.600517	0.0357827	FALSE	0.850167	FALSE	0.703598	FALSE	0.999125
A0A0C4DH42	IGHV3-66	immunoglobulin heavy variable 3-66	['NG_001019']	14	107131033	107131481	0.422118	0.436954	0.42193	0.446683	0.424463	0.0229902	0.0156332	0.892376	0.267757	0.892362	0.267754	0.892563	0.267799	0.000751021	0.973465	0.0358202	FALSE	0.850167	FALSE	0.756965	FALSE	0.999125
Q9NR97	TLR8	toll like receptor 8	['NM_016610']	X	12924826	12940282	0.494936	0.544893	0.494953	0.547967	0.494741	0.00621227	0.60304	0.930773	0.251253	0.931172	0.250557	0.925612	0.260053	-0.0217745	0.024424	0.035829	FALSE	0.850167	FALSE	0.98701	FALSE	0.92228
Q96BI1	SLC22A18	solute carrier family 22 member 18	['NM_183233']	11	2924576	2946424	0.367588	0.496748	0.367833	0.505457	0.36433	0.0237908	0.0127745	0.937434	0.18781	0.937259	0.188324	0.939712	0.181007	0.0132813	0.265544	0.0358658	FALSE	0.850167	FALSE	0.705493	FALSE	0.999125
Q8IYJ3	SYTL1	synaptotagmin like 1	['NM_032872']	1	27671826	27680340	0.194621	0.402533	0.194861	0.402665	0.191491	0.000684832	0.965035	0.769877	0.256609	0.770332	0.256559	0.763972	0.257195	-0.0247617	0.0106739	0.0360127	FALSE	0.850653	FALSE	0.999214	FALSE	0.856126
P07911	UMOD	uromodulin	['NM_001008389']	16	20344639	20362059	0.0886431	0.977643	0.0890572	0.979645	0.0830723	0.0232488	0.0276931	0.999891	0.00565274	0.999884	0.00578343	0.999973	0.00354655	0.0183541	0.121581	0.0360597	FALSE	0.850653	FALSE	0.805806	FALSE	0.979426
P24666	ACP1	acid phosphatase 1, soluble	['NM_004300']	2	264965	277301	0.290077	0.659168	0.290114	0.655928	0.289595	-0.0111772	0.269406	0.941903	0.154079	0.942194	0.153746	0.938124	0.158284	-0.0260889	0.0104538	0.0360655	FALSE	0.850653	FALSE	0.958587	FALSE	0.856126
Q9Y6X4	FAM169A	family with sequence similarity 169 member A	['NM_015566']	5	74077288	74137501	0.0202948	0.996104	0.0202952	0.996149	0.0202905	0.00225228	0.795465	0.99999	0.000737529	0.999991	0.000687474	0.999972	0.00121165	-0.0195665	0.0110007	0.0361043	FALSE	0.850653	FALSE	0.991464	FALSE	0.856126
Q9BV10	ALG12	ALG12, alpha-1,6-mannosyltransferase	['NM_024105']	22	50297489	50307413	0.125807	0.940809	0.125946	0.939903	0.123991	-0.00724687	0.368507	0.99843	0.0146977	0.998456	0.0145749	0.998091	0.016202	-0.0236948	0.01203	0.0361266	FALSE	0.850653	FALSE	0.967923	FALSE	0.860884
C9J3I9	C5orf58	chromosome 5 open reading frame 58	['NM_001102609']	5	169661140	169673114	0.265778	0.545519	0.26572	0.547179	0.266527	0.00623884	0.4762	0.880472	0.209288	0.880777	0.209109	0.876527	0.211571	-0.0202018	0.0371967	0.0362428	FALSE	0.850653	FALSE	0.979443	FALSE	0.946842
Q15555	MAPRE2	microtubule associated protein RP/EB family member 2	['NM_014268']	18	32621504	32720330	0.000874266	0.999983	0.000814842	0.999963	0.00143697	-0.0170913	0.0372373	1	9.97024e-08	1	7.3174e-08	1	2.63388e-07	0.0121643	0.118784	0.0362483	FALSE	0.850653	FALSE	0.826401	FALSE	0.979426
P48506	GCLC	glutamate-cysteine ligase catalytic subunit	['NM_001197115']	6	53363557	53409443	0.0319682	0.996589	0.0321383	0.997124	0.0296718	0.0173081	0.0884548	1	0.000887451	1	0.000659093	0.99998	0.00231609	-0.0125931	0.0649044	0.0363151	FALSE	0.850653	FALSE	0.897955	FALSE	0.946842
A1A580	KRTAP23-1	keratin associated protein 23-1	['NM_181624']	21	31720730	31720924	0.0229194	0.999045	0.0223734	0.998506	0.0290792	-0.0207722	0.0260902	1	0.000307934	1	0.000204424	1.00001	0.000884378	0.0103463	0.115861	0.0363313	FALSE	0.850653	FALSE	0.805462	FALSE	0.979426
Q9H5L6	THAP9	THAP domain containing 9	['NM_024672']	4	83821956	83840074	0.0566858	0.403453	0.0566467	0.403896	0.0571908	0.00778745	0.348491	0.8276	0.0407021	0.827573	0.0408171	0.827946	0.0391811	0.00933034	0.375265	0.0363666	FALSE	0.850653	FALSE	0.966673	FALSE	0.999125
Q9UI38	PRSS50	protease, serine 50	['NM_013270']	3	46753739	46759314	0.284017	0.863887	0.284384	0.870282	0.279158	0.0226972	0.0162977	0.995745	0.0530126	0.995698	0.0532881	0.996355	0.0493016	0.0128044	0.183948	0.0364667	FALSE	0.851086	FALSE	0.757304	FALSE	0.999125
P0C7M7	ACSM4	acyl-CoA synthetase medium-chain family member 4	['NM_001080454']	12	7456928	7480966	0.294165	0.898018	0.294727	0.904636	0.286713	0.0227625	0.0251667	0.996906	0.0523292	0.996842	0.0528753	0.997727	0.0446458	0.0180858	0.098148	0.0365091	FALSE	0.851086	FALSE	0.804725	FALSE	0.971587
P51795	CLCN5	chloride voltage-gated channel 5	['NM_000084']	X	49834581	49856873	0.0257851	0.997836	0.0254052	0.997241	0.0302748	-0.0212782	0.031242	1	0.000231965	1	0.000213716	1.00001	0.000398925	0.0136636	0.106578	0.0365477	FALSE	0.851086	FALSE	0.815009	FALSE	0.971587
Q13535	ATR	ATR serine/threonine kinase	['NM_001184']	3	142168274	142297546	0.105633	0.810674	0.105696	0.811148	0.104816	0.00450764	0.697824	0.981468	0.0433246	0.981545	0.0432883	0.980472	0.0437814	-0.0246431	0.0108657	0.0365774	FALSE	0.851086	FALSE	0.991464	FALSE	0.856126
Q6PGQ7	BORA	bora, aurora kinase A activator	['NM_024808']	13	73303079	73329351	0.118959	0.978168	0.118267	0.975081	0.127553	-0.0251005	0.0148608	0.999874	0.00741092	0.999871	0.00764345	0.999911	0.00309162	0.00684274	0.592489	0.0366839	FALSE	0.852443	FALSE	0.744419	FALSE	0.999125
Q0P5N6	ARL16	ADP ribosylation factor like GTPase 16	['NM_001040025']	17	79648741	79650855	0.212751	0.823244	0.212764	0.823733	0.212586	0.0022994	0.803004	0.984022	0.0685096	0.9839	0.0687573	0.985603	0.0651974	0.0254175	0.0115458	0.0367588	FALSE	0.852647	FALSE	0.992264	FALSE	0.860884
P08243	ASNS	asparagine synthetase (glutamine-hydrolyzing)	['NM_183356', 'NM_001673']	7	97481574	97498468	0.253442	0.111918	0.253666	0.1099	0.250537	-0.00800477	0.521578	0.503722	0.469439	0.504623	0.469496	0.492048	0.468563	-0.0268117	0.0102952	0.0368464	FALSE	0.852647	FALSE	0.98316	FALSE	0.856126
Q6JQN1	ACAD10	acyl-CoA dehydrogenase family member 10	['NM_025247']	12	112130514	112194274	0.100258	0.962873	0.100132	0.962056	0.101879	-0.00809132	0.413324	0.999723	0.00803906	0.999709	0.00820128	0.999904	0.00551834	0.0278609	0.017627	0.0368739	FALSE	0.852647	FALSE	0.970864	FALSE	0.906824
Q9H0R4	HDHD2	haloacid dehalogenase like hydrolase domain containing 2	['NM_032124']	18	44635056	44662810	0.064203	0.993316	0.0647286	0.994394	0.0569474	0.0176802	0.0873911	1	6.22769e-05	1	5.37413e-05	1	0.000129273	0.0136326	0.0579934	0.0369883	FALSE	0.852647	FALSE	0.897955	FALSE	0.946842
P02656	APOC3	apolipoprotein C3	['NM_000040']	11	116701299	116703597	0.0570417	0.995945	0.057752	0.997273	0.0468577	0.0252619	0.0242051	1	1.76918e-05	1	1.82901e-05	1	5.83123e-06	0.00860595	0.21098	0.0370455	FALSE	0.852647	FALSE	0.80363	FALSE	0.999125
Q765I0	UTS2B	urotensin 2B	['NM_198152']	3	190986208	190999978	0.246464	0.426492	0.246096	0.431861	0.251141	0.021597	0.0291017	0.791019	0.274371	0.790628	0.274478	0.796086	0.272945	0.0199412	0.0462125	0.0370543	FALSE	0.852647	FALSE	0.805806	FALSE	0.946842
Q5TGJ6	HDGFL1	hepatoma derived growth factor-like 1	['NM_138574']	6	22569805	22570557	0.160864	0.912427	0.161112	0.915651	0.15759	0.0202282	0.0495563	0.998272	0.0217352	0.998243	0.0219559	0.998647	0.0186369	0.0198614	0.059088	0.0370748	FALSE	0.852647	FALSE	0.859929	FALSE	0.946842
Q96QE3	ATAD5	ATPase family, AAA domain containing 5	['NM_024857']	17	29159366	29221928	0.37045	0.75109	0.370034	0.741399	0.375703	-0.0259881	0.010766	0.982261	0.10494	0.982287	0.104839	0.981928	0.106245	-0.00340368	0.845747	0.0370876	FALSE	0.852647	FALSE	0.674597	FALSE	0.999125
P46100	ATRX	ATRX, chromatin remodeler	['NM_000489']	X	76763832	77041487	0.0965902	0.923064	0.0962126	0.920517	0.101329	-0.0257748	0.0106122	0.99608	0.0164859	0.996084	0.0163668	0.996019	0.0179578	-0.00378601	0.653788	0.037126	FALSE	0.852647	FALSE	0.674597	FALSE	0.999125
Q969T9	WBP2	WW domain binding protein 2	['NM_012478']	17	73842818	73851378	0.030064	0.996793	0.0301622	0.996904	0.028762	0.00378204	0.690838	1.00001	0.000179609	1.00001	0.000131452	1	0.000475779	-0.0183237	0.0126144	0.0371964	FALSE	0.853157	FALSE	0.991464	FALSE	0.860884
A8MV65	VGLL3	vestigial like family member 3	['NM_016206']	3	86996177	87039893	0.0619638	0.985841	0.0616743	0.984265	0.0655849	-0.0247674	0.0116639	0.999984	0.00232616	0.999983	0.00236772	0.999993	0.00169787	0.0048866	0.701577	0.0372613	FALSE	0.853539	FALSE	0.698379	FALSE	0.999125
P83111	LACTB	lactamase beta	['NM_032857']	15	63414071	63434001	0.175325	0.31898	0.17496	0.323455	0.179933	0.0252121	0.0104004	0.738702	0.281395	0.738525	0.281423	0.740989	0.281032	0.00876043	0.428241	0.037375	FALSE	0.854959	FALSE	0.674597	FALSE	0.999125
B5ME19	EIF3CL	eukaryotic translation initiation factor 3 subunit C like	['NM_001099661']	16	28391122	28414939	0.0767767	0.981065	0.076261	0.979851	0.0831675	-0.0152152	0.150166	0.999919	0.00302309	0.999925	0.002827	0.999845	0.00489909	-0.0200874	0.0223531	0.0374199	FALSE	0.854959	FALSE	0.919697	FALSE	0.917252
Q99755	PIP5K1A	phosphatidylinositol-4-phosphate 5-kinase type 1 alpha	['NM_003557']	1	151171473	151219441	0.0179561	0.998185	0.0174674	0.997711	0.0233788	-0.0229843	0.0107358	1	3.39929e-05	1	3.41937e-05	1	3.12747e-05	0.00237556	0.771049	0.0374701	FALSE	0.855004	FALSE	0.674597	FALSE	0.999125
Q68CP4	HGSNAT	heparan-alpha-glucosaminide N-acetyltransferase	['XM_372038']	8	42995556	43054709	0.177677	0.960275	0.177571	0.959739	0.179048	-0.00301072	0.719256	0.999804	0.0136098	0.999828	0.0128345	0.999486	0.0212331	-0.019497	0.0105732	0.0375869	FALSE	0.856565	FALSE	0.991464	FALSE	0.856126
Q6PI47	KCTD18	potassium channel tetramerization domain containing 18	['NM_152387']	2	201354826	201371739	0.179259	0.746852	0.178758	0.742059	0.185587	-0.0263064	0.0106495	0.958973	0.0876049	0.959053	0.0874298	0.95794	0.0898409	-0.0125518	0.221612	0.0376383	FALSE	0.856635	FALSE	0.674597	FALSE	0.999125
Q96MN2	NLRP4	NLR family pyrin domain containing 4	['NM_134444']	19	56363447	56392950	0.202633	0.646306	0.202508	0.647754	0.204248	0.00711866	0.480042	0.9903	0.076755	0.990431	0.0765942	0.988601	0.0787932	-0.0235551	0.0124023	0.0377935	FALSE	0.858379	FALSE	0.980533	FALSE	0.860884
Q8IWE5	PLEKHM2	pleckstrin homology and RUN domain containing M2	['NM_015164']	1	16011054	16060426	0.162612	0.856496	0.162516	0.854446	0.163842	-0.0125636	0.220133	0.988614	0.0460852	0.988554	0.0462017	0.98939	0.0445436	0.0184162	0.0602393	0.0378119	FALSE	0.858379	FALSE	0.943107	FALSE	0.946842
O95248	SBF1	SET binding factor 1	['NM_002972']	22	50885574	50913269	0.150443	0.909799	0.150017	0.906321	0.155829	-0.0227388	0.0299973	0.999563	0.0136044	0.999555	0.0137514	0.999665	0.0115307	0.00861833	0.331777	0.0378786	FALSE	0.858792	FALSE	0.810078	FALSE	0.999125
Q8NFM7	IL17RD	interleukin 17 receptor D	['NM_017563']	3	57130424	57199314	0.123485	0.613365	0.123442	0.616059	0.124021	0.0217756	0.0341734	0.90341	0.116195	0.903413	0.116235	0.903377	0.115671	-0.000309319	0.995954	0.0381086	FALSE	0.860442	FALSE	0.819168	FALSE	0.999125
P43155	CRAT	carnitine O-acetyltransferase	['NM_000755']	9	131857679	131872788	0.0507949	0.406324	0.0509679	0.407462	0.0484868	0.0228667	0.0184747	0.551902	0.068524	0.552	0.068708	0.550641	0.0660826	-0.0201544	0.0334287	0.0381158	FALSE	0.860442	FALSE	0.779475	FALSE	0.946842
Q07890	SOS2	SOS Ras/Rho guanine nucleotide exchange factor 2	['NM_006939']	14	50585065	50698001	0.0876572	0.973959	0.0874133	0.971677	0.0907362	-0.025613	0.0123751	1.00127	0.0103653	1.00126	0.0102833	1.00147	0.0113742	0.0197418	0.0678588	0.0381373	FALSE	0.860442	FALSE	0.705493	FALSE	0.946842
Q8WU90	ZC3H15	zinc finger CCCH-type containing 15	['NM_018471']	2	187351110	187373457	0.0493801	0.993158	0.049732	0.994074	0.0445625	0.0193969	0.0702277	0.999997	0.00102987	0.999999	0.000662127	0.999971	0.0030206	-0.0127731	0.0842686	0.0381495	FALSE	0.860442	FALSE	0.897955	FALSE	0.950961
O43555	GNRH2	gonadotropin releasing hormone 2	['NM_001501']	20	3025061	3026379	0.366685	0.786666	0.366421	0.782577	0.370085	-0.0111051	0.207364	0.971548	0.116084	0.971753	0.115505	0.968902	0.123311	-0.0238632	0.0106788	0.038203	FALSE	0.860442	FALSE	0.940461	FALSE	0.856126
P80404	ABAT	4-aminobutyrate aminotransferase	['NM_020686']	16	8829597	8875284	0.0755606	0.840145	0.0755681	0.838578	0.075452	-0.0207513	0.0456679	0.958472	0.0519675	0.958439	0.0519774	0.958906	0.0518391	0.00900714	0.260197	0.0382741	FALSE	0.860442	FALSE	0.85406	FALSE	0.999125
O00471	EXOC5	exocyst complex component 5	['NM_006544']	14	57675330	57735366	0.0812581	0.979256	0.0809695	0.977267	0.0848918	-0.0239763	0.0124905	0.999909	0.00458787	0.999909	0.00460537	0.999921	0.00435504	0.00268556	0.770472	0.0384391	FALSE	0.860442	FALSE	0.705493	FALSE	0.999125
Q5JTD0	TJAP1	tight junction associated protein 1	['NM_080604']	6	43466740	43473590	0.0620823	0.986584	0.062403	0.988029	0.057751	0.0240308	0.0221747	1	0.0019039	1	0.00196391	1.00002	0.000785417	0.010742	0.284039	0.0384788	FALSE	0.860442	FALSE	0.789781	FALSE	0.999125
Q8IXM7	ODF3L1	outer dense fiber of sperm tails 3 like 1	['NM_175881']	15	76016541	76019878	0.147547	0.86364	0.147531	0.860576	0.147738	-0.0207552	0.0432557	0.987009	0.0481849	0.987084	0.0480586	0.986027	0.0497846	-0.0216179	0.0387421	0.038495	FALSE	0.860442	FALSE	0.842201	FALSE	0.946842
O95866	MPIG6B	megakaryocyte and platelet inhibitory receptor G6b	['NM_138272']	6	31691161	31692848	0.2198	0.916104	0.219336	0.91036	0.22568	-0.0258091	0.0107787	0.997815	0.0346324	0.997825	0.0345575	0.997683	0.0355908	-0.00402382	0.746685	0.038547	FALSE	0.860442	FALSE	0.674597	FALSE	0.999125
Q07973	CYP24A1	cytochrome P450 family 24 subfamily A member 1	['NM_000782']	20	52773721	52790118	0.149027	0.96812	0.148614	0.965278	0.154266	-0.0187613	0.0433546	0.999941	0.00843854	0.999932	0.00873887	1.00005	0.00208348	0.0192088	0.136288	0.0385595	FALSE	0.860442	FALSE	0.842201	FALSE	0.992678
Q8NDV2	GPR26	G protein-coupled receptor 26	['NM_153442']	10	125425924	125447673	0.0241068	0.998274	0.0243984	0.998643	0.0199435	0.0165776	0.142589	1	7.68548e-05	1	5.98286e-05	1	0.000189908	0.0129033	0.0394249	0.038616	FALSE	0.860442	FALSE	0.918521	FALSE	0.946842
P61077	UBE2D3	ubiquitin conjugating enzyme E2 D3	['NM_181893']	4	103718575	103747665	0.098399	0.97712	0.098437	0.97715	0.0979092	0.000301983	0.991016	0.99986	0.00576825	0.999852	0.00598249	0.99996	0.00079937	0.0252522	0.0160441	0.0386164	FALSE	0.860442	FALSE	1	FALSE	0.895243
Q01524	DEFA6	defensin alpha 6	['NM_001926']	8	6782343	6783557	0.0823564	0.990928	0.0822406	0.990742	0.0838465	-0.00224665	0.778868	0.999997	0.00243865	1	0.00177054	0.999916	0.00651054	-0.0184024	0.0108196	0.0386317	FALSE	0.860442	FALSE	0.991464	FALSE	0.856126
O15263			['NM_001205266', 'NM_004942']	8	7752235	7754129	0.0307804	0.996236	0.0305127	0.995451	0.0340536	-0.0242881	0.0131554	0.999996	0.000958012	0.999996	0.000993561	1	0.000136873	0.00468682	0.753662	0.0388012	FALSE	0.862109	FALSE	0.713183	FALSE	0.999125
Q5T160	RARS2	arginyl-tRNA synthetase 2, mitochondrial	['NM_020320']	6	88224134	88299675	0.151763	0.908183	0.152434	0.911262	0.142756	0.0208535	0.0576955	0.999055	0.0204591	0.999074	0.0203483	0.998808	0.0218432	-0.0125943	0.194975	0.0388039	FALSE	0.862109	FALSE	0.871608	FALSE	0.999125
Q96SW2	CRBN	cereblon	['NM_016302']	3	3192552	3221371	0.0792285	0.987329	0.0786972	0.985597	0.0858043	-0.0210362	0.0320932	0.999982	0.00386817	0.99998	0.00401074	1.00001	0.000636452	0.0113332	0.207905	0.0388862	FALSE	0.862855	FALSE	0.816471	FALSE	0.999125
Q8IXQ4	GPALPP1	GPALPP motifs containing 1	['NM_018559']	13	45563790	45602135	0.128593	0.967848	0.12902	0.970886	0.122898	0.0241178	0.015126	0.999858	0.00879047	0.999852	0.00896118	0.999939	0.00616428	0.0114197	0.349705	0.0389827	FALSE	0.86376	FALSE	0.751358	FALSE	0.999125
Q9P2J9	PDP2	pyruvate dehyrogenase phosphatase catalytic subunit 2	['NM_020786']	16	66918188	66919774	0.0765023	0.98443	0.0763773	0.983748	0.0781046	-0.00883453	0.451267	0.999998	0.00266184	1	0.00192971	0.999913	0.00711656	-0.01748	0.0140207	0.039095	FALSE	0.86376	FALSE	0.97358	FALSE	0.886587
O95544	NADK	NAD kinase	['NM_023018']	1	1684346	1696845	0.222372	0.701227	0.222746	0.702177	0.217464	0.00431552	0.795363	0.95187	0.104402	0.952054	0.10427	0.949477	0.106073	-0.0245	0.0149069	0.0390963	FALSE	0.86376	FALSE	0.991464	FALSE	0.886587
A0PJE2	DHRS12	dehydrogenase/reductase 12	['NM_024705']	13	52342326	52378245	0.453515	0.626281	0.453634	0.63556	0.451908	0.0204943	0.0343231	0.974874	0.152537	0.974969	0.15228	0.973643	0.155823	-0.00860673	0.345062	0.0391351	FALSE	0.86376	FALSE	0.819168	FALSE	0.999125
Q8IY63	AMOTL1	angiomotin like 1	['NM_130847']	11	94501678	94603957	0.0223288	0.987717	0.022368	0.988143	0.0218112	0.0192895	0.0443147	0.999668	0.00284609	0.999664	0.00286325	0.999719	0.00261313	0.0197598	0.0619825	0.0391709	FALSE	0.86376	FALSE	0.847364	FALSE	0.946842
Q14202	ZMYM3	zinc finger MYM-type containing 3	['NM_201599']	X	70460769	70473105	0.0230677	0.994609	0.0230624	0.994643	0.0231372	0.0014483	0.945686	0.999992	0.000717574	0.999994	0.000664928	0.999974	0.00120721	-0.0204355	0.0112924	0.0393595	FALSE	0.866838	FALSE	0.999214	FALSE	0.860884
Q567V2	MPV17L2	MPV17 mitochondrial inner membrane protein like 2	['NM_032683']	19	18304092	18306862	0.346806	0.658109	0.346798	0.652092	0.346876	-0.0173475	0.078224	0.951846	0.161174	0.952119	0.160758	0.948316	0.166446	-0.0232429	0.0225304	0.0394474	FALSE	0.867695	FALSE	0.897955	FALSE	0.917252
O95935	TBX18	T-box 18	['NM_001080508']	6	85446406	85473899	0.125158	0.790886	0.125173	0.791673	0.12496	0.00629278	0.673114	0.957997	0.0753168	0.957849	0.0754054	0.959923	0.0741357	0.0277415	0.0116899	0.0396643	FALSE	0.869744	FALSE	0.991464	FALSE	0.860884
O75342	ALOX12B	arachidonate 12-lipoxygenase, 12R type	['NM_001139']	17	7976092	7990760	0.110177	0.976366	0.11037	0.977818	0.107641	0.0133145	0.18789	0.999884	0.00658129	0.999894	0.00637483	0.99976	0.00883004	-0.0173734	0.0383451	0.0396813	FALSE	0.869744	FALSE	0.936285	FALSE	0.946842
Q5SSQ6	SAPCD1	suppressor APC domain containing 1	['NM_001039651']	6	31730832	31732305	0.214393	0.883427	0.21412	0.878933	0.217865	-0.0208069	0.0405315	0.994652	0.0446791	0.99472	0.0443292	0.993775	0.0489821	-0.0202304	0.0489386	0.0397718	FALSE	0.869744	FALSE	0.842201	FALSE	0.946842
Q8TDF5	NETO1	neuropilin and tolloid like 1	['NM_138999']	18	70416266	70534526	0.0563316	0.561961	0.0566794	0.563398	0.0515967	0.0265035	0.0119843	0.698991	0.036251	0.699034	0.0364661	0.698435	0.0333355	-0.0171537	0.0998895	0.0398534	FALSE	0.869744	FALSE	0.703598	FALSE	0.971587
Q9NS91	RAD18	RAD18, E3 ubiquitin protein ligase	['NM_020165']	3	8923044	9005069	0.0955052	0.667317	0.0956729	0.665976	0.0933006	-0.0141858	0.181117	0.872228	0.1211	0.872443	0.121111	0.869435	0.120918	-0.0248581	0.0143471	0.0398859	FALSE	0.869744	FALSE	0.933021	FALSE	0.886587
Q9Y5E8	PCDHB15	protocadherin beta 15	['NM_018935']	5	140625147	140627507	0.193223	0.658983	0.193159	0.657012	0.194052	-0.01018	0.303064	0.986159	0.0587617	0.98606	0.0588783	0.987437	0.0572161	0.0237226	0.018526	0.0399393	FALSE	0.869744	FALSE	0.963775	FALSE	0.910951
P07101	TH	tyrosine hydroxylase	['NM_000360']	11	2185466	2193016	0.123055	0.864781	0.122997	0.867564	0.123789	0.0225478	0.0157871	0.984404	0.0416879	0.984363	0.0417399	0.98494	0.0410063	0.0139591	0.196701	0.0399626	FALSE	0.869744	FALSE	0.757304	FALSE	0.999125
A4D1P6	WDR91	WD repeat domain 91	['NM_014149']	7	134870906	134896254	0.1413	0.49381	0.141639	0.491028	0.13681	-0.0199787	0.0383747	0.776397	0.208074	0.776288	0.208059	0.777799	0.208272	0.00725501	0.431246	0.0400069	FALSE	0.869744	FALSE	0.835271	FALSE	0.999125
Q8WWI5	SLC44A1	solute carrier family 44 member 1	['NM_080546']	9	108007150	108151334	0.122893	0.941491	0.122637	0.938675	0.126141	-0.0226306	0.0226767	0.998803	0.0135236	0.998817	0.0134817	0.998621	0.0140541	-0.0141994	0.167554	0.0400627	FALSE	0.869744	FALSE	0.789781	FALSE	0.999125
P16930	FAH	fumarylacetoacetate hydrolase	['NM_000137']	15	80445397	80478548	0.186709	0.959901	0.186076	0.956059	0.194694	-0.0201767	0.0348559	0.999606	0.0187837	0.999589	0.0191981	0.999834	0.0121999	0.015251	0.234241	0.0401146	FALSE	0.869744	FALSE	0.821897	FALSE	0.999125
A2RUS2	DENND3	DENN domain containing 3	['NM_014957']	8	142146746	142204329	0.0579247	0.972909	0.0577909	0.972451	0.0596323	-0.00778902	0.487798	0.999483	0.00584386	0.999494	0.00579443	0.999342	0.00644886	-0.024838	0.0123068	0.040156	FALSE	0.869744	FALSE	0.982935	FALSE	0.860884
P43026	GDF5	growth differentiation factor 5	['NM_000557']	20	34021710	34025708	0.103389	0.882134	0.103397	0.883612	0.103285	0.0143022	0.11179	0.985608	0.0397267	0.985649	0.0396804	0.985075	0.0403199	-0.0143431	0.165605	0.0401972	FALSE	0.869744	FALSE	0.90799	FALSE	0.999125
Q8IWF6	DENND6A	DENN domain containing 6A	['NM_152678']	3	57613944	57678745	0.0383485	0.995464	0.0384654	0.995382	0.0368015	-0.00216596	0.766829	0.999997	0.000901551	0.999999	0.000663944	0.999969	0.00237336	-0.0173754	0.0114399	0.0402132	FALSE	0.869744	FALSE	0.991464	FALSE	0.860884
Q8N6L7	TMEM252	transmembrane protein 252	['NM_153237']	9	71152178	71155730	0.0412849	0.992987	0.0414929	0.992982	0.0384893	-0.000124397	0.985897	0.999979	0.00176316	0.999982	0.00162105	0.999934	0.0030561	-0.0198898	0.0114845	0.0402282	FALSE	0.869744	FALSE	1	FALSE	0.860884
Q8TAA3	PSMA8	proteasome subunit alpha 8	['NM_144662']	18	23713930	23772372	0.100706	0.985485	0.100983	0.986432	0.097044	0.00956301	0.370261	0.999953	0.00566035	0.999963	0.00497152	0.999821	0.0112666	-0.0163217	0.0218734	0.040364	FALSE	0.870624	FALSE	0.969095	FALSE	0.917252
P78334	GABRE	gamma-aminobutyric acid type A receptor epsilon subunit	['NM_021984', 'NM_004961', 'NM_021990']	X	151123176	151143097	0.158022	0.563887	0.158159	0.561319	0.156225	-0.0163357	0.123376	0.859033	0.162872	0.858841	0.162887	0.86151	0.162657	0.0163968	0.0911353	0.0403703	FALSE	0.870624	FALSE	0.911265	FALSE	0.965763
Q6ZRI8	ARHGAP36	Rho GTPase activating protein 36	['NM_144967']	X	130215640	130222756	0.0428386	0.995483	0.0424563	0.994619	0.0475077	-0.0191754	0.0489878	1	0.00079904	1	0.000699542	0.999988	0.00160304	-0.01042	0.0871251	0.04045	FALSE	0.870624	FALSE	0.859135	FALSE	0.9579
Q8NFR3	SPTSSB	serine palmitoyltransferase small subunit B	['NM_145035']	3	161063884	161064111	0.00375601	0.999905	0.00376436	0.999892	0.00364616	-0.00362816	0.602332	1	9.35994e-07	1	9.71436e-07	1	3.02482e-09	-0.00610361	0.0172272	0.0406846	FALSE	0.870624	FALSE	0.986814	FALSE	0.906824
P78312	FAM193A	family with sequence similarity 193 member A	['NM_003704']	4	2632732	2733592	0.0172024	0.99508	0.0172324	0.995148	0.0168096	0.0040054	0.669899	0.999987	0.000773161	0.999985	0.00078115	1	0.000660726	0.026603	0.0127312	0.0407114	FALSE	0.870624	FALSE	0.991464	FALSE	0.862226
P43362	MAGEA9	MAGE family member A9	['NM_005365']	X	148663891	148664835	0.0166499	0.998175	0.0167627	0.998566	0.0151103	0.0245136	0.0186727	0.999998	0.000263968	0.999999	0.000267024	0.999997	0.000220597	-0.00576083	0.431798	0.0407505	FALSE	0.870624	FALSE	0.779475	FALSE	0.999125
Q9BXI3	NT5C1A	5'-nucleotidase, cytosolic IA	['NM_032526']	1	40124796	40137710	0.047144	0.992516	0.0469296	0.991992	0.0498387	-0.0108178	0.278478	0.999999	0.00102856	1	0.000916413	0.999975	0.0019709	-0.0167095	0.0207097	0.0408005	FALSE	0.870624	FALSE	0.959003	FALSE	0.913161
Q9Y6U7	RNF215	ring finger protein 215	['NM_001017981']	22	30775592	30783302	0.169985	0.857813	0.169788	0.856318	0.172515	-0.00873535	0.509798	0.989913	0.0414718	0.989844	0.0416358	0.990804	0.0392748	0.0237202	0.0230045	0.0408262	FALSE	0.870624	FALSE	0.98316	FALSE	0.917252
Q96QE5	TEFM	transcription elongation factor, mitochondrial	['NM_024683']	17	29226190	29233216	0.11338	0.943178	0.113208	0.940264	0.11555	-0.0254737	0.0125525	0.997926	0.0190392	0.997929	0.0190226	0.997879	0.0192529	-0.00265677	0.89844	0.0408382	FALSE	0.870624	FALSE	0.705493	FALSE	0.999125
Q8IYL3	C1orf174	chromosome 1 open reading frame 174	['NM_207356']	1	3806527	3816750	0.0164545	0.496081	0.016386	0.495688	0.0173144	-0.0232665	0.0122435	0.631432	0.0532211	0.631438	0.0532588	0.631348	0.0527321	-0.00169225	0.833027	0.0408846	FALSE	0.870624	FALSE	0.705493	FALSE	0.999125
Q9UGM3	DMBT1	deleted in malignant brain tumors 1	['NM_004406']	10	124320287	124402911	0.138359	0.601526	0.138655	0.601005	0.134471	-0.00381442	0.677636	0.949008	0.0919775	0.949154	0.0919838	0.947118	0.0918783	-0.0221495	0.0204815	0.0409674	FALSE	0.870624	FALSE	0.991464	FALSE	0.913161
Q3LI59	KRTAP21-2	keratin associated protein 21-2	['NM_181617']	21	32119272	32119520	0.213608	0.929252	0.214055	0.933569	0.207697	0.020471	0.0471037	0.998548	0.029764	0.998574	0.0294841	0.998212	0.0331785	-0.011535	0.214226	0.0409703	FALSE	0.870624	FALSE	0.859135	FALSE	0.999125
Q9P0B6	CCDC167	coiled-coil domain containing 167	['NM_138493']	6	37450965	37467639	0.0394103	0.996996	0.0390272	0.99631	0.0440714	-0.0164963	0.0798558	0.999992	0.00199285	0.999996	0.00140227	0.999947	0.0054732	-0.0121916	0.0504812	0.0409942	FALSE	0.870624	FALSE	0.897955	FALSE	0.946842
O15069	NACAD	NAC alpha domain containing	['NM_001146334']	7	45120111	45128493	0.150556	0.72191	0.150412	0.724925	0.15239	0.0199106	0.0431636	1.02299	0.0303999	1.02299	0.0304074	1.02301	0.0303048	0.000799302	0.976761	0.0410015	FALSE	0.870624	FALSE	0.842201	FALSE	0.999125
Q5VTY9	HHAT	hedgehog acyltransferase	['NM_018194']	1	210522320	210847718	0.442274	0.44795	0.442414	0.43603	0.440326	-0.0270066	0.0132376	0.948344	0.20896	0.948511	0.208644	0.946187	0.213015	-0.011021	0.321002	0.0410535	FALSE	0.870624	FALSE	0.713183	FALSE	0.999125
P58418	CLRN1	clarin 1	['NM_001195794']	3	150645726	150690495	0.0471939	0.994791	0.0466517	0.993758	0.0537216	-0.0205511	0.0262457	1	0.000124008	1	0.000118958	1	0.000176858	0.0121221	0.215534	0.0411423	FALSE	0.870624	FALSE	0.805806	FALSE	0.999125
Q56A73	SPIN4	spindlin family member 4	['NM_001012968']	X	62569952	62570698	0.00655773	0.999214	0.00654645	0.999165	0.00670235	-0.00749113	0.429553	1	1.33961e-05	1	1.39036e-05	1	6.80723e-09	0.00538203	0.965404	0.0412482	FALSE	0.870624	FALSE	0.970864	FALSE	0.999125
Q9NZS9	BFAR	bifunctional apoptosis regulator	['NM_016561']	16	14738204	14761681	0.37511	0.519201	0.375024	0.525597	0.376192	0.0170273	0.102748	0.903839	0.239582	0.903434	0.240005	0.909085	0.233983	0.0238408	0.0189093	0.0412586	FALSE	0.870624	FALSE	0.903632	FALSE	0.913161
Q8NGC0	OR5AU1	olfactory receptor family 5 subfamily AU member 1	['NM_001004731']	14	21623099	21624184	0.159055	0.234352	0.15866	0.237258	0.164069	0.0180085	0.0602284	0.598394	0.324026	0.598639	0.324091	0.59521	0.323185	-0.0105965	0.273612	0.0413062	FALSE	0.870624	FALSE	0.877733	FALSE	0.999125
Q6PEW0	PRSS54	protease, serine 54	['NM_001080492']	16	58314131	58327720	0.255088	0.326141	0.254781	0.332226	0.25897	0.0236906	0.0135022	0.784057	0.324737	0.78405	0.324689	0.784143	0.325377	0.000285514	0.864084	0.0413399	FALSE	0.870624	FALSE	0.716746	FALSE	0.999125
Q5VZ19	TDRD10	tudor domain containing 10	['NM_182499']	1	154479380	154520030	0.303502	0.544149	0.303461	0.542328	0.304033	-0.00599618	0.452901	0.932814	0.181813	0.932523	0.182156	0.936579	0.177273	0.0225638	0.0318734	0.0413459	FALSE	0.870624	FALSE	0.973873	FALSE	0.946842
Q5T7W0	ZNF618	zinc finger protein 618	['XM_054983']	9	116638661	116812444	0.0184242	0.997509	0.0182673	0.997148	0.0203461	-0.0186739	0.056244	1	0.000276564	1	0.000147867	0.999994	0.000885633	-0.0139323	0.0907483	0.0413915	FALSE	0.870624	FALSE	0.871513	FALSE	0.965763
Q16653	MOG	myelin oligodendrocyte glycoprotein	['NM_002433']	6	29624987	29638959	0.188569	0.541017	0.188506	0.540832	0.189381	-0.000978028	0.911622	0.909788	0.113812	0.909964	0.113767	0.907515	0.114367	-0.0214681	0.029657	0.0414568	FALSE	0.870624	FALSE	0.998674	FALSE	0.946842
O95998	IL18BP	interleukin 18 binding protein	['NM_173042']	11	71711031	71712904	0.0762283	0.966794	0.0761798	0.966381	0.0768571	-0.00539681	0.629241	0.999657	0.00441638	0.999665	0.0040067	0.999549	0.0080135	-0.0183372	0.0117402	0.0416104	FALSE	0.870624	FALSE	0.991464	FALSE	0.860884
Q9UL33	TRAPPC2L	trafficking protein particle complex 2 like	['NM_016209']	16	88923559	88927364	0.0639789	0.992799	0.0645233	0.994352	0.0564341	0.0256162	0.0109516	0.999983	0.00299457	0.999982	0.00310796	1	9.41537e-06	0.008448	0.782176	0.0416228	FALSE	0.870624	FALSE	0.678581	FALSE	0.999125
P17030	ZNF25	zinc finger protein 25	['NM_006966', 'NM_145011']	10	38241058	38260650	0.116779	0.946717	0.116968	0.94959	0.114268	0.0248432	0.01922	0.998496	0.0175271	0.99848	0.0176245	0.998712	0.0162121	0.0137275	0.172019	0.0416797	FALSE	0.870624	FALSE	0.780353	FALSE	0.999125
Q99958	FOXC2	forkhead box C2	['NM_005251']	16	86600942	86602444	0.0552924	0.993265	0.054865	0.992039	0.0605508	-0.0212175	0.0370027	0.999994	0.00187783	0.999996	0.00160529	0.99997	0.00397859	-0.0084454	0.131261	0.0417563	FALSE	0.870624	FALSE	0.826401	FALSE	0.99006
P35610	SOAT1	sterol O-acyltransferase 1	['NM_003101']	1	179271820	179322773	0.296568	0.835836	0.296861	0.842387	0.292693	0.022226	0.019578	0.995777	0.0543003	0.995799	0.0541493	0.99548	0.0562222	-0.00578478	0.550751	0.0418317	FALSE	0.870624	FALSE	0.78146	FALSE	0.999125
P42694	HELZ	helicase with zinc finger	['NM_014877']	17	65074371	65214920	0.0352993	0.893432	0.0352547	0.892838	0.0358692	-0.0167274	0.098233	0.9727	0.0179216	0.972706	0.0179296	0.972625	0.0178182	-0.00455358	0.627882	0.0418614	FALSE	0.870624	FALSE	0.901736	FALSE	0.999125
P53778	MAPK12	mitogen-activated protein kinase 12	['NM_002969']	22	50691833	50699938	0.219601	0.940597	0.219282	0.937785	0.223678	-0.0126966	0.212889	0.999382	0.0246636	0.999426	0.0238506	0.998804	0.0334532	-0.0214131	0.0209987	0.0418682	FALSE	0.870624	FALSE	0.941932	FALSE	0.913161
P35900	KRT20	keratin 20	['NM_019010']	17	39032616	39041437	0.202578	0.907431	0.202867	0.912203	0.198752	0.0237608	0.0176625	0.997791	0.027967	0.9978	0.0278942	0.997667	0.0288956	-0.00469021	0.625965	0.0418748	FALSE	0.870624	FALSE	0.766078	FALSE	0.999125
Q96Q11	TRNT1	tRNA nucleotidyl transferase 1	['NM_001302946']	3	3170725	3189835	0.0215592	0.470085	0.021232	0.469688	0.0254199	-0.0169621	0.0498442	0.598104	0.0270308	0.598102	0.0269362	0.598127	0.0282301	0.000880254	0.818756	0.041902	FALSE	0.870624	FALSE	0.859929	FALSE	0.999125
P22301	IL10	interleukin 10	['NM_000572']	1	206941984	206945780	0.083454	0.991501	0.0839095	0.992813	0.0773015	0.0162553	0.0995092	0.999963	0.00549391	0.99997	0.00502318	0.99987	0.00971285	-0.0129678	0.0750928	0.0419912	FALSE	0.870624	FALSE	0.901736	FALSE	0.946842
Q96RV3	PCNX1	pecanex homolog 1 (Drosophila)	['NM_014982']	14	71374568	71576649	0.0421299	0.989129	0.0421297	0.988739	0.0421325	-0.00924957	0.313964	1.00002	0.000776217	1.00002	0.000789676	1.00003	0.000573749	0.0233447	0.0179984	0.0420184	FALSE	0.870624	FALSE	0.965457	FALSE	0.906824
Q9Y2G9	SBNO2	strawberry notch homolog 2	['NM_014963']	19	1108222	1154275	0.0578693	0.955998	0.0578068	0.954778	0.0586632	-0.0209426	0.0292438	0.997514	0.0114701	0.997507	0.0114874	0.997608	0.0112438	0.00891451	0.406147	0.0421804	FALSE	0.870624	FALSE	0.806269	FALSE	0.999125
P0CJ72	MTRNR2L5	MT-RNR2-like 5	['NM_001190478']	10	57359660	57359731	0.245135	0.706114	0.245218	0.69987	0.243996	-0.0255266	0.012654	0.951827	0.125093	0.951875	0.125036	0.951206	0.125831	-0.00533067	0.631947	0.0421977	FALSE	0.870624	FALSE	0.705493	FALSE	0.999125
Q99469	STAC	SH3 and cysteine rich domain	['NM_003149']	3	36422136	36587778	0.0258722	0.998003	0.0255519	0.997495	0.0297104	-0.0183415	0.0344087	1	0.000340445	1	0.000353192	1	3.64072e-05	0.00534592	0.137678	0.0422531	FALSE	0.870624	FALSE	0.819168	FALSE	0.993478
Q92748	THRSP	thyroid hormone responsive	['NM_003251']	11	77774928	77775365	0.0788431	0.984617	0.0785258	0.983412	0.0828404	-0.0149196	0.104745	0.999906	0.00523433	0.999914	0.00505752	0.999806	0.00713954	-0.0175282	0.0402401	0.0422576	FALSE	0.870624	FALSE	0.903632	FALSE	0.946842
P01568	IFNA21	interferon alpha 21	['NM_002175']	9	21166045	21166611	0.127639	0.973873	0.127792	0.974714	0.125641	0.00663769	0.532608	0.999983	0.00371502	0.99999	0.00315711	0.999897	0.0079677	-0.0153321	0.0157271	0.0422614	FALSE	0.870624	FALSE	0.98316	FALSE	0.886634
Q8WY91	THAP4	THAP domain containing 4	['NM_015963']	2	242524024	242576432	0.0829789	0.859006	0.0829862	0.858521	0.0828864	-0.0058439	0.579086	0.975842	0.0430855	0.975922	0.0430351	0.974811	0.0437222	-0.0255972	0.013287	0.0422646	FALSE	0.870624	FALSE	0.98316	FALSE	0.881595
Q9UPZ6	THSD7A	thrombospondin type 1 domain containing 7A	['XM_928187.2']	7	11415424	11871572	0.176774	0.626574	0.176699	0.624897	0.177747	-0.00946546	0.305931	0.969748	0.0716886	0.969839	0.0714699	0.968569	0.0744575	-0.0174056	0.0506077	0.0423346	FALSE	0.870624	FALSE	0.963775	FALSE	0.946842
O60911	CTSV	cathepsin V	['NM_001333']	9	99795234	99800325	0.0374496	0.996733	0.0366606	0.995754	0.0464713	-0.0233966	0.0122272	1	0.000149028	1	0.000153872	1	5.65209e-05	0.00348846	0.882199	0.0424289	FALSE	0.870624	FALSE	0.705493	FALSE	0.999125
P47972	NPTX2	neuronal pentraxin 2	['NM_002523']	7	98246774	98257938	0.0491592	0.992848	0.049561	0.994056	0.0436045	0.0258798	0.0137514	0.999995	0.0010752	0.999995	0.00101301	0.999989	0.00168493	-0.00450311	0.669067	0.0424323	FALSE	0.870624	FALSE	0.721362	FALSE	0.999125
Q9UKB5	AJAP1	adherens junctions associated protein 1	['NM_018836']	1	4715486	4834556	0.0833003	0.770756	0.083505	0.768687	0.0805802	-0.0252137	0.012028	0.929981	0.0784971	0.930006	0.0784952	0.929669	0.0785236	-0.00429296	0.61458	0.0424323	FALSE	0.870624	FALSE	0.703598	FALSE	0.999125
Q07960	ARHGAP1	Rho GTPase activating protein 1	['NM_004308']	11	46700590	46717657	0.112017	0.983104	0.111422	0.980687	0.119434	-0.0209246	0.0188042	0.999925	0.00756971	0.999919	0.00785631	1	3.73684e-05	0.0145926	0.566807	0.0426813	FALSE	0.872064	FALSE	0.779475	FALSE	0.999125
Q06323	PSME1	proteasome activator subunit 1	['NM_006263']	14	24605472	24608022	0.0568356	0.993971	0.0568245	0.99386	0.0569817	-0.00195252	0.858221	0.999992	0.00209894	0.999997	0.00140263	0.999919	0.00599995	-0.0179656	0.0120219	0.0426925	FALSE	0.872064	FALSE	0.996817	FALSE	0.860884
Q9NY37	ASIC5	acid sensing ion channel subunit family member 5	['NM_017419']	4	156751011	156787378	0.0766752	0.990105	0.0759872	0.988141	0.0850722	-0.0243408	0.0132221	1	0.00100355	1	0.001037	1.00001	0.000350059	0.0044399	0.75013	0.0427283	FALSE	0.872064	FALSE	0.713183	FALSE	0.999125
P48549	KCNJ3	potassium voltage-gated channel subfamily J member 3	['NM_002239']	2	155555288	155711822	0.0412875	0.993498	0.0412877	0.993685	0.0412867	0.00450669	0.652547	0.999987	0.00153486	0.999991	0.00131155	0.999945	0.00325452	-0.0184597	0.0151767	0.0427378	FALSE	0.872064	FALSE	0.991464	FALSE	0.886634
Q8N6G5	CSGALNACT2	chondroitin sulfate N-acetylgalactosaminyltransferase 2	['NM_018590']	10	43650598	43678987	0.377662	0.635376	0.37766	0.633476	0.377704	-0.00502891	0.628723	0.94789	0.177979	0.948214	0.177461	0.943697	0.184516	-0.0249505	0.012682	0.042797	FALSE	0.872064	FALSE	0.991464	FALSE	0.862184
A5PLL1	ANKRD34B	ankyrin repeat domain 34B	['NM_001004441']	5	79854297	79855838	0.111683	0.279925	0.111918	0.278887	0.108598	-0.00941419	0.40843	0.54191	0.28814	0.542429	0.28839	0.535183	0.284818	-0.0252826	0.0123709	0.0427979	FALSE	0.872064	FALSE	0.970864	FALSE	0.860884
Q9NYB0	TERF2IP	TERF2 interacting protein	['NM_018975']	16	75681781	75690506	0.218749	0.92891	0.218373	0.925309	0.223557	-0.0162979	0.0846001	0.998555	0.0309921	0.998599	0.0305259	0.997994	0.0364949	-0.0179894	0.0398206	0.0428621	FALSE	0.872367	FALSE	0.897955	FALSE	0.946842
Q8NGL1	OR5D18	olfactory receptor family 5 subfamily D member 18	['NM_001001952']	11	55587106	55588044	0.0658502	0.13906	0.0658723	0.137977	0.0655588	-0.0164832	0.078602	0.415657	0.231283	0.415644	0.231377	0.415818	0.230067	0.000755615	0.834888	0.0429379	FALSE	0.872907	FALSE	0.897955	FALSE	0.999125
Q66K66	TMEM198	transmembrane protein 198	['NM_001005209']	2	220409450	220414573	0.197092	0.951192	0.196366	0.946739	0.206224	-0.0221137	0.030851	0.999609	0.0189212	0.999631	0.0183743	0.99932	0.0249454	-0.0141901	0.138745	0.0430285	FALSE	0.873745	FALSE	0.815009	FALSE	0.99554
O94993	SOX30	SRY-box 30	['NM_007017']	5	157053351	157079086	0.0746565	0.975629	0.0744548	0.974266	0.0772155	-0.0179676	0.05872	0.999902	0.00470843	0.999908	0.00457352	0.999823	0.00619623	-0.0156409	0.0789917	0.0432082	FALSE	0.874817	FALSE	0.873091	FALSE	0.946842
P35080	PFN2	profilin 2	['NM_002628']	3	149684279	149688643	0.031186	0.997971	0.0309847	0.997627	0.0336855	-0.0106245	0.258282	1	2.07471e-06	1	2.15327e-06	1	4.8295e-09	-0.00386839	0.136007	0.0432506	FALSE	0.874817	FALSE	0.957751	FALSE	0.992678
Q9NU19	TBC1D22B	TBC1 domain family member 22B	['NM_017772']	6	37225694	37298945	0.0700759	0.98902	0.0706157	0.990718	0.0626431	0.0254458	0.0137449	0.999992	0.00183265	0.999991	0.00190138	1	0.000180744	0.00873983	0.586847	0.0433107	FALSE	0.874817	FALSE	0.721362	FALSE	0.999125
P43304	GPD2	glycerol-3-phosphate dehydrogenase 2	['NM_000408']	2	157332618	157439427	0.122662	0.65436	0.122395	0.651479	0.126048	-0.0231959	0.0204641	0.878058	0.125405	0.878184	0.125383	0.876417	0.125687	-0.0140783	0.148566	0.0433314	FALSE	0.874817	FALSE	0.784961	FALSE	0.999125
Q96HM7	PCED1B	PC-esterase domain containing 1B	['NM_138371']	12	47628847	47630142	0.0326333	0.996788	0.0329759	0.997367	0.0278109	0.0189915	0.082326	0.999999	0.000499004	1	5.84149e-05	0.999982	0.00185246	-0.014198	0.0883972	0.0433884	FALSE	0.874817	FALSE	0.897955	FALSE	0.958276
Q9UPN7	PPP6R1	protein phosphatase 6 regulatory subunit 1	['NM_014931']	19	55741899	55758471	0.0317772	0.990944	0.031639	0.990213	0.0335116	-0.0224284	0.0224702	1.00001	0.00108345	1.00001	0.00109	1.00002	0.000994609	0.0135064	0.223852	0.0433922	FALSE	0.874817	FALSE	0.789781	FALSE	0.999125
B7Z6K7	ZNF814	zinc finger protein 814	['XM_001725708']	19	58384193	58400170	0.161086	0.658653	0.161128	0.657822	0.160541	-0.00516436	0.483758	0.921743	0.111368	0.921593	0.111436	0.923697	0.110465	0.0189665	0.0643697	0.0434271	FALSE	0.874817	FALSE	0.981928	FALSE	0.946842
B2RC85	RSPH10B2	radial spoke head 10 homolog B2	['NM_001099697']	7	6797309	6838171	0.27718	0.747353	0.277107	0.749547	0.278133	0.00790214	0.390745	0.975618	0.113059	0.975762	0.112651	0.973759	0.118216	-0.0173433	0.0740565	0.0436078	FALSE	0.876787	FALSE	0.970864	FALSE	0.946842
A6NMK8	FAM196B	family with sequence similarity 196 member B	['NM_001129891']	5	169291280	169310902	0.0828114	0.862894	0.0828371	0.864609	0.0824639	0.0207412	0.0431159	0.970981	0.0435693	0.970924	0.0436005	0.971721	0.0431579	0.0183695	0.0648858	0.0437188	FALSE	0.876787	FALSE	0.842201	FALSE	0.946842
Q99615	DNAJC7	DnaJ heat shock protein family (Hsp40) member C7	['NM_001144766']	17	40128754	40169434	0.0128265	0.999229	0.012538	0.998941	0.016103	-0.0199841	0.0182562	1	1.21343e-05	1	1.23785e-05	1	8.34718e-06	-0.012447	0.359625	0.043832	FALSE	0.876787	FALSE	0.778538	FALSE	0.999125
O60486	PLXNC1	plexin C1	['NM_005761']	12	94542748	94699058	0.218444	0.755415	0.218368	0.751738	0.219408	-0.0167994	0.109112	0.986632	0.055657	0.986576	0.0558358	0.98736	0.0532839	0.0143621	0.128264	0.0439075	FALSE	0.876787	FALSE	0.905435	FALSE	0.984231
P14373	TRIM27	tripartite motif containing 27	['NM_030950']	6	28871850	28891409	0.0225752	0.99735	0.0226108	0.997291	0.0221089	-0.00264866	0.798066	1.00002	0.000121478	1.00002	0.000123136	1.00002	9.74493e-05	0.0238854	0.0129854	0.0439678	FALSE	0.876787	FALSE	0.991757	FALSE	0.867185
Q6ZS10	CLEC17A	C-type lectin domain family 17 member A	['NM_207390']	19	14693973	14721005	0.283204	0.874308	0.283416	0.876836	0.28044	0.00896408	0.393132	0.997178	0.045813	0.997254	0.0452275	0.996201	0.0528099	-0.0214154	0.0283423	0.0440288	FALSE	0.876787	FALSE	0.970864	FALSE	0.946842
Q9NWS8	RMND1	required for meiotic nuclear division 1 homolog	['NM_017909']	6	151726373	151766946	0.14049	0.891954	0.140541	0.894822	0.139807	0.0204546	0.0591425	0.996624	0.0265223	0.99659	0.0266213	0.997062	0.0252007	0.0181977	0.0612729	0.044049	FALSE	0.876787	FALSE	0.874457	FALSE	0.946842
P24046	GABRR1	gamma-aminobutyric acid type A receptor rho1 subunit	['NM_001256703']	6	89888492	89927041	0.221386	0.479211	0.221645	0.473977	0.217946	-0.0238104	0.0141017	0.929135	0.186118	0.929179	0.186037	0.928568	0.187181	-0.00327248	0.702828	0.0441196	FALSE	0.876787	FALSE	0.728829	FALSE	0.999125
Q15399	TLR1	toll like receptor 1	['NM_003263']	4	38798095	38800452	0.386769	0.605299	0.386739	0.594716	0.387036	-0.0273531	0.0125584	0.980539	0.134626	0.980588	0.134526	0.979903	0.135923	-0.00507113	0.689398	0.0441729	FALSE	0.876787	FALSE	0.705493	FALSE	0.999125
Q9NPH2	ISYNA1	inositol-3-phosphate synthase 1	['NM_016368']	19	18545726	18548789	0.0722574	0.987806	0.0725671	0.989096	0.068108	0.0183327	0.0829472	0.999978	0.00309852	0.999982	0.00284246	0.999927	0.00541427	-0.0126797	0.09	0.0441864	FALSE	0.876787	FALSE	0.897955	FALSE	0.964989
O43186	CRX	cone-rod homeobox	['NM_000554']	19	48337701	48343221	0.0281077	0.997192	0.02839	0.997915	0.0241438	0.0274375	0.012358	0.999997	0.00081068	0.999996	0.000841374	1	8.03365e-06	0.00639779	0.81886	0.0442615	FALSE	0.876787	FALSE	0.705493	FALSE	0.999125
Q2WGN9	GAB4	GRB2 associated binding protein family member 4	['XM_372882']	22	17443626	17489004	0.467651	0.358384	0.467587	0.362003	0.468486	0.00773196	0.382974	0.824753	0.361386	0.825251	0.360979	0.818288	0.366567	-0.0191417	0.0644143	0.0442674	FALSE	0.876787	FALSE	0.970864	FALSE	0.946842
P27037	ACVR2A	activin A receptor type 2A	['NM_001616']	2	148602722	148684840	0.0362024	0.997071	0.0358973	0.996468	0.0399429	-0.0158774	0.0964284	1	5.16874e-05	1	3.87012e-05	0.999999	0.000133726	-0.0138661	0.0557693	0.0442912	FALSE	0.876787	FALSE	0.901096	FALSE	0.946842
O95848	NUDT14	nudix hydrolase 14	['NM_177533']	14	105639361	105647546	0.117644	0.975464	0.117888	0.976596	0.114434	0.00974122	0.353541	1.00003	0.00573166	1.00004	0.0051224	0.999898	0.0108877	-0.0165648	0.020582	0.0443831	FALSE	0.876787	FALSE	0.967472	FALSE	0.913161
O15315	RAD51B	RAD51 paralog B	['NM_001321809']	14	68290261	69061317	0.20038	0.925401	0.200076	0.922855	0.204275	-0.0125895	0.188304	0.99989	0.0134262	0.999911	0.0129021	0.999627	0.0189482	-0.0174967	0.0301629	0.0444363	FALSE	0.876787	FALSE	0.936285	FALSE	0.946842
Q5T1B1	C10orf91	chromosome 10 open reading frame 91	['NM_173541']	10	134258754	134261562	0.0309348	0.997344	0.0307239	0.99705	0.0335481	-0.00914494	0.262044	1	8.3228e-05	1	3.7844e-05	0.999997	0.000279516	-0.0172972	0.0211636	0.0444388	FALSE	0.876787	FALSE	0.958587	FALSE	0.913161
Q8TC12	RDH11	retinol dehydrogenase 11 (all-trans/9-cis/11-cis)	['NM_001252650']	14	68145041	68162420	0.118218	0.975032	0.117831	0.972898	0.123112	-0.0177048	0.0700914	0.999785	0.0100993	0.999799	0.0097636	0.999603	0.0137254	-0.0164492	0.0580428	0.044484	FALSE	0.876787	FALSE	0.897955	FALSE	0.946842
P50895	BCAM	basal cell adhesion molecule (Lutheran blood group)	['NM_005581']	19	45312382	45324175	0.211296	0.79651	0.211425	0.800945	0.209584	0.0210652	0.0354153	0.992208	0.0414872	0.992174	0.0415999	0.992655	0.0399981	0.0118034	0.242494	0.0445874	FALSE	0.876787	FALSE	0.825414	FALSE	0.999125
Q14542	SLC29A2	solute carrier family 29 member 2	['NM_001532']	11	66130910	66139062	0.0783421	0.985247	0.0777389	0.983302	0.0857594	-0.0237535	0.0173869	1.00003	0.00233398	1.00003	0.00238294	1.00004	0.00156673	0.00711134	0.472682	0.0445943	FALSE	0.876787	FALSE	0.763435	FALSE	0.999125
Q9NP66	HMG20A	high mobility group 20A	['NM_018200']	15	77750750	77771654	0.0211423	0.998042	0.021434	0.998583	0.016906	0.0280327	0.0126481	0.999999	0.000450323	0.999999	0.000467103	1	5.73866e-05	0.000261002	0.946371	0.044606	FALSE	0.876787	FALSE	0.705493	FALSE	0.999125
Q9Y2K3	MYH15	myosin heavy chain 15	['XM_036988']	3	108100395	108248112	0.175871	0.330917	0.176127	0.329098	0.172527	-0.0104298	0.252825	0.789794	0.226762	0.789482	0.226699	0.793834	0.227545	0.0191592	0.0735502	0.0446436	FALSE	0.876787	FALSE	0.954488	FALSE	0.946842
Q5JXC2	MIIP	migration and invasion inhibitory protein	['NM_021933']	1	12081784	12091862	0.1611	0.474058	0.16146	0.470307	0.15632	-0.0236088	0.0210112	0.792682	0.20311	0.792674	0.20311	0.792782	0.203113	0.00052835	0.9212	0.0446944	FALSE	0.876787	FALSE	0.784961	FALSE	0.999125
P54098	POLG	DNA polymerase gamma, catalytic subunit	['NM_002693']	15	89859985	89876985	0.199789	0.887838	0.199761	0.887474	0.200163	-0.00182024	0.813099	0.999239	0.0161663	0.999265	0.0159338	0.998901	0.0189205	-0.0207994	0.012971	0.0447124	FALSE	0.876787	FALSE	0.992614	FALSE	0.867185
Q12972	PPP1R8	protein phosphatase 1 regulatory subunit 8	['NM_014110']	1	28157347	28176954	0.0129821	0.999136	0.0126497	0.998811	0.0166993	-0.0219584	0.0127275	1	3.47822e-05	1	3.60991e-05	1	2.83266e-07	-0.00109546	0.906989	0.0447678	FALSE	0.876787	FALSE	0.705493	FALSE	0.999125
O00189	AP4M1	adaptor related protein complex 4 mu 1 subunit	['NM_004722']	7	99699338	99704502	0.239579	0.877469	0.23986	0.883155	0.235863	0.0239074	0.0166326	0.994729	0.04971	0.994684	0.0499175	0.995311	0.0469365	0.0129387	0.240466	0.0447739	FALSE	0.876787	FALSE	0.757304	FALSE	0.999125
O43861	ATP9B	ATPase phospholipid transporting 9B (putative)	['NM_198531']	18	76829411	77137380	0.199925	0.765923	0.199801	0.760895	0.201485	-0.0250585	0.0142123	0.993109	0.0408663	0.993129	0.0407684	0.99284	0.0421154	-0.00697253	0.481681	0.0448548	FALSE	0.876787	FALSE	0.728829	FALSE	0.999125
Q7Z5J8	ANKAR	ankyrin and armadillo repeat containing	['NM_144708']	2	190541217	190611350	0.164822	0.687438	0.165091	0.68857	0.161298	0.00694093	0.465338	0.892206	0.058054	0.892162	0.0581141	0.892775	0.0572686	0.0106275	0.289754	0.0448619	FALSE	0.876787	FALSE	0.977429	FALSE	0.999125
A6NC57	ANKRD62	ankyrin repeat domain 62	['NM_001277333']	18	12094017	12127935	0.216217	0.390509	0.216125	0.391236	0.217413	0.00335682	0.725651	0.872377	0.165419	0.872092	0.165448	0.876073	0.165007	0.0240951	0.01398	0.0449791	FALSE	0.876877	FALSE	0.991464	FALSE	0.886587
Q6PCB8	EMB	embigin	['NM_198449']	5	49695110	49736985	0.0286755	0.995624	0.0284661	0.994925	0.0312574	-0.0234044	0.0162067	0.999996	0.000874752	0.999996	0.000907396	1	0.000106199	0.00725228	0.605685	0.0450954	FALSE	0.876877	FALSE	0.757304	FALSE	0.999125
P00746	CFD	complement factor D	['NM_001928']	19	859690	863235	0.134594	0.975516	0.133845	0.972137	0.143909	-0.0243115	0.0225099	0.999936	0.00723912	0.999942	0.00692229	0.999858	0.0105143	-0.00945842	0.259164	0.0451185	FALSE	0.876877	FALSE	0.789781	FALSE	0.999125
Q92623	TTC9	tetratricopeptide repeat domain 9	['XM_027236']	14	71108847	71137869	0.108548	0.766204	0.10876	0.767477	0.10575	0.0118696	0.226765	0.913091	0.063753	0.913198	0.0637749	0.911706	0.0634551	-0.0234571	0.0183154	0.0451712	FALSE	0.876877	FALSE	0.944826	FALSE	0.907773
Q8WUD6	CHPT1	choline phosphotransferase 1	['NM_020244']	12	102091640	102122720	0.481364	0.513792	0.481359	0.513416	0.481453	-0.000780567	0.795207	0.919606	0.26401	0.920066	0.263326	0.913636	0.272664	-0.0239899	0.0147868	0.045201	FALSE	0.876877	FALSE	0.991464	FALSE	0.886587
Q8TB03	CXorf38	chromosome X open reading frame 38	['NM_144970']	X	40489870	40506772	0.10842	0.981553	0.108292	0.980797	0.110068	-0.00692503	0.469001	0.999885	0.00811838	0.999901	0.00753654	0.999678	0.0135592	-0.0202941	0.0147633	0.0452312	FALSE	0.876877	FALSE	0.977787	FALSE	0.886587
Q9NRH1	YAE1D1	Yae1 domain containing 1	['NM_020192']	7	39606018	39612302	0.262653	0.87943	0.263013	0.885054	0.257892	0.0215928	0.0284723	0.995774	0.0494329	0.995719	0.0497571	0.996488	0.0450164	0.0162092	0.118055	0.0452569	FALSE	0.876877	FALSE	0.805806	FALSE	0.979426
Q14106	TOB2	transducer of ERBB2, 2	['NM_016272']	22	41832318	41833349	0.0294537	0.996531	0.0296265	0.996948	0.0271127	0.0146615	0.113261	0.999998	0.000736964	0.999998	0.000741884	1.00001	0.000669914	0.0134119	0.0693299	0.0452627	FALSE	0.876877	FALSE	0.90799	FALSE	0.946842
Q4KMQ2	ANO6	anoctamin 6	['NM_001025356']	12	45610105	45823091	0.0442131	0.99225	0.0441258	0.991411	0.0453247	-0.0187577	0.0552006	1.00001	0.00094007	1.00001	0.000947788	1.00002	0.000833555	0.0151937	0.0883531	0.0454186	FALSE	0.878937	FALSE	0.871513	FALSE	0.958276
Q9NZV1	CRIM1	cysteine rich transmembrane BMP regulator 1	['NM_016441']	2	36583436	36775841	0.115799	0.958223	0.11554	0.956151	0.119094	-0.0176558	0.0931203	0.999962	0.00576999	0.999955	0.00586456	1.00005	0.00436208	0.0190125	0.0693913	0.0454901	FALSE	0.879359	FALSE	0.900486	FALSE	0.946842
Q8NGC2	OR4E2	olfactory receptor family 4 subfamily E member 2	['NM_001001912']	14	22133297	22134235	0.168753	0.132504	0.168016	0.136289	0.178001	0.0218662	0.0211438	0.725336	0.340028	0.725137	0.340071	0.727906	0.339485	0.00814967	0.384112	0.0455649	FALSE	0.879845	FALSE	0.787469	FALSE	0.999125
Q9NXV6	CDKN2AIP	CDKN2A interacting protein	['NM_017632']	4	184365951	184368577	0.201998	0.203271	0.202584	0.198935	0.194212	-0.0218512	0.0345485	0.555194	0.38491	0.555042	0.384899	0.557174	0.385068	0.00553889	0.545621	0.0456596	FALSE	0.880713	FALSE	0.819168	FALSE	0.999125
P13489	RNH1	ribonuclease/angiogenin inhibitor 1	['NM_203389']	11	494694	502162	0.419032	0.58451	0.418821	0.574753	0.421665	-0.0232177	0.0219944	0.974213	0.147488	0.974351	0.147074	0.972416	0.152756	-0.0129088	0.170677	0.0458371	FALSE	0.880916	FALSE	0.789781	FALSE	0.999125
P07951	TPM2	tropomyosin 2 (beta)	['NM_003289']	9	35683159	35689814	0.47448	0.388701	0.474645	0.378617	0.472258	-0.0212993	0.0299985	0.856505	0.339767	0.856934	0.339368	0.850948	0.344875	-0.0174969	0.0604683	0.0459762	FALSE	0.880916	FALSE	0.810078	FALSE	0.946842
Q9NUQ8	ABCF3	ATP binding cassette subfamily F member 3	['NM_018358']	3	183903996	183911483	0.27075	0.895695	0.271252	0.901696	0.264107	0.0224161	0.0213302	0.997864	0.0403558	0.997828	0.0407131	0.998341	0.035399	0.0134515	0.206108	0.0460096	FALSE	0.880916	FALSE	0.787469	FALSE	0.999125
P0CJ70	MTRNR2L3	MT-RNR2-like 3	['NM_001190472']	20	55934024	55934095	0.107001	0.975019	0.106827	0.973759	0.109229	-0.0116715	0.208515	0.999743	0.0100832	0.99976	0.00974726	0.999521	0.0137103	-0.0201203	0.0226969	0.0460367	FALSE	0.880916	FALSE	0.941083	FALSE	0.917252
Q9H3S1	SEMA4A	semaphorin 4A	['NM_022367']	1	156124370	156146785	0.116238	0.956925	0.116241	0.957194	0.116203	0.00231459	0.784326	0.999919	0.0061004	0.999929	0.00577908	0.999784	0.00930963	-0.0187443	0.0139471	0.0460784	FALSE	0.880916	FALSE	0.991464	FALSE	0.886587
Q8IZ73	RPUSD2	RNA pseudouridylate synthase domain containing 2	['NM_152260']	15	40861537	40866457	0.0501762	0.993561	0.0502418	0.993882	0.0493195	0.00644035	0.519251	0.999998	0.00116423	0.999997	0.00118834	1.00001	0.000787432	0.0166485	0.0175639	0.0461185	FALSE	0.880916	FALSE	0.98316	FALSE	0.906824
Q9BQB6	VKORC1	vitamin K epoxide reductase complex subunit 1	['NM_024006']	16	31102458	31106050	0.110481	0.984208	0.110171	0.982766	0.114417	-0.0128377	0.198112	1.00034	0.00534796	1.00035	0.00475467	1.00025	0.010309	-0.0121988	0.0872794	0.0461847	FALSE	0.880916	FALSE	0.936285	FALSE	0.958276
Q9H2U9	ADAM7	ADAM metallopeptidase domain 7	['NM_003817']	8	24298622	24365046	0.367139	0.596834	0.367158	0.588362	0.366827	-0.0230845	0.020793	0.945523	0.174376	0.945717	0.174109	0.943001	0.177787	-0.015437	0.128842	0.046255	FALSE	0.880916	FALSE	0.784961	FALSE	0.984231
P09874	PARP1	poly(ADP-ribose) polymerase 1	['NM_001618']	1	226549164	226595630	0.297487	0.80468	0.297354	0.80058	0.299196	-0.0137459	0.203252	0.987387	0.0822297	0.987528	0.081788	0.985567	0.087737	-0.0231148	0.017871	0.0462554	FALSE	0.880916	FALSE	0.937366	FALSE	0.906824
O14495	PLPP3	phospholipid phosphatase 3	['NM_003713']	1	56962226	57044689	0.0149354	0.99933	0.0144098	0.998966	0.0205629	-0.0205002	0.0307284	1	8.58197e-06	1	8.89285e-06	1	1.79983e-06	-0.0162529	0.225013	0.0462893	FALSE	0.880916	FALSE	0.815009	FALSE	0.999125
Q6NXT6	TAPT1	transmembrane anterior posterior transformation 1	['NM_153365']	4	16164934	16228080	0.0734111	0.987956	0.0735306	0.98856	0.0718449	0.00830134	0.413588	0.999995	0.00197066	0.999993	0.00201765	1.00002	0.0012059	0.0149668	0.0224164	0.0463545	FALSE	0.880916	FALSE	0.970864	FALSE	0.917252
Q5XKK7	FAM219B	family with sequence similarity 219 member B	['NM_020447']	15	75194963	75199141	0.0319143	0.99679	0.0317361	0.996178	0.034136	-0.0185861	0.0609614	1	0.000157715	1	0.000105167	1	0.000451543	0.0126952	0.0739482	0.0463966	FALSE	0.880916	FALSE	0.878507	FALSE	0.946842
Q6UX07	DHRS13	dehydrogenase/reductase 13	['NM_144683']	17	27225462	27229962	0.13389	0.927588	0.133855	0.926301	0.134338	-0.00959591	0.290893	0.997483	0.0212024	0.997452	0.0213303	0.997884	0.0194667	0.0211386	0.0446633	0.0464366	FALSE	0.880916	FALSE	0.963087	FALSE	0.946842
Q9UJF2	RASAL2	RAS protein activator like 2	['NM_170692']	1	178310731	178442371	0.0269795	0.996101	0.0269632	0.995919	0.0271906	-0.00673914	0.502428	1.00001	0.000236615	1	0.000226414	1.00001	0.000342313	0.0209782	0.0155892	0.0464713	FALSE	0.880916	FALSE	0.98316	FALSE	0.886634
O75354	ENTPD6	ectonucleoside triphosphate diphosphohydrolase 6 (putative)	['NM_001114089']	20	25187173	25206230	0.0778285	0.445112	0.077758	0.446508	0.0787287	0.0178303	0.0725342	0.694757	0.0926204	0.694675	0.0924819	0.695826	0.0943942	0.01232	0.225272	0.0464961	FALSE	0.880916	FALSE	0.897955	FALSE	0.999125
Q8IZC7	ZNF101	zinc finger protein 101	['NM_033204']	19	19779773	19791106	0.286995	0.857766	0.286969	0.857304	0.287342	-0.00160657	0.833134	0.995172	0.052993	0.995263	0.0523685	0.993997	0.0604966	-0.0223737	0.01449	0.0465073	FALSE	0.880916	FALSE	0.995205	FALSE	0.886587
P98179	RBM3	RNA binding motif (RNP1, RRM) protein 3	['NM_006743']	X	48433569	48435471	0.0190884	0.999343	0.0190797	0.999324	0.0192014	-0.00101429	0.964963	1	1.20579e-06	1	1.25148e-06	1	2.56939e-09	-0.00453629	0.01886	0.0465634	FALSE	0.880916	FALSE	0.999214	FALSE	0.913161
O00273	DFFA	DNA fragmentation factor subunit alpha	['NM_004401']	1	10521550	10532515	0.145514	0.971033	0.144901	0.968115	0.15321	-0.0195656	0.0466068	1.00001	0.00363744	1.00002	0.00284718	0.999962	0.00892434	-0.0083067	0.14021	0.0466145	FALSE	0.880916	FALSE	0.859135	FALSE	0.995867
Q9NRJ5	PAPOLB	poly(A) polymerase beta	['NM_020144']	7	4899531	4901438	0.161822	0.809171	0.161689	0.807227	0.163531	-0.0119597	0.198318	0.991991	0.0437471	0.99193	0.0437972	0.992785	0.0430868	0.0196813	0.0338629	0.0467293	FALSE	0.880916	FALSE	0.936285	FALSE	0.946842
P17039	ZNF30	zinc finger protein 30	['NM_194325']	19	35420852	35435739	0.349225	0.408972	0.349035	0.416641	0.351623	0.0218916	0.0407437	0.962955	0.159323	0.96277	0.159579	0.965351	0.15596	0.0163582	0.104279	0.0467588	FALSE	0.880916	FALSE	0.842201	FALSE	0.971587
Q8TDM6	DLG5	discs large MAGUK scaffold protein 5	['NM_004747']	10	79552201	79686278	0.0485031	0.945462	0.048656	0.945936	0.046476	0.00995672	0.324523	0.987333	0.0102255	0.987322	0.0102231	0.987482	0.0102552	0.0156589	0.105207	0.046838	FALSE	0.880916	FALSE	0.965933	FALSE	0.971587
Q9BZC7	ABCA2	ATP binding cassette subfamily A member 2	['NM_001606']	9	139902384	139922592	0.0362355	0.679945	0.036197	0.680073	0.0367326	0.00350812	0.64037	0.806532	0.01067	0.806522	0.0105689	0.806658	0.011902	0.0120907	0.237206	0.0468518	FALSE	0.880916	FALSE	0.991464	FALSE	0.999125
Q14679	TTLL4	tubulin tyrosine ligase like 4	['NM_014640']	2	219602400	219619109	0.0771869	0.927579	0.0773757	0.929316	0.0746821	0.0228377	0.0272733	0.991255	0.0170377	0.991241	0.0170528	0.991437	0.0168412	0.0115679	0.235788	0.0468688	FALSE	0.880916	FALSE	0.805806	FALSE	0.999125
Q9H2H8	PPIL3	peptidylprolyl isomerase like 3	['NM_032472']	2	201736121	201752338	0.324074	0.819162	0.324427	0.82726	0.319381	0.0251541	0.0142217	0.98954	0.0832328	0.989527	0.0832794	0.989698	0.08263	0.0020558	0.812176	0.0469429	FALSE	0.880916	FALSE	0.728829	FALSE	0.999125
Q7L1T6	CYB5R4	cytochrome b5 reductase 4	['NM_016230']	6	84569502	84669594	0.0825523	0.987656	0.0823346	0.986728	0.085323	-0.0110669	0.219506	1.00003	0.00295268	1.00004	0.00202963	0.999957	0.00826529	-0.0137806	0.0294656	0.0469623	FALSE	0.880916	FALSE	0.943107	FALSE	0.946842
Q8N782	ZNF525	zinc finger protein 525	['NR_003699']	19	53884679	53885269	0.0341183	0.997258	0.0340316	0.996972	0.0352229	-0.00827882	0.450675	0.999995	0.00127955	0.999994	0.00132791	1	5.4818e-05	0.00687722	0.0195416	0.0469799	FALSE	0.880916	FALSE	0.97358	FALSE	0.913161
Q7Z2Q7	LRRC70	leucine rich repeat containing 70	['XR_042302']	5	61875266	61877131	0.0797782	0.976405	0.0796396	0.975489	0.081552	-0.0113704	0.228931	0.999745	0.00703998	0.999734	0.00717813	0.999882	0.0049081	0.0240562	0.0460907	0.0470134	FALSE	0.880916	FALSE	0.944826	FALSE	0.946842
Q8N4B5	PRR18	proline rich 18	['NM_175922']	6	166720746	166721630	0.191131	0.334963	0.190747	0.338129	0.196026	0.0163711	0.0883633	0.677223	0.308615	0.676743	0.308595	0.683436	0.308819	0.0216802	0.026663	0.0474876	FALSE	0.884525	FALSE	0.897955	FALSE	0.943449
Q8TDN1	KCNG4	potassium voltage-gated channel modifier subfamily G member 4	['NM_172347']	16	84255826	84271091	0.362127	0.382515	0.36229	0.377807	0.359989	-0.0130365	0.239515	0.920831	0.239623	0.921261	0.23914	0.915265	0.245736	-0.024727	0.0173457	0.0475266	FALSE	0.884525	FALSE	0.947143	FALSE	0.906824
Q9H9H4	VPS37B	VPS37B, ESCRT-I subunit	['NM_024667']	12	123351666	123380609	0.058949	0.990097	0.0586275	0.989049	0.0629621	-0.0172187	0.0617377	1.00001	0.000669903	1.00001	0.000506142	0.999994	0.00171599	-0.0112564	0.106509	0.0476072	FALSE	0.884525	FALSE	0.880815	FALSE	0.971587
A2VCK2	DCDC2B	doublecortin domain containing 2B	['XM_940631']	1	32674695	32681495	0.221862	0.932763	0.221199	0.92778	0.23024	-0.0220715	0.0190336	0.998841	0.0286006	0.998868	0.0281875	0.998496	0.0334955	-0.0120126	0.252703	0.0476586	FALSE	0.884525	FALSE	0.780353	FALSE	0.999125
O00505	KPNA3	karyopherin subunit alpha 3	['NM_002267']	13	50275939	50366642	0.0793285	0.98614	0.0797983	0.988158	0.0729446	0.0263895	0.0136515	0.999955	0.00426231	0.999954	0.00427647	0.999962	0.00407458	0.00174927	0.821626	0.0476835	FALSE	0.884525	FALSE	0.72037	FALSE	0.999125
Q8WZ60	KLHL6	kelch like family member 6	['NM_130446']	3	183209718	183273441	0.0475044	0.994682	0.0471167	0.993567	0.0522599	-0.0224176	0.0283487	1.00001	0.000162618	1.00001	0.000167496	1.00001	7.46551e-05	-0.0124475	0.271275	0.0477504	FALSE	0.884525	FALSE	0.805806	FALSE	0.999125
P60660	MYL6	myosin light chain 6	['NM_021019']	12	56552186	56554435	0.0715312	0.987841	0.0714416	0.987599	0.0726855	-0.0033551	0.807705	0.999947	0.00405593	0.999955	0.00376515	0.999853	0.0067762	-0.0185104	0.013688	0.0478324	FALSE	0.884525	FALSE	0.992614	FALSE	0.886587
Q99726	SLC30A3	solute carrier family 30 member 3	['NM_001318949']	2	27478183	27485774	0.041424	0.996598	0.0409033	0.995771	0.0476549	-0.018637	0.0496309	0.999998	0.000639055	1	6.0381e-05	0.999967	0.00237759	-0.0199316	0.0692504	0.0479282	FALSE	0.884525	FALSE	0.859929	FALSE	0.946842
Q9H082	RAB33B	RAB33B, member RAS oncogene family	['NM_031296']	4	140375350	140394277	0.0754587	0.992376	0.0748069	0.990533	0.0834309	-0.0232591	0.0141543	0.999995	0.0018863	0.999994	0.00195771	1	3.42447e-05	0.00385677	0.882508	0.0479496	FALSE	0.884525	FALSE	0.728829	FALSE	0.999125
Q6ZVT0	TTLL10	tubulin tyrosine ligase like 10	['NM_153254']	1	1114596	1133224	0.240999	0.773762	0.241079	0.779577	0.239896	0.0241792	0.0226853	0.99977	0.0373664	0.999796	0.0373545	0.999421	0.0375198	-0.0100371	0.313858	0.048147	FALSE	0.884525	FALSE	0.789781	FALSE	0.999125
P61513	RPL37A	ribosomal protein L37a	['NM_000998']	2	217363598	217366124	0.000378051	0.999995	0.000364018	0.999992	0.000527151	-0.00595748	0.410171	1	8.32594e-10	1	8.17657e-10	1	1.00621e-09	-0.0188831	0.0156217	0.0481544	FALSE	0.884525	FALSE	0.970864	FALSE	0.886634
Q12796	PNRC1	proline rich nuclear receptor coactivator 1	['NM_006813']	6	89790614	89793912	0.0578229	0.987663	0.0578719	0.988353	0.0571832	0.0119839	0.23247	0.999962	0.00262158	0.999966	0.00247279	0.999907	0.00408586	-0.0174844	0.0385049	0.0481884	FALSE	0.884525	FALSE	0.94559	FALSE	0.946842
Q86X45	LRRC6	leucine rich repeat containing 6	['NM_012472']	8	133584557	133687739	0.125334	0.875386	0.125352	0.874463	0.1251	-0.00737523	0.468288	0.992022	0.0269688	0.992069	0.0269193	0.991425	0.0275976	-0.0236207	0.0169134	0.0482125	FALSE	0.884525	FALSE	0.977787	FALSE	0.906824
Q6P4Q7	CNNM4	cyclin and CBS domain divalent metal cation transport mediator 4	['NM_020184']	2	97426737	97475251	0.0202072	0.9973	0.0200829	0.996994	0.0217536	-0.0146136	0.129768	1	0.000111164	1	0.000107222	1	0.000153326	0.0179244	0.0535237	0.0482204	FALSE	0.884525	FALSE	0.912639	FALSE	0.946842
O95817	BAG3	BCL2 associated athanogene 3	['NM_004281']	10	121411188	121436791	0.145225	0.876253	0.145279	0.879696	0.144493	0.0237673	0.0153487	0.992134	0.0354663	0.99213	0.0354937	0.992184	0.0351117	0.0015279	0.877247	0.0482286	FALSE	0.884525	FALSE	0.755416	FALSE	0.999125
Q5T5A8	LCE3C	late cornified envelope 3C	['NM_178434']	1	152573208	152573489	0.0447224	0.992908	0.0446649	0.993049	0.0454625	0.00312047	0.655556	0.999989	0.00165051	0.999993	0.00107903	0.999938	0.00478934	-0.0159984	0.017241	0.0482471	FALSE	0.884525	FALSE	0.991464	FALSE	0.906824
Q86XH1	IQCA1	IQ motif containing with AAA domain 1	['NM_024726']	2	237233334	237415910	0.142021	0.949957	0.141803	0.947283	0.144804	-0.0186573	0.0745228	0.999621	0.0105446	0.999609	0.0107523	0.999777	0.00733841	0.0182427	0.130067	0.0482776	FALSE	0.884525	FALSE	0.897955	FALSE	0.987972
Q70EK8	USP53	ubiquitin specific peptidase 53	['XM_052597']	4	120160915	120214363	0.0635285	0.941149	0.0636494	0.942214	0.061935	0.0169602	0.0852716	0.995473	0.0141221	0.995454	0.0141462	0.995718	0.0138036	0.0188335	0.0502587	0.0483002	FALSE	0.884525	FALSE	0.897955	FALSE	0.946842
P55060	CSE1L	chromosome segregation 1 like	['NM_001316']	20	47675001	47712972	0.0260806	0.99748	0.0263783	0.99811	0.0218508	0.0260152	0.0168214	1.00001	0.000502327	1.00001	0.000487355	1.00001	0.000666631	0.000749291	0.920542	0.0483159	FALSE	0.884525	FALSE	0.757304	FALSE	0.999125
Q7L014	DDX46	DEAD-box helicase 46	['NM_014829']	5	134094629	134164393	0.0373332	0.994074	0.0370642	0.993217	0.040652	-0.0220259	0.0161742	0.999993	0.00120791	0.999993	0.00124658	0.999998	0.000478672	0.00602057	0.689359	0.0483509	FALSE	0.884525	FALSE	0.757304	FALSE	0.999125
Q5U4N7	GDF5OS	growth differentiation factor 5 opposite strand	[]	20	34021957	34022706	0.155017	0.831128	0.155009	0.833248	0.155113	0.0136714	0.127205	0.986626	0.0519181	0.986689	0.0518136	0.985802	0.0532492	-0.0168962	0.0888481	0.0483655	FALSE	0.884525	FALSE	0.91146	FALSE	0.958276
Q9Y616	IRAK3	interleukin 1 receptor associated kinase 3	['NM_001142523']	12	66583080	66641948	0.105307	0.791488	0.105271	0.79104	0.105779	-0.00424564	0.706701	0.909434	0.0415589	0.909494	0.0415805	0.908652	0.0412724	-0.0203191	0.0436469	0.0484114	FALSE	0.884525	FALSE	0.991464	FALSE	0.946842
P52429	DGKE	diacylglycerol kinase epsilon	['NM_003647']	17	54912157	54940149	0.0570432	0.990165	0.0568416	0.989642	0.0595937	-0.00898782	0.396821	1.00001	0.000680111	1.00001	0.000547584	0.99999	0.00160338	-0.0178545	0.0181937	0.0484129	FALSE	0.884525	FALSE	0.970864	FALSE	0.906824
Q96ER3	SAAL1	serum amyloid A like 1	['NM_138421']	11	18101949	18127588	0.267005	0.71058	0.26713	0.717114	0.265316	0.0245418	0.0184514	0.978015	0.0826632	0.977956	0.0826859	0.978773	0.0823695	0.00990044	0.283115	0.0485289	FALSE	0.884525	FALSE	0.779475	FALSE	0.999125
Q9C0E2	XPO4	exportin 4	['NM_022459']	13	21357864	21476877	0.0405767	0.988065	0.0403465	0.987094	0.0434418	-0.0231525	0.0145077	0.999963	0.00195339	0.999963	0.00194115	0.99996	0.00210562	-0.00153376	0.724963	0.0485627	FALSE	0.884525	FALSE	0.732926	FALSE	0.999125
P62424	RPL7A	ribosomal protein L7a	['NM_000972']	9	136215099	136218218	0.0751028	0.989179	0.0748122	0.987859	0.0787656	-0.0171819	0.0624186	0.999985	0.00235857	0.999989	0.00202502	0.999944	0.00495092	-0.0118967	0.0888639	0.0485779	FALSE	0.884525	FALSE	0.88115	FALSE	0.958276
Q8NH90	OR5AK2	olfactory receptor family 5 subfamily AK member 2	['NM_001005323']	11	56756389	56757315	0.28306	0.347762	0.282728	0.353399	0.287295	0.0197788	0.0524428	0.813143	0.278043	0.812731	0.278121	0.818477	0.276985	0.0207009	0.0499606	0.0485925	FALSE	0.884525	FALSE	0.866035	FALSE	0.946842
Q969S9	GFM2	G elongation factor mitochondrial 2	['NM_032380']	5	74017483	74059567	0.474463	0.599922	0.474332	0.590361	0.476081	-0.0201198	0.04364	0.9504	0.212065	0.950692	0.211468	0.946608	0.219637	-0.0189452	0.054156	0.0486047	FALSE	0.884525	FALSE	0.842201	FALSE	0.946842
Q9UK10	ZNF225	zinc finger protein 225	['NM_001321685']	19	44619981	44636885	0.0980997	0.969391	0.0980336	0.969548	0.0989568	0.00159953	0.752601	1.00025	0.00908493	1.00027	0.00888873	1.00004	0.0113225	-0.0226422	0.0139394	0.0487437	FALSE	0.885366	FALSE	0.991464	FALSE	0.886587
Q9H469	FBXL15	F-box and leucine rich repeat protein 15	['XM_370575']	10	104180887	104182747	0.0794564	0.990095	0.0795161	0.990271	0.0786829	0.002231	0.845011	0.999992	0.00222853	0.999992	0.00231286	1	5.65989e-05	0.00580305	0.0143035	0.0487509	FALSE	0.885366	FALSE	0.996355	FALSE	0.886587
P40425	PBX2	PBX homeobox 2	['NM_002586']	6	32154162	32157692	0.0614668	0.992566	0.0608689	0.991215	0.0687374	-0.0208215	0.0237423	0.999978	0.00278719	0.999977	0.00289152	0.999996	0.000300869	0.0092745	0.5135	0.048987	FALSE	0.887603	FALSE	0.80363	FALSE	0.999125
P0C1S8	WEE2	WEE1 homolog 2	['NM_001105558']	7	141408559	141430117	0.0187527	0.998732	0.0186348	0.998498	0.0202183	-0.0120434	0.247843	1	3.6285e-05	1	3.73752e-05	1	1.66022e-05	-0.0215497	0.0321584	0.0491307	FALSE	0.887603	FALSE	0.951299	FALSE	0.946842
Q8N1N2	DYNAP	dynactin associated protein	['NM_173629']	18	52258436	52265373	0.171672	0.643454	0.171511	0.641235	0.173736	-0.0128486	0.170249	0.937188	0.100613	0.937021	0.10066	0.939355	0.099975	0.0232696	0.024731	0.0491605	FALSE	0.887603	FALSE	0.930598	FALSE	0.92228
P46019	PHKA2	phosphorylase kinase regulatory subunit alpha 2	['NM_000292']	X	18911606	19002050	0.0486991	0.985906	0.0483335	0.984816	0.0531993	-0.0214527	0.0328914	0.999986	0.0017085	0.999985	0.00172938	1.00001	0.00141033	0.0131199	0.215307	0.0491984	FALSE	0.887603	FALSE	0.816725	FALSE	0.999125
Q9NRQ2	PLSCR4	phospholipid scramblase 4	['NM_020353']	3	145912201	145939858	0.238613	0.728452	0.238545	0.730126	0.239502	0.0070033	0.456324	0.993418	0.0726664	0.993536	0.0726009	0.991888	0.0734962	-0.0225496	0.0240003	0.0492071	FALSE	0.887603	FALSE	0.975626	FALSE	0.92228
P0DMB2	C8orf88	chromosome 8 open reading frame 88	['NM_001190972']	8	91971238	91992663	0.0203163	0.998593	0.0204458	0.99884	0.0185551	0.0126267	0.218639	0.999998	0.000638873	0.999998	0.000662976	1	3.89195e-05	0.00636819	0.0334595	0.0492582	FALSE	0.887603	FALSE	0.943107	FALSE	0.946842
O00230	CORT	cortistatin	['NM_001302']	1	10510281	10511649	0.0188953	0.998835	0.0193521	0.999185	0.0114248	0.0219925	0.0682975	0.999999	0.000230431	0.999999	0.000239145	1	8.40415e-06	0.00446109	0.0995954	0.0494002	FALSE	0.887603	FALSE	0.894944	FALSE	0.971587
A8K2U0	A2ML1	alpha-2-macroglobulin like 1	['NM_144670']	12	8975248	9027604	0.19779	0.335298	0.197759	0.339985	0.198154	0.023675	0.0145993	0.882907	0.222368	0.882818	0.222671	0.884067	0.2184	0.00566398	0.537968	0.0494351	FALSE	0.887603	FALSE	0.735468	FALSE	0.999125
Q8N0S2	SYCE1	synaptonemal complex central element protein 1	['NM_201564']	10	135368499	135379033	0.235136	0.88332	0.235331	0.887079	0.232577	0.0160661	0.0862254	1.01692	0.0436742	1.01693	0.0437625	1.01686	0.0425152	-0.0014784	0.786661	0.0494593	FALSE	0.887603	FALSE	0.897955	FALSE	0.999125
Q8N2M4	TMEM86A	transmembrane protein 86A	['NM_153347']	11	18720434	18723553	0.152442	0.96957	0.151896	0.966418	0.159321	-0.0202542	0.0326642	0.999653	0.0156769	0.999641	0.0159325	0.999801	0.0118754	0.0113476	0.338102	0.0496636	FALSE	0.887603	FALSE	0.816725	FALSE	0.999125
Q92800	EZH1	enhancer of zeste 1 polycomb repressive complex 2 subunit	['NM_001991']	17	40854553	40880959	0.0591848	0.993462	0.059325	0.99344	0.0573392	-0.000392817	0.975695	0.999995	0.00159969	0.999995	0.00166019	1	5.70031e-05	0.00797634	0.014296	0.0496862	FALSE	0.887603	FALSE	0.999317	FALSE	0.886587
Q92945	KHSRP	KH-type splicing regulatory protein	['NM_003685']	19	6414126	6424712	0.0651807	0.986683	0.0653275	0.987261	0.0632474	0.00898023	0.48543	0.999941	0.00360665	0.999948	0.00343691	0.999855	0.00533809	-0.0207667	0.0224601	0.0497165	FALSE	0.887603	FALSE	0.982561	FALSE	0.917252
P12644	BMP4	bone morphogenetic protein 4	['NM_001202']	14	54416753	54418940	0.0634519	0.900656	0.0634236	0.901454	0.0638166	0.0125375	0.227396	0.979059	0.030211	0.979013	0.0302314	0.979657	0.02994	0.0214179	0.0207278	0.0497592	FALSE	0.887603	FALSE	0.944826	FALSE	0.913161
Q9NY33	DPP3	dipeptidyl peptidase 3	['NM_001256670']	11	66249672	66276719	0.421787	0.602297	0.421815	0.611208	0.421351	0.0211377	0.0302442	1.01505	0.147556	1.01519	0.147566	1.01323	0.147412	-0.013314	0.167508	0.049779	FALSE	0.887603	FALSE	0.811209	FALSE	0.999125
B1AJZ9	FHAD1	forkhead associated phosphopeptide binding domain 1	['NM_052929']	1	15578281	15723906	0.122579	0.725388	0.122475	0.722486	0.123893	-0.0235624	0.0208707	0.97906	0.0610607	0.979053	0.0610617	0.979153	0.0610502	0.00164892	0.890849	0.0497815	FALSE	0.887603	FALSE	0.784961	FALSE	0.999125
Q96R48	OR2A5	olfactory receptor family 2 subfamily A member 5	['NM_012365']	7	143747495	143748427	0.437608	0.524405	0.437554	0.534171	0.438226	0.0223018	0.0270394	0.957055	0.188829	0.956865	0.189137	0.959524	0.184775	0.0142222	0.134256	0.0497873	FALSE	0.887603	FALSE	0.805806	FALSE	0.992678
Q8TD55	PLEKHO2	pleckstrin homology domain containing O2	['NM_025201']	15	65134216	65158084	0.125163	0.946102	0.124921	0.944313	0.128246	-0.0141283	0.131318	0.999458	0.0101407	0.999445	0.0103496	0.99963	0.00688025	0.0210867	0.0659375	0.0498365	FALSE	0.887603	FALSE	0.913476	FALSE	0.946842
P29972	AQP1	aquaporin 1 (Colton blood group)	['NM_000385']	7	30951525	30963241	0.261164	0.88947	0.260758	0.885058	0.266344	-0.0167394	0.111739	0.998544	0.0305668	0.998506	0.0310405	0.999044	0.0235788	0.0195363	0.0916168	0.0498714	FALSE	0.887603	FALSE	0.90799	FALSE	0.965763
Q8WVC0	LEO1	LEO1 homolog, Paf1/RNA polymerase II complex component	['NM_138792']	15	52230356	52263942	0.0163865	0.998077	0.0162852	0.997961	0.017647	-0.00683487	0.503225	1	8.95762e-05	1	6.25187e-05	0.999998	0.000247694	-0.0157077	0.0168625	0.0499306	FALSE	0.887603	FALSE	0.98316	FALSE	0.906824
P47897	QARS	glutaminyl-tRNA synthetase	['NM_005051']	3	49133465	49142166	0.259318	0.88901	0.258988	0.884286	0.263539	-0.0180771	0.063024	0.99686	0.0456266	0.996922	0.0451796	0.996054	0.0510622	-0.0180129	0.0591288	0.0499525	FALSE	0.887603	FALSE	0.883877	FALSE	0.946842
O94823	ATP10B	ATPase phospholipid transporting 10B (putative)	['NM_025153']	5	159992463	160115081	0.155358	0.186287	0.154776	0.189767	0.162678	0.0219211	0.0318087	0.51363	0.359376	0.513202	0.359258	0.519179	0.360876	0.0166001	0.0996436	0.0500108	FALSE	0.887603	FALSE	0.815009	FALSE	0.971587
Q6ZST4	LCNL1	lipocalin like 1	['NM_207510']	9	139878039	139879460	0.22807	0.796338	0.22798	0.790533	0.229174	-0.0253958	0.0145019	0.97881	0.0792426	0.978867	0.0791579	0.978063	0.080332	-0.0100902	0.399555	0.0500545	FALSE	0.887603	FALSE	0.732926	FALSE	0.999125
Q86U37	LINC01551	long intergenic non-protein coding RNA 1551	['NR_026731']	14	29242014	29261464	0.0329519	0.9964	0.0331988	0.997198	0.0295577	0.025412	0.0140404	0.999992	0.00131995	0.999991	0.00136993	1	5.87798e-06	0.00932694	0.617061	0.0501349	FALSE	0.887603	FALSE	0.728829	FALSE	0.999125
A6NI28	ARHGAP42	Rho GTPase activating protein 42	['NM_152432']	11	100558410	100859529	0.101849	0.909774	0.101915	0.909875	0.100985	0.000991304	0.985905	0.994817	0.019781	0.99478	0.019901	0.995293	0.0181487	0.0269486	0.014831	0.0501451	FALSE	0.887603	FALSE	1	FALSE	0.886587
Q13316	DMP1	dentin matrix acidic phosphoprotein 1	['NM_001079911']	4	88577645	88584469	0.0618543	0.945625	0.0616082	0.944143	0.064946	-0.0234137	0.0154626	0.995877	0.0149475	0.995877	0.0149691	0.995876	0.0146651	-2.48951e-05	0.897818	0.0502017	FALSE	0.887603	FALSE	0.755416	FALSE	0.999125
Q06732	ZNF33B	zinc finger protein 33B	['NM_006955']	10	43088064	43132376	0.0645003	0.586099	0.0646117	0.585147	0.0630357	-0.0149221	0.128484	0.784367	0.129875	0.784217	0.129794	0.78631	0.130915	0.0160578	0.118546	0.0502112	FALSE	0.887603	FALSE	0.912359	FALSE	0.979426
Q08AH3	ACSM2A	acyl-CoA synthetase medium-chain family member 2A	['NM_001010845']	16	20471437	20497997	0.120985	0.0778356	0.120414	0.0804215	0.128126	0.020799	0.0387562	0.737101	0.367321	0.736804	0.367356	0.740957	0.36686	0.0113137	0.314371	0.0502275	FALSE	0.887603	FALSE	0.840689	FALSE	0.999125
O60476	MAN1A2	mannosidase alpha class 1A member 2	['NM_006699']	1	117910806	118065576	0.0874387	0.972222	0.0877794	0.973416	0.0828928	0.0139815	0.164102	1.00002	0.00392085	1.00002	0.0038729	0.999942	0.00449575	-0.0197497	0.0372618	0.0503862	FALSE	0.88952	FALSE	0.928748	FALSE	0.946842
Q8TD10	MIPOL1	mirror-image polydactyly 1	['NM_138731']	14	37717094	38016173	0.050732	0.994621	0.0512989	0.995805	0.0426981	0.0250833	0.0167582	0.999993	0.00295154	0.999993	0.00303326	0.999988	0.00154057	-0.00238484	0.723496	0.0505216	FALSE	0.890805	FALSE	0.757304	FALSE	0.999125
Q06587	RING1	ring finger protein 1	['NM_002931']	6	33176600	33180173	0.0200341	0.999042	0.0203095	0.999366	0.0160403	0.017706	0.108699	1	7.53778e-06	1	7.15537e-06	1	1.13854e-05	0.0139779	0.0669405	0.0505596	FALSE	0.890805	FALSE	0.904032	FALSE	0.946842
Q8TBE3	FNDC9	fibronectin type III domain containing 9	['NM_001001343']	5	156769873	156770544	0.158084	0.884906	0.158143	0.888454	0.157292	0.0224973	0.025544	0.992351	0.0356023	0.992362	0.035579	0.992212	0.0359037	-0.00420344	0.620539	0.0506166	FALSE	0.890922	FALSE	0.804725	FALSE	0.999125
Q8IV31	TMEM139	transmembrane protein 139	['NM_153345']	7	142983051	142983919	0.0904862	0.973856	0.0902347	0.972423	0.0936789	-0.0155768	0.17366	0.999922	0.00550336	0.999914	0.00559997	1.00003	0.00404664	0.022845	0.0497111	0.0508006	FALSE	0.893273	FALSE	0.933021	FALSE	0.946842
Q9Y2K9	STXBP5L	syntaxin binding protein 5 like	['NM_001308330']	3	120628426	121137941	0.136688	0.864001	0.136743	0.864827	0.135988	0.00605148	0.611242	0.996239	0.0338776	0.996296	0.0337658	0.995506	0.0352869	-0.0228588	0.0168085	0.0509276	FALSE	0.894618	FALSE	0.989012	FALSE	0.906824
Q8IZP0	ABI1	abl interactor 1	['NM_005470']	10	27037502	27149792	0.0721322	0.988975	0.0722444	0.989132	0.0706656	0.00219903	0.780128	0.99999	0.000905326	0.999991	0.00082954	0.999969	0.00158846	-0.0174573	0.017325	0.0509989	FALSE	0.894875	FALSE	0.991464	FALSE	0.906824
Q9Y4X3	CCL27	C-C motif chemokine ligand 27	['NM_006664']	9	34661944	34662630	0.216373	0.916892	0.216517	0.918618	0.214497	0.00801098	0.426925	0.99763	0.0355229	0.997683	0.0351248	0.996942	0.0403237	-0.0196112	0.0329791	0.0510872	FALSE	0.894875	FALSE	0.970864	FALSE	0.946842
Q8N3I7	BBS5	Bardet-Biedl syndrome 5	['NM_152384']	2	170336064	170361089	0.103405	0.978934	0.103833	0.981368	0.0976783	0.0241429	0.0213068	0.999944	0.00542191	0.99994	0.00555283	0.999989	0.00328279	0.0106972	0.346659	0.05119	FALSE	0.894875	FALSE	0.787469	FALSE	0.999125
Q96F10	SAT2	spermidine/spermine N1-acetyltransferase family member 2	['NM_133491']	17	7529768	7530953	0.335163	0.863457	0.334603	0.855706	0.342274	-0.0228997	0.0213552	0.99515	0.0672681	0.99521	0.0668531	0.994373	0.0724301	-0.0120118	0.230511	0.0512166	FALSE	0.894875	FALSE	0.787469	FALSE	0.999125
Q5VTQ0	TTC39B	tetratricopeptide repeat domain 39B	['NM_152574']	9	15172020	15307321	0.103197	0.848359	0.1032	0.847035	0.103161	-0.0128347	0.18101	0.969042	0.0437817	0.969108	0.0437676	0.968185	0.0439573	-0.0210388	0.0385299	0.0512392	FALSE	0.894875	FALSE	0.933021	FALSE	0.946842
Q86W67	FAM228A	family with sequence similarity 228 member A	['NM_001040710']	2	24398350	24413497	0.402409	0.564236	0.402352	0.573357	0.403058	0.0226497	0.0247807	0.926906	0.219226	0.926675	0.219534	0.929902	0.215181	0.0148434	0.109973	0.0512454	FALSE	0.894875	FALSE	0.80363	FALSE	0.976565
Q9BQS2	SYT15	synaptotagmin 15	['NM_031912']	10	46961973	46970448	0.146158	0.911147	0.146375	0.911227	0.143319	0.000551133	0.874838	0.999622	0.00828007	0.999637	0.00823953	0.999427	0.00878654	-0.0246929	0.0159982	0.0513354	FALSE	0.895562	FALSE	0.997442	FALSE	0.895243
B1ANS9	WDR64	WD repeat domain 64	['NM_144625']	1	241815787	241964514	0.296923	0.773079	0.29673	0.765895	0.299355	-0.0241022	0.0195111	0.989586	0.0729646	0.989646	0.07278	0.988799	0.0753144	-0.0114467	0.24752	0.0514713	FALSE	0.896642	FALSE	0.78146	FALSE	0.999125
Q6PEY2	TUBA3E	tubulin alpha 3e	['NM_207312']	2	130949407	130955933	0.243593	0.201793	0.2437	0.197759	0.242194	-0.0166067	0.0935885	0.75481	0.333368	0.75438	0.333491	0.760383	0.331739	0.0180477	0.0617695	0.0515216	FALSE	0.896642	FALSE	0.900835	FALSE	0.946842
Q15744	CEBPE	CCAAT/enhancer binding protein epsilon	['NM_001805']	14	23586699	23588300	0.0398212	0.993944	0.0396025	0.993528	0.0425537	-0.0101272	0.258882	0.999994	0.000873008	0.999993	0.000898837	1.00001	0.000411034	0.0184246	0.029752	0.0515492	FALSE	0.896642	FALSE	0.957751	FALSE	0.946842
A0AVF1	TTC26	tetratricopeptide repeat domain 26	['NM_024926']	7	138818604	138874175	0.0402572	0.996294	0.0399172	0.995566	0.044424	-0.0172444	0.0706794	1	0.000821602	1	0.00085117	1	0.000184586	0.00578264	0.096695	0.0518149	FALSE	0.897839	FALSE	0.897955	FALSE	0.970791
P14621	ACYP2	acylphosphatase 2	['NM_001320586']	2	54342836	54531936	0.0381274	0.997127	0.037249	0.996166	0.0480745	-0.022369	0.0151058	1	0.000139615	1	0.000144752	1	2.36994e-05	0.000159668	0.912051	0.0518992	FALSE	0.897839	FALSE	0.751358	FALSE	0.999125
Q86SG5	S100A7A	S100 calcium binding protein A7A	['NM_176823']	1	153390559	153391782	0.340243	0.814927	0.340164	0.813855	0.341283	-0.0031455	0.784828	0.994492	0.0619387	0.994385	0.0625902	0.995886	0.0527564	0.0259468	0.0190566	0.0519051	FALSE	0.897839	FALSE	0.991464	FALSE	0.913161
Q9NRY4	ARHGAP35	Rho GTPase activating protein 35	['NM_004491']	19	47421933	47503942	0.0421323	0.994178	0.0417676	0.993647	0.0466005	-0.0119908	0.191643	1.00001	0.000220917	1.00001	0.00020381	1	0.000378098	-0.013731	0.0450885	0.0519488	FALSE	0.897839	FALSE	0.936285	FALSE	0.946842
Q9H672	ASB7	ankyrin repeat and SOCS box containing 7	['NM_024708']	15	101152422	101188664	0.0186872	0.99904	0.0182686	0.998606	0.0234423	-0.0206312	0.0153788	1	4.24667e-05	1	4.40747e-05	1	1.34592e-08	0.00295093	0.89061	0.0521529	FALSE	0.897839	FALSE	0.755416	FALSE	0.999125
Q969X0	RILPL2	Rab interacting lysosomal protein like 2	['NM_145058']	12	123900441	123920967	0.0117086	0.999197	0.0119872	0.999389	0.00717903	0.0193545	0.106818	1	1.62745e-05	1	1.66294e-05	1	1.06536e-05	-0.0156571	0.07835	0.0521595	FALSE	0.897839	FALSE	0.903632	FALSE	0.946842
Q08334	IL10RB	interleukin 10 receptor subunit beta	['NM_000628']	21	34638771	34668659	0.2857	0.746242	0.285669	0.740009	0.286048	-0.0218061	0.0343166	0.972289	0.108474	0.97243	0.108224	0.970469	0.111655	-0.0178292	0.0803755	0.0521935	FALSE	0.897839	FALSE	0.819168	FALSE	0.946842
Q86TI4	WDR86	WD repeat domain 86	['NM_198285']	7	151078671	151106675	0.112643	0.507764	0.112455	0.510122	0.115036	0.0207246	0.0343446	0.768203	0.176543	0.768064	0.176509	0.769999	0.176979	0.01095	0.192223	0.0522163	FALSE	0.897839	FALSE	0.819168	FALSE	0.999125
O75379	VAMP4	vesicle associated membrane protein 4	['NM_003762']	1	171673649	171707554	0.00675594	0.999818	0.00699903	0.999925	0.00151673	0.0212689	0.150125	1	1.84228e-06	1	1.46677e-06	1	4.41546e-06	0.0147878	0.0511454	0.0523526	FALSE	0.897839	FALSE	0.919697	FALSE	0.946842
P50120	RBP2	retinol binding protein 2	['NM_004164']	3	139171961	139195301	0.0459121	0.996771	0.0457054	0.996446	0.0485128	-0.00690427	0.455942	1	0.000134385	1	8.9023e-05	0.999997	0.000386513	-0.0127816	0.0181169	0.0524478	FALSE	0.897839	FALSE	0.975372	FALSE	0.906824
Q8TDT2	GPR152	G protein-coupled receptor 152	['NM_206997']	11	67218786	67220195	0.175295	0.952572	0.175062	0.950068	0.178289	-0.0141691	0.124513	0.999928	0.00821075	0.999919	0.00849145	1.00005	0.00257786	0.0208799	0.0620833	0.0524707	FALSE	0.897839	FALSE	0.911265	FALSE	0.946842
P49959	MRE11	MRE11 homolog, double strand break repair nuclease	['NM_005591']	11	94153294	94225967	0.0613183	0.990631	0.0609159	0.98925	0.0663021	-0.0216956	0.0244549	0.999974	0.00285804	0.999972	0.00296625	1	3.00962e-05	0.0136955	0.489068	0.0524805	FALSE	0.897839	FALSE	0.80363	FALSE	0.999125
Q9H0R5	GBP3	guanylate binding protein 3	['NM_018284']	1	89473410	89486404	0.211473	0.130956	0.211007	0.135687	0.217379	0.0220851	0.0367533	0.797811	0.33711	0.797442	0.337345	0.802589	0.33403	0.0153308	0.153074	0.0524871	FALSE	0.897839	FALSE	0.826401	FALSE	0.999125
Q8IZF3	ADGRF4	adhesion G protein-coupled receptor F4	['NM_153838']	6	47674982	47686175	0.0531762	0.687749	0.0530682	0.686459	0.0545452	-0.0239746	0.0152025	0.845329	0.0848831	0.845333	0.0848909	0.845279	0.0847866	-0.000636396	0.900729	0.0525256	FALSE	0.897839	FALSE	0.753052	FALSE	0.999125
Q8WVK2	SNRNP27	small nuclear ribonucleoprotein U4/U6.U5 subunit 27	['NM_006857']	2	70121117	70131437	0.0154629	0.999337	0.0150418	0.998945	0.0201359	-0.0220667	0.0152858	1	2.04074e-05	1	2.11801e-05	1	4.54889e-09	-0.00131773	0.931703	0.0526076	FALSE	0.897839	FALSE	0.755075	FALSE	0.999125
Q8IYS8	BOD1L2	biorientation of chromosomes in cell division 1 like 2	['NM_001257964']	18	54814544	54815059	0.128041	0.782171	0.128146	0.781266	0.126675	-0.00709897	0.587101	0.96038	0.0691827	0.960503	0.0691149	0.958776	0.0700399	-0.0248304	0.0157129	0.0526473	FALSE	0.897839	FALSE	0.98316	FALSE	0.886634
Q15032	R3HDM1	R3H domain containing 1	['NM_015361']	2	136362416	136481859	0.110064	0.92989	0.110204	0.932156	0.108222	0.0207521	0.0324188	0.997864	0.0188847	0.997846	0.018968	0.998105	0.0177691	0.0141234	0.128861	0.0526808	FALSE	0.897839	FALSE	0.816725	FALSE	0.984231
Q3LHN1	KRTAP21-3	keratin associated protein 21-3	['XM_002343741']	21	32090904	32091077	0.208705	0.932238	0.209141	0.936646	0.202936	0.021391	0.0377066	0.998634	0.0289196	0.998653	0.028726	0.998393	0.0313207	-0.0086394	0.349225	0.052689	FALSE	0.897839	FALSE	0.826401	FALSE	0.999125
Q8N5G0	SMIM20	small integral membrane protein 20	['NM_001145432']	4	25915936	25930810	0.0135704	0.999524	0.0138936	0.999821	0.00831015	0.0258765	0.0409413	1	1.39752e-09	1	1.4161e-09	1	1.12929e-09	0.01773	0.114557	0.0530003	FALSE	0.897839	FALSE	0.842201	FALSE	0.979426
Q6PK04	CCDC137	coiled-coil domain containing 137	['NM_199287']	17	79633797	79639731	0.419434	0.664607	0.419493	0.665943	0.418686	0.00318749	0.731223	0.991549	0.112627	0.991353	0.113107	0.994091	0.106183	0.0249562	0.0153975	0.053015	FALSE	0.897839	FALSE	0.991464	FALSE	0.886634
Q8NEK5	ZNF548	zinc finger protein 548	['NM_152909']	19	57901468	57911254	0.0584704	0.53945	0.0583741	0.54075	0.0596942	0.022021	0.035748	0.733806	0.103723	0.73371	0.103591	0.735047	0.105425	0.0127939	0.177501	0.0530381	FALSE	0.897839	FALSE	0.826401	FALSE	0.999125
Q14108	SCARB2	scavenger receptor class B member 2	['NM_005506']	4	77082869	77134696	0.105146	0.981953	0.105427	0.98351	0.101431	0.0150456	0.144224	0.99998	0.00475946	0.999987	0.004254	0.999891	0.00903839	-0.0135532	0.0587216	0.0530503	FALSE	0.897839	FALSE	0.919201	FALSE	0.946842
Q02962	PAX2	paired box 2	['NM_000278']	10	102506018	102587373	0.0164596	0.999178	0.0160098	0.998864	0.0214511	-0.0165785	0.0558486	1	7.85587e-06	1	7.09924e-06	1	1.44347e-05	0.0094297	0.134648	0.053053	FALSE	0.897839	FALSE	0.871513	FALSE	0.992678
Q96R06	SPAG5	sperm associated antigen 5	['NM_006461']	17	26904720	26925964	0.0577047	0.988432	0.0567701	0.987031	0.0686645	-0.0222421	0.0173493	0.999999	0.00169648	0.999999	0.00170678	1	0.00155689	0.00101399	0.828088	0.0531373	FALSE	0.897839	FALSE	0.763435	FALSE	0.999125
Q06416	POU5F1B	POU class 5 homeobox 1B	['NM_001159542']	8	128428112	128429188	0.285215	0.140429	0.285642	0.135813	0.279599	-0.0163317	0.100528	0.805561	0.376903	0.806136	0.376501	0.798118	0.382023	-0.0211394	0.0395651	0.0531373	FALSE	0.897839	FALSE	0.901736	FALSE	0.946842
P02792	FTL	ferritin light chain	['NM_000146']	19	49468765	49469989	0.0357321	0.99742	0.0360103	0.997926	0.031906	0.0148884	0.170638	1	3.76889e-05	1	3.2348e-05	1	7.91679e-05	0.0161118	0.0451123	0.0531493	FALSE	0.897839	FALSE	0.930598	FALSE	0.946842
P08138	NGFR	nerve growth factor receptor	['NM_002507']	17	47572780	47590368	0.0626215	0.980942	0.0623673	0.979783	0.0658205	-0.0180763	0.0720507	0.999767	0.00500542	0.999762	0.00506058	0.999833	0.00422568	0.015199	0.161556	0.0531694	FALSE	0.897839	FALSE	0.897955	FALSE	0.999125
P40121	CAPG	capping actin protein, gelsolin like	['NM_001747']	2	85622019	85629268	0.256055	0.28127	0.255499	0.28739	0.263096	0.0235984	0.0247087	0.701073	0.333786	0.701058	0.333795	0.70127	0.333684	0.000636829	0.960285	0.0531698	FALSE	0.897839	FALSE	0.80363	FALSE	0.999125
O75843	AP1G2	adaptor related protein complex 1 gamma 2 subunit	['NM_003917']	14	24028961	24036523	0.291493	0.810101	0.291736	0.817191	0.288253	0.0244492	0.0165601	0.98831	0.0792008	0.988252	0.0793914	0.989063	0.0766871	0.0103887	0.362891	0.0532525	FALSE	0.897839	FALSE	0.757304	FALSE	0.999125
P98172	EFNB1	ephrin B1	['NM_004429']	X	68049620	68060494	0.0370978	0.995407	0.0370179	0.995018	0.0381166	-0.0103558	0.245497	1	0.000431402	1	0.000442345	1.00001	0.000249528	0.0129502	0.0316206	0.0532717	FALSE	0.897839	FALSE	0.951299	FALSE	0.946842
P09693	CD3G	CD3g molecule	['NM_000073']	11	118215139	118223181	0.272587	0.83264	0.272596	0.830922	0.272487	-0.00630266	0.558237	0.990239	0.0677043	0.990357	0.0672871	0.988707	0.0728813	-0.0235233	0.0154687	0.0533115	FALSE	0.897839	FALSE	0.98316	FALSE	0.886634
Q6UW88	EPGN	epithelial mitogen	['NM_001013442']	4	75174251	75180351	0.0249331	0.998416	0.0244932	0.997806	0.0300535	-0.0222654	0.0164935	1	2.4624e-05	1	2.54941e-05	1	6.42044e-06	-0.0023362	0.769712	0.0534837	FALSE	0.897839	FALSE	0.757304	FALSE	0.999125
O95630	STAMBP	STAM binding protein	['NM_006463']	2	74057984	74089383	0.0357548	0.996855	0.0362759	0.99777	0.0281303	0.0282033	0.0155524	0.999998	0.00168878	0.999997	0.00175267	1	4.76753e-05	0.00349353	0.869321	0.0536881	FALSE	0.897839	FALSE	0.756965	FALSE	0.999125
Q9HAZ1	CLK4	CDC like kinase 4	['NM_020666']	5	178030621	178050417	0.107142	0.980989	0.106968	0.979896	0.109373	-0.0101051	0.284846	0.999958	0.00503717	0.999967	0.00446473	0.999842	0.00979055	-0.0163576	0.0259909	0.0537169	FALSE	0.897839	FALSE	0.963087	FALSE	0.929804
Q32MQ0	ZNF750	zinc finger protein 750	['NM_024702']	17	80788021	80790330	0.132733	0.913533	0.132852	0.916322	0.131159	0.0211305	0.0576279	1.00195	0.0157454	1.00194	0.0158184	1.0021	0.0147669	0.0106754	0.281971	0.0537177	FALSE	0.897839	FALSE	0.871608	FALSE	0.999125
P80511	S100A12	S100 calcium binding protein A12	['NM_005621']	1	153346306	153347068	0.0253516	0.998502	0.0249292	0.99818	0.0302975	-0.0116284	0.296793	1	4.68751e-05	1	4.84893e-05	1	1.42233e-05	0.00943537	0.0294945	0.0538056	FALSE	0.897839	FALSE	0.963775	FALSE	0.946842
Q96SB8	SMC6	structural maintenance of chromosomes 6	['NM_024624']	2	17846769	17927213	0.301917	0.674735	0.301978	0.667686	0.301055	-0.0233764	0.0201315	0.990097	0.0916599	0.990061	0.0916688	0.990559	0.0915475	0.00543586	0.665558	0.0538908	FALSE	0.897839	FALSE	0.784412	FALSE	0.999125
Q8N1T3	MYO1H	myosin IH	['NM_173597']	12	109826524	109884984	0.266927	0.331953	0.266459	0.338468	0.272854	0.0241577	0.0162475	0.893839	0.220939	0.893854	0.220879	0.893647	0.221732	-0.000938365	0.888072	0.0539199	FALSE	0.897839	FALSE	0.757304	FALSE	0.999125
P35520	CBS	cystathionine-beta-synthase	['NM_000071']	21	44473993	44492303	0.162368	0.956463	0.161941	0.952624	0.167766	-0.023286	0.0171329	0.999849	0.010713	0.999849	0.010639	0.999856	0.0116299	0.000643789	0.863308	0.0539974	FALSE	0.897839	FALSE	0.762947	FALSE	0.999125
Q14166	TTLL12	tubulin tyrosine ligase like 12	['NM_015140']	22	43564017	43583075	0.235849	0.644187	0.235877	0.643867	0.235503	-0.00136113	0.901817	0.990222	0.0821367	0.990367	0.0819712	0.988353	0.0842331	-0.02423	0.01574	0.0540398	FALSE	0.897839	FALSE	0.998674	FALSE	0.886634
Q8IXT1	DDIAS	DNA damage induced apoptosis suppressor	['NM_145018']	11	82625781	82645374	0.102743	0.860481	0.10271	0.861835	0.103163	0.0131585	0.209985	0.992229	0.0270326	0.992187	0.0270804	0.992777	0.0264001	0.0220593	0.029609	0.0541224	FALSE	0.897839	FALSE	0.94146	FALSE	0.946842
Q2M389	WASHC4	WASH complex subunit 4	['NM_015275']	12	105501579	105560706	0.0884785	0.749958	0.0887464	0.751966	0.0849124	0.0231197	0.0159364	0.902981	0.0597452	0.903022	0.0597671	0.902447	0.0594597	-0.00964385	0.333069	0.0541661	FALSE	0.897839	FALSE	0.757304	FALSE	0.999125
Q0P5P2	C17orf67	chromosome 17 open reading frame 67	['NM_001085430']	17	54872428	54893243	0.120508	0.925308	0.120495	0.924787	0.120675	-0.00431849	0.747713	0.996455	0.0242581	0.996415	0.0243914	0.996964	0.0224546	0.0234205	0.0242746	0.0541679	FALSE	0.897839	FALSE	0.991464	FALSE	0.92228
Q14914	PTGR1	prostaglandin reductase 1	['NM_001146108']	9	114325404	114359702	0.228447	0.459294	0.228121	0.463934	0.232598	0.0201416	0.0500076	0.815586	0.244195	0.815721	0.24416	0.813835	0.244645	-0.00771604	0.428739	0.0541782	FALSE	0.897839	FALSE	0.860044	FALSE	0.999125
Q9NX38	FAM206A	family with sequence similarity 206 member A	['NM_017832']	9	111696767	111701963	0.0887349	0.978669	0.0885231	0.977229	0.0914289	-0.0160024	0.131849	0.999852	0.00558392	0.999845	0.00571855	0.999946	0.00338436	0.0216381	0.0822067	0.0542081	FALSE	0.897839	FALSE	0.914004	FALSE	0.946842
Q8N967	LRTM2	leucine rich repeats and transmembrane domains 2	['NM_001039029']	12	1937315	1943884	0.154846	0.950425	0.155164	0.953218	0.150655	0.0182613	0.0688023	0.999723	0.011267	0.999735	0.0109517	0.999572	0.0147551	-0.0125487	0.151517	0.0542786	FALSE	0.897839	FALSE	0.894944	FALSE	0.999125
Q96FZ5	CMTM7	CKLF like MARVEL transmembrane domain containing 7	['NM_138410']	3	32433399	32495743	0.0233229	0.997589	0.0234948	0.997825	0.0209672	0.0106298	0.258459	0.999999	0.000172781	1	4.98661e-05	0.999992	0.000620063	-0.0173762	0.0474684	0.0542845	FALSE	0.897839	FALSE	0.957751	FALSE	0.946842
Q96EP5	DAZAP1	DAZ associated protein 1	['NM_170711']	19	1407773	1434908	0.0970311	0.95346	0.0967781	0.951002	0.100228	-0.0249542	0.0166708	0.999044	0.00960001	0.999048	0.00959237	0.998982	0.00969871	-0.00685775	0.668672	0.0542975	FALSE	0.897839	FALSE	0.757304	FALSE	0.999125
Q9NYP9	MIS18A	MIS18 kinetochore protein A	['NM_018944']	21	33641351	33651325	0.0890838	0.987567	0.0897444	0.989658	0.0800104	0.0245962	0.0166404	0.999966	0.00397213	0.999964	0.0041121	0.999987	0.00105517	0.00763181	0.604465	0.0542998	FALSE	0.897839	FALSE	0.757304	FALSE	0.999125
Q9UPQ9	TNRC6B	trinucleotide repeat containing 6B	['NM_001024843']	22	40574140	40719242	0.413521	0.610738	0.413566	0.614827	0.412938	0.00989384	0.329862	0.946461	0.193392	0.946124	0.194007	0.950832	0.185203	0.0248248	0.0163452	0.0543015	FALSE	0.897839	FALSE	0.96652	FALSE	0.906339
Q8NGP6	OR5M8	olfactory receptor family 5 subfamily M member 8	['NM_001005282']	11	56257914	56258846	0.119072	0.97653	0.119274	0.977343	0.116425	0.00689243	0.43729	1.00008	0.00701157	1.00009	0.0064857	0.999947	0.0118801	-0.0150138	0.0251454	0.0543264	FALSE	0.897839	FALSE	0.970864	FALSE	0.926716
Q5VTT5	MYOM3	myomesin 3	['NM_152372']	1	24383857	24435126	0.191166	0.24779	0.191077	0.250928	0.192302	0.016371	0.0945906	0.838584	0.273562	0.838877	0.273403	0.834779	0.275599	-0.0149279	0.12936	0.0544161	FALSE	0.897839	FALSE	0.901096	FALSE	0.985132
Q9HB09	BCL2L12	BCL2 like 12	['NM_052842']	19	50169081	50177002	0.0515493	0.994412	0.0518692	0.994835	0.0472086	0.00852876	0.442794	1	0.000101758	1	0.000105035	1	3.96617e-05	-0.0121107	0.0248072	0.054421	FALSE	0.897839	FALSE	0.971453	FALSE	0.922807
Q8IZ83	ALDH16A1	aldehyde dehydrogenase 16 family member A1	['NM_153329']	19	49956589	49973721	0.0934191	0.751571	0.0934113	0.749688	0.0935066	-0.0201413	0.0457215	0.921667	0.0787659	0.921753	0.0787423	0.920544	0.079067	-0.0153279	0.106552	0.0544421	FALSE	0.897839	FALSE	0.85406	FALSE	0.971587
P07988	SFTPB	surfactant protein B	['NM_198843']	2	85888599	85895306	0.118749	0.795861	0.11881	0.796015	0.117964	0.00130541	0.958914	0.957396	0.0720714	0.95751	0.0720108	0.955912	0.0728394	-0.0220732	0.0214601	0.05445	FALSE	0.897839	FALSE	0.999214	FALSE	0.913161
Q9C0B9	ZCCHC2	zinc finger CCHC-type containing 2	['NM_017742']	18	60190658	60243809	0.141159	0.6207	0.141237	0.619503	0.140137	-0.00850573	0.464176	0.876895	0.143338	0.877149	0.143255	0.873599	0.14437	-0.0246837	0.0161646	0.0544669	FALSE	0.897839	FALSE	0.977429	FALSE	0.899134
Q15847	ADIRF	adipogenesis regulatory factor	['NM_006829']	10	88728302	88730336	0.00593601	0.999822	0.00580321	0.999713	0.00744528	-0.0162605	0.08825	1	1.53437e-06	1	6.86434e-07	1	5.17278e-06	0.0127718	0.0839272	0.0545843	FALSE	0.897839	FALSE	0.897955	FALSE	0.950961
P51679	CCR4	C-C motif chemokine receptor 4	['NM_005508']	3	32994915	32995994	0.0398921	0.996854	0.039323	0.995891	0.0466358	-0.0223115	0.0161248	1	0.000126641	1	0.000129903	1	7.20582e-05	-0.00169059	0.767584	0.0546291	FALSE	0.897839	FALSE	0.757304	FALSE	0.999125
P78348	ASIC1	acid sensing ion channel subunit 1	['NM_020039']	12	50452550	50475429	0.0301175	0.996679	0.0304404	0.997407	0.0255583	0.0259021	0.0192315	0.999999	0.000774108	0.999998	0.000803337	1	4.17809e-05	0.00612376	0.490475	0.0546751	FALSE	0.897839	FALSE	0.780353	FALSE	0.999125
P49796	RGS3	regulator of G-protein signaling 3	['NM_017790']	9	116222537	116359230	0.182362	0.900894	0.182692	0.904924	0.177987	0.0223475	0.0261352	0.998337	0.0221583	0.998319	0.0224004	0.998565	0.0187403	0.0119033	0.231236	0.05471	FALSE	0.897839	FALSE	0.805462	FALSE	0.999125
P29144	TPP2	tripeptidyl peptidase 2	['NM_003291']	13	103249389	103330663	0.0320914	0.996522	0.032392	0.997294	0.027895	0.0255358	0.0162684	1	5.63224e-05	1	5.82434e-05	1	1.7896e-05	-0.00298539	0.766992	0.054711	FALSE	0.897839	FALSE	0.757304	FALSE	0.999125
Q5SQI0	ATAT1	alpha tubulin acetyltransferase 1	['NM_024909']	6	30594663	30614417	0.0591036	0.991717	0.058703	0.990403	0.0640592	-0.0213785	0.0332732	0.999991	0.00193391	0.999993	0.00173909	0.999966	0.00360746	-0.00962291	0.218699	0.0548364	FALSE	0.898011	FALSE	0.816725	FALSE	0.999125
O43194	GPR39	G protein-coupled receptor 39	['NM_001508']	2	133174616	133403176	0.266536	0.691529	0.266504	0.696849	0.266918	0.0199462	0.0691174	0.954874	0.128631	0.954689	0.128864	0.957279	0.125551	0.0203625	0.0394619	0.0548876	FALSE	0.898011	FALSE	0.894944	FALSE	0.946842
Q6ZMM2	ADAMTSL5	ADAMTS like 5	['NM_213604']	19	1506017	1511679	0.140294	0.961376	0.140298	0.960813	0.140242	-0.0040159	0.730641	0.999961	0.00655148	0.999952	0.00675962	1.00008	0.00264681	0.0243454	0.0176295	0.0548887	FALSE	0.898011	FALSE	0.991464	FALSE	0.906824
Q9H175	CSRNP2	cysteine and serine rich nuclear protein 2	['NM_030809']	12	51457532	51470344	0.0427601	0.992458	0.0424123	0.991547	0.0470301	-0.020349	0.042665	0.999991	0.00168532	0.999994	0.00132674	0.999963	0.00410332	-0.0101737	0.157427	0.054975	FALSE	0.898011	FALSE	0.842201	FALSE	0.999125
Q96H12	MSANTD3	Myb/SANT DNA binding domain containing 3	['NM_080655']	9	103204221	103213245	0.12317	0.957875	0.123327	0.959048	0.121119	0.00959768	0.30238	0.999548	0.0104093	0.999562	0.010154	0.999369	0.0132802	-0.0163195	0.0502251	0.0549751	FALSE	0.898011	FALSE	0.963775	FALSE	0.946842
Q14315	FLNC	filamin C	['NM_001127487']	7	128470692	128498574	0.0707925	0.962458	0.070996	0.964128	0.0680844	0.0240063	0.0254412	0.999718	0.00591438	0.999721	0.00592288	0.999667	0.00580306	-0.00921666	0.396225	0.0550783	FALSE	0.898868	FALSE	0.804725	FALSE	0.999125
Q9UNW8	GPR132	G protein-coupled receptor 132	['NM_013345']	14	105517334	105521757	0.101551	0.984523	0.1012	0.982948	0.105985	-0.0151991	0.151113	0.999985	0.0035858	0.99999	0.00314251	0.999914	0.00717692	-0.0137068	0.0460481	0.0552732	FALSE	0.900004	FALSE	0.919697	FALSE	0.946842
Q15438	CYTH1	cytohesin 1	['NM_004762']	17	76672176	76778305	0.0189027	0.998458	0.0186264	0.997985	0.0221703	-0.0230901	0.017804	1.00001	0.000530804	1.00001	0.000544567	1.00001	0.000299914	0.00537918	0.653621	0.0553476	FALSE	0.900004	FALSE	0.768466	FALSE	0.999125
Q8IYD9	C18orf54	chromosome 18 open reading frame 54	['NM_173529']	18	51886943	51904613	0.141999	0.947295	0.14228	0.950601	0.138276	0.0235683	0.0276603	0.998991	0.0181905	0.998998	0.0181174	0.998889	0.0191133	-0.00588576	0.539726	0.0554952	FALSE	0.900004	FALSE	0.805806	FALSE	0.999125
P13688	CEACAM1	carcinoembryonic antigen related cell adhesion molecule 1	['NM_001712']	19	43013264	43032526	0.0898166	0.986989	0.090389	0.988828	0.0820233	0.021297	0.053082	0.999791	0.013683	0.999772	0.0140787	1.00004	0.00669383	0.024082	0.0675922	0.0554961	FALSE	0.900004	FALSE	0.870007	FALSE	0.946842
Q9C073	FAM117A	family with sequence similarity 117 member A	['NM_030802']	17	47788620	47841449	0.0366609	0.997084	0.036217	0.996228	0.0419857	-0.0218491	0.024184	1	0.000349985	1	0.000363205	1	1.76744e-05	-0.00564179	0.416851	0.0556324	FALSE	0.900004	FALSE	0.80363	FALSE	0.999125
Q96PE1	ADGRA2	adhesion G protein-coupled receptor A2	['NM_032777']	8	37654787	37699870	0.0807642	0.966841	0.0809585	0.968769	0.0781843	0.0242217	0.0173549	1.00003	0.0051279	1.00003	0.00513894	1.00004	0.00498288	0.00229686	0.794919	0.0556812	FALSE	0.900004	FALSE	0.763435	FALSE	0.999125
Q8IW36	ZNF695	zinc finger protein 695	['NM_020394']	1	247150272	247171210	0.104014	0.379307	0.103682	0.381526	0.108198	0.0209436	0.034214	0.758317	0.182855	0.758125	0.182805	0.760811	0.183495	0.0146682	0.125575	0.05572	FALSE	0.900004	FALSE	0.819168	FALSE	0.981584
Q14207	NPAT	nuclear protein, coactivator of histone transcription	['NM_002519']	11	108029672	108093263	0.127969	0.868988	0.127424	0.86656	0.134825	-0.0185128	0.0532381	0.993006	0.0248941	0.992978	0.0249024	0.993368	0.0247853	0.0157175	0.107396	0.0557396	FALSE	0.900004	FALSE	0.87014	FALSE	0.971764
A8MUP2	METTL12	methyltransferase like 12	['NM_001043229']	11	62433352	62434520	0.157757	0.83729	0.157649	0.834457	0.159134	-0.0178844	0.0788518	0.982977	0.0539863	0.983057	0.0538627	0.981943	0.0555553	-0.0203647	0.0431285	0.0557585	FALSE	0.900004	FALSE	0.897955	FALSE	0.946842
Q96GC5	MRPL48	mitochondrial ribosomal protein L48	['NM_016055']	11	73499017	73575412	0.0576333	0.99356	0.0578892	0.994478	0.0542037	0.0163632	0.119133	0.999989	0.00197535	0.999991	0.00177086	0.999953	0.00371873	-0.0130725	0.0871071	0.0559181	FALSE	0.900004	FALSE	0.90799	FALSE	0.9579
P82932	MRPS6	mitochondrial ribosomal protein S6	['NM_032476']	21	35446001	35514897	0.160706	0.967324	0.160755	0.967693	0.160069	0.00230625	0.820362	0.999741	0.0141591	0.999766	0.0134569	0.999418	0.0212531	-0.0195921	0.0183662	0.0559569	FALSE	0.900004	FALSE	0.99323	FALSE	0.907773
Q96SJ8	TSPAN18	tetraspanin 18	['NM_130783']	11	44927968	44950726	0.165437	0.806721	0.165481	0.810231	0.164848	0.0212474	0.029065	0.975087	0.065269	0.975019	0.0653529	0.975969	0.0641671	0.0146629	0.135137	0.0560744	FALSE	0.900004	FALSE	0.805806	FALSE	0.992678
O60293	ZFC3H1	zinc finger C3H1-type containing	['NM_144982']	12	72004211	72057390	0.282875	0.102893	0.282567	0.107261	0.286828	0.015341	0.116529	0.535391	0.470481	0.534654	0.470552	0.544947	0.469475	0.0219001	0.024177	0.0561042	FALSE	0.900004	FALSE	0.90799	FALSE	0.92228
Q96J65	ABCC12	ATP binding cassette subfamily C member 12	['NM_033226']	16	48117629	48180335	0.157004	0.305604	0.15718	0.302087	0.154677	-0.0225539	0.0172372	0.626843	0.272036	0.626922	0.272026	0.625811	0.272174	-0.00408281	0.615762	0.0561741	FALSE	0.900004	FALSE	0.763435	FALSE	0.999125
Q16827	PTPRO	protein tyrosine phosphatase, receptor type O	['NM_002848']	12	15475661	15747972	0.13222	0.94941	0.131934	0.946751	0.135848	-0.0198546	0.0530204	0.999694	0.0111805	0.999706	0.0110005	0.999532	0.0132948	-0.0142433	0.117717	0.056328	FALSE	0.900004	FALSE	0.869971	FALSE	0.979426
Q8N4L1	TMEM151A	transmembrane protein 151A	['NM_153266']	11	66059485	66063121	0.0694446	0.990341	0.0693774	0.990046	0.0703119	-0.00421418	0.640292	1	0.000437946	1	0.00033738	0.999991	0.00109644	-0.0157364	0.0181154	0.0563554	FALSE	0.900004	FALSE	0.991464	FALSE	0.906824
Q53EP0	FNDC3B	fibronectin type III domain containing 3B	['NM_022763']	3	171830270	172115262	0.0698048	0.880479	0.0697321	0.88167	0.0707342	0.0169566	0.0887292	0.978711	0.037781	0.978653	0.0378156	0.979456	0.0373235	0.0213805	0.0393184	0.0564102	FALSE	0.900004	FALSE	0.897955	FALSE	0.946842
O14520	AQP7	aquaporin 7	['NM_001170']	9	33385006	33401260	0.309391	0.795686	0.309347	0.793846	0.309966	-0.00594433	0.578743	0.999332	0.0383128	0.999269	0.0388343	1.00015	0.0307537	0.025145	0.0211976	0.0564432	FALSE	0.900004	FALSE	0.98316	FALSE	0.913161
Q71RC2	LARP4	La ribonucleoprotein domain family member 4	['NM_052879']	12	50794794	50869644	0.090333	0.964586	0.0903334	0.964599	0.0903324	0.000143721	0.966965	0.999865	0.00765606	0.999851	0.00778722	1.00004	0.00568659	0.0276608	0.0164631	0.0564491	FALSE	0.900004	FALSE	0.999214	FALSE	0.906824
Q8N8A8	FAM169B	family with sequence similarity 169 member B	['NM_182562']	15	98982863	99029126	0.0379545	0.603679	0.0380919	0.604618	0.0361164	0.0253157	0.0164995	0.758312	0.0892397	0.758315	0.0892356	0.758273	0.0892963	-0.000477051	0.851345	0.0565543	FALSE	0.900004	FALSE	0.757304	FALSE	0.999125
Q99645	EPYC	epiphycan	['NM_004950']	12	91357936	91396342	0.162094	0.954713	0.161711	0.951303	0.166945	-0.0207479	0.0238109	0.99978	0.0122168	0.999774	0.0123891	0.999862	0.0097118	0.00786478	0.524821	0.0565737	FALSE	0.900004	FALSE	0.80363	FALSE	0.999125
Q9HC10	OTOF	otoferlin	['NM_001287489']	2	26682896	26781439	0.141137	0.742138	0.141112	0.740573	0.141458	-0.0110778	0.256144	0.966539	0.0733231	0.966426	0.0733736	0.96801	0.0726527	0.0217022	0.038451	0.0566062	FALSE	0.900004	FALSE	0.957725	FALSE	0.946842
Q8N9M5	TMEM102	transmembrane protein 102	['NM_178518']	17	7339191	7340822	0.136783	0.97393	0.136069	0.970676	0.145692	-0.0230846	0.0168086	0.999866	0.0103764	0.999866	0.0103043	0.999863	0.0112704	-0.00032785	0.951278	0.0566515	FALSE	0.900004	FALSE	0.757304	FALSE	0.999125
O60353	FZD6	frizzled class receptor 6	['NM_003506']	8	104312336	104343734	0.178039	0.445033	0.17765	0.448227	0.182987	0.0177121	0.0875261	0.893646	0.202716	0.893432	0.202825	0.896426	0.201289	0.0148186	0.11393	0.0566875	FALSE	0.900004	FALSE	0.897955	FALSE	0.979426
Q13291	SLAMF1	signaling lymphocytic activation molecule family member 1	['NM_003037']	1	160580541	160616735	0.225372	0.787275	0.225365	0.792551	0.22542	0.0234093	0.0200959	0.985328	0.0694247	0.985277	0.0695368	0.985983	0.0679556	0.0102667	0.270865	0.0566881	FALSE	0.900004	FALSE	0.784412	FALSE	0.999125
O60755	GALR3	galanin receptor 3	['NM_003614']	22	38219414	38221474	0.118368	0.9788	0.117976	0.97713	0.123337	-0.0138363	0.186931	1.00001	0.00386988	1	0.00397795	1.00006	0.00199574	0.0170498	0.0359983	0.0566885	FALSE	0.900004	FALSE	0.936285	FALSE	0.946842
P47901	AVPR1B	arginine vasopressin receptor 1B	['NM_000707']	1	206224441	206231139	0.317492	0.808124	0.317005	0.800327	0.323676	-0.0243393	0.0219206	0.99988	0.0411553	0.999902	0.0405889	0.999586	0.0478946	-0.00711891	0.464507	0.0567058	FALSE	0.900004	FALSE	0.789781	FALSE	0.999125
Q14997	PSME4	proteasome activator subunit 4	['XM_040158']	2	54093229	54197921	0.07434	0.930265	0.0744655	0.929955	0.0726967	-0.00422173	0.660073	0.995736	0.0153294	0.995763	0.0152768	0.995387	0.0159916	-0.0240604	0.017175	0.0568105	FALSE	0.900004	FALSE	0.991464	FALSE	0.906824
Q569K4	ZNF385B	zinc finger protein 385B	['NM_152520']	2	180307980	180634482	0.0303975	0.995361	0.0302123	0.99472	0.0326987	-0.0203637	0.0452108	0.999997	0.000889888	0.999997	0.000911634	1.00001	0.000533054	0.014975	0.181362	0.0570075	FALSE	0.900004	FALSE	0.852581	FALSE	0.999125
Q5VZ52	MORN5	MORN repeat containing 5	['NM_198469']	9	124922252	124962207	0.150305	0.970486	0.149684	0.966875	0.1581	-0.0234541	0.0185523	0.999903	0.00893886	0.9999	0.00904974	0.999939	0.00735255	0.00473516	0.762139	0.0570958	FALSE	0.900004	FALSE	0.779475	FALSE	0.999125
P31513	FMO3	flavin containing monooxygenase 3	['NM_006894']	1	171061800	171086579	0.321925	0.538605	0.322049	0.544841	0.320273	0.0194152	0.0662017	0.969877	0.134544	0.969997	0.134434	0.968321	0.135953	-0.0123974	0.173188	0.0571524	FALSE	0.900004	FALSE	0.893021	FALSE	0.999125
P24278	ZBTB25	zinc finger and BTB domain containing 25	['NM_006977']	14	64953644	64957251	0.0439327	0.993735	0.043503	0.992878	0.0491576	-0.0184634	0.0545456	1	0.000774182	1	0.000611432	0.999985	0.00187664	-0.0114747	0.140254	0.0571747	FALSE	0.900004	FALSE	0.871513	FALSE	0.995867
Q66K14	TBC1D9B	TBC1 domain family member 9B	['NM_015043']	5	179290451	179334821	0.100691	0.923066	0.100949	0.925106	0.0972728	0.0205803	0.0390416	0.992121	0.0179679	0.992134	0.0179243	0.991952	0.0185241	-0.0100169	0.254395	0.057302	FALSE	0.900004	FALSE	0.840689	FALSE	0.999125
P61081	UBE2M	ubiquitin conjugating enzyme E2 M	['NM_003969']	19	59067459	59069748	0.0771477	0.992852	0.0766072	0.991647	0.0838337	-0.0150082	0.131451	0.999986	0.00335581	0.999991	0.00252873	0.999917	0.00862174	-0.0117336	0.052978	0.0575041	FALSE	0.900004	FALSE	0.913476	FALSE	0.946842
Q9Y2G7	ZFP30	ZFP30 zinc finger protein	['NM_014898']	19	38125885	38138723	0.0934146	0.981979	0.0938555	0.984102	0.0874809	0.0234028	0.0220893	0.999988	0.00368608	0.999986	0.00382014	1.00001	0.000738705	0.0102167	0.44719	0.0576381	FALSE	0.900004	FALSE	0.789781	FALSE	0.999125
Q96HW7	INTS4	integrator complex subunit 4	['NM_033547']	11	77589998	77705689	0.0338223	0.995138	0.0340306	0.995665	0.0309943	0.016198	0.13281	0.999999	0.000590439	1	0.000493983	0.999987	0.00130543	-0.0125117	0.0692718	0.0577021	FALSE	0.900004	FALSE	0.914753	FALSE	0.946842
Q00975	CACNA1B	calcium voltage-gated channel subunit alpha1 B	['NM_000718']	9	140772386	141016448	0.356294	0.485258	0.356367	0.490743	0.355332	0.0154154	0.134717	0.968143	0.16206	0.968307	0.161421	0.966011	0.170116	-0.0138478	0.137511	0.0577151	FALSE	0.900004	FALSE	0.915061	FALSE	0.992678
P51636	CAV2	caveolin 2	['NM_001233']	7	116139836	116146172	0.345301	0.761182	0.345097	0.753378	0.34786	-0.0225238	0.0227476	0.97961	0.112803	0.979721	0.11252	0.978176	0.116401	-0.0134959	0.198299	0.0577779	FALSE	0.900004	FALSE	0.789781	FALSE	0.999125
Q8NGE0	OR10AD1	olfactory receptor family 10 subfamily AD member 1	['NM_001004134']	12	48596125	48597075	0.399125	0.237993	0.399356	0.23387	0.396118	-0.0103664	0.35264	0.772107	0.402736	0.771559	0.403076	0.779204	0.398253	0.0190797	0.0722365	0.0577802	FALSE	0.900004	FALSE	0.967332	FALSE	0.946842
P51825	AFF1	AF4/FMR2 family member 1	['NM_005935']	4	87928560	88056850	0.0730556	0.979879	0.0727647	0.97903	0.0767248	-0.0113559	0.297428	0.999942	0.00350189	0.999938	0.00360803	0.999993	0.00157497	0.0195339	0.0514368	0.0578141	FALSE	0.900004	FALSE	0.963775	FALSE	0.946842
P13284	IFI30	IFI30, lysosomal thiol reductase	['NM_006332']	19	18284652	18288718	0.377352	0.621929	0.377365	0.61539	0.377159	-0.0173316	0.0731915	0.952026	0.173315	0.952281	0.172887	0.948724	0.17874	-0.0202306	0.0432595	0.057836	FALSE	0.900004	FALSE	0.897955	FALSE	0.946842
P36959	GMPR	guanosine monophosphate reductase	['NM_006877']	6	16238925	16295414	0.350957	0.546946	0.350871	0.554735	0.351997	0.0221626	0.0173033	0.911079	0.21752	0.911012	0.217588	0.911941	0.216643	0.00427819	0.568755	0.0578514	FALSE	0.900004	FALSE	0.763435	FALSE	0.999125
Q9BXU7	USP26	ubiquitin specific peptidase 26	['NM_031907']	X	132159510	132162248	0.0164685	0.143315	0.0164274	0.142938	0.0169883	-0.0225193	0.0264982	0.221806	0.0763864	0.221701	0.0758528	0.223169	0.0829805	0.0184651	0.0577269	0.057911	FALSE	0.900004	FALSE	0.805806	FALSE	0.946842
Q6P582	MZT2A	mitotic spindle organizing protein 2A	['NM_001085365']	2	132241637	132249949	0.380452	0.815675	0.380971	0.823733	0.373591	0.0213578	0.0267329	0.901086	0.223092	0.900713	0.223391	0.905919	0.219126	0.023527	0.0172573	0.0579411	FALSE	0.900004	FALSE	0.805806	FALSE	0.906824
Q4VCS5	AMOT	angiomotin	['NM_133265']	X	112021798	112066354	0.0683837	0.15431	0.0678035	0.155675	0.075488	0.0190259	0.0567508	0.333329	0.28248	0.332984	0.282145	0.337791	0.286766	0.0168976	0.0758567	0.0579722	FALSE	0.900004	FALSE	0.871513	FALSE	0.946842
Q99497	PARK7	Parkinsonism associated deglycase	['NM_007262']	1	8022846	8045111	0.134284	0.976527	0.133604	0.973311	0.142774	-0.0232611	0.0170621	0.999871	0.0101448	0.999872	0.010067	0.99985	0.0111048	-0.00204762	0.804008	0.0580467	FALSE	0.900004	FALSE	0.762947	FALSE	0.999125
Q86YD5	LDLRAD3	low density lipoprotein receptor class A domain containing 3	['NM_174902']	11	35965649	36250944	0.0849215	0.975358	0.0849349	0.975333	0.0847516	-0.000290945	0.865615	0.999784	0.00716574	0.999797	0.00697594	0.999622	0.00927959	-0.0212546	0.0171307	0.0581084	FALSE	0.900004	FALSE	0.996934	FALSE	0.906824
Q8WTW3	COG1	component of oligomeric golgi complex 1	['NM_018714']	17	71189209	71204587	0.0764693	0.892371	0.0766033	0.893968	0.0746994	0.0211059	0.0273333	0.988517	0.0234519	0.988506	0.0234629	0.988652	0.0233088	0.00623982	0.504973	0.0581181	FALSE	0.900004	FALSE	0.805806	FALSE	0.999125
Q6ZS30	NBEAL1	neurobeachin like 1	['NM_001114132']	2	203881108	204082074	0.050831	0.882364	0.0507226	0.881424	0.0522099	-0.018274	0.0855126	0.963026	0.0248736	0.963022	0.0248681	0.963079	0.0249465	0.00228672	0.87622	0.0581244	FALSE	0.900004	FALSE	0.897955	FALSE	0.999125
P57796	CABP4	calcium binding protein 4	['NM_001300895']	11	67222895	67226127	0.0934606	0.984457	0.09314	0.983485	0.0975199	-0.0101959	0.279854	0.999987	0.00433035	0.999995	0.00361133	0.999886	0.00963056	-0.0150069	0.0283651	0.0581368	FALSE	0.900004	FALSE	0.959538	FALSE	0.946842
Q5PSV4	BRMS1L	breast cancer metastasis-suppressor 1 like	['NM_032352']	14	36295723	36339680	0.008651	0.999441	0.00840678	0.999232	0.0113488	-0.0209874	0.0170964	1	1.65769e-05	1	1.7177e-05	1	3.5122e-06	-0.00320698	0.89301	0.0581735	FALSE	0.900004	FALSE	0.762947	FALSE	0.999125
Q9H3R1	NDST4	N-deacetylase and N-sulfotransferase 4	['NM_022569']	4	115748975	115998192	0.0555649	0.987624	0.0556166	0.987805	0.0548937	0.00328012	0.716762	1	0.00183751	0.999999	0.00189495	1.00003	0.000772938	0.0207514	0.0200904	0.0582749	FALSE	0.900004	FALSE	0.991464	FALSE	0.913161
P16949	STMN1	stathmin 1	['NM_005563']	1	26227510	26231167	0.000553769	0.999995	0.000481267	0.999985	0.001131	-0.0115365	0.12183	1	1.30597e-09	1	1.26604e-09	1	1.74232e-09	-0.0182338	0.0252786	0.0582789	FALSE	0.900004	FALSE	0.909248	FALSE	0.926716
Q9H1H9	KIF13A	kinesin family member 13A	['NM_001105566']	6	17764344	17987694	0.0887204	0.966905	0.0889131	0.968524	0.0861747	0.0184938	0.0657986	0.999806	0.00621694	0.999811	0.00611834	0.999745	0.00737649	-0.00973094	0.231581	0.0582931	FALSE	0.900004	FALSE	0.891474	FALSE	0.999125
Q9ULK2	ATXN7L1	ataxin 7 like 1	['NM_001318229']	7	105248302	105517004	0.0362961	0.993538	0.0362686	0.993351	0.0366522	-0.00513674	0.672365	0.999993	0.00145076	0.999991	0.00149952	1.00001	0.00048997	0.0175545	0.0181073	0.0582955	FALSE	0.900004	FALSE	0.991464	FALSE	0.906824
Q16566	CAMK4	calcium/calmodulin dependent protein kinase IV	['NM_001744']	5	110560182	110820161	0.0535852	0.991406	0.0536146	0.991283	0.0532044	-0.00230252	0.739561	0.999973	0.00246342	0.999978	0.00221436	0.999912	0.00460044	-0.0181355	0.0172146	0.0582987	FALSE	0.900004	FALSE	0.991464	FALSE	0.906824
Q9NPH6	OBP2B	odorant binding protein 2B	['NM_014581']	9	136081308	136084586	0.113077	0.943195	0.112978	0.94086	0.114343	-0.0205469	0.0285025	0.99807	0.0184592	0.998088	0.0183742	0.997833	0.0195272	-0.0134232	0.170695	0.0583219	FALSE	0.900004	FALSE	0.805806	FALSE	0.999125
O95084	PRSS23	protease, serine 23	['NM_007173']	11	86518686	86519834	0.109346	0.975645	0.10947	0.976568	0.107732	0.00850158	0.439498	0.999993	0.00267608	0.999998	0.00221356	0.999932	0.0060389	-0.0144964	0.025472	0.0583897	FALSE	0.900004	FALSE	0.970864	FALSE	0.926716
Q96D05	C10orf35	chromosome 10 open reading frame 35	['NM_145306']	10	71391500	71392812	0.0411986	0.996514	0.0406687	0.995555	0.0475269	-0.0216737	0.0197526	0.999995	0.000820346	0.999995	0.000851397	1	1.62461e-05	0.00797547	0.725629	0.0585727	FALSE	0.900004	FALSE	0.782277	FALSE	0.999125
P40967	PMEL	premelanosome protein	['NM_006928']	12	56348001	56359795	0.0722546	0.987354	0.071838	0.985732	0.0774395	-0.0217128	0.0196347	1	0.0019832	1	0.00198516	0.999984	0.00195778	-0.00843639	0.543983	0.0585741	FALSE	0.900004	FALSE	0.78146	FALSE	0.999125
Q9Y2B5	VPS9D1	VPS9 domain containing 1	['NM_004913']	16	89774272	89787269	0.0870272	0.949527	0.0868963	0.948453	0.0887035	-0.0122399	0.147414	0.999846	0.00725018	0.999836	0.00724541	0.999976	0.00731079	0.0191819	0.0518995	0.0586606	FALSE	0.900004	FALSE	0.919201	FALSE	0.946842
Q9H343	OR51I1	olfactory receptor family 51 subfamily I member 1	['NM_001005288']	11	5461803	5462744	0.168385	0.225033	0.168632	0.224079	0.165158	-0.00571693	0.553113	0.762212	0.367116	0.762825	0.366954	0.754265	0.369129	-0.0232587	0.020611	0.0587139	FALSE	0.900004	FALSE	0.98316	FALSE	0.913161
Q9BZQ8	FAM129A	family with sequence similarity 129 member A	['NM_052966']	1	184764114	184943488	0.199511	0.896831	0.199813	0.901468	0.19551	0.0234567	0.0198693	0.997435	0.0331246	0.997439	0.0330931	0.997382	0.0335315	-0.00171735	0.941321	0.0587529	FALSE	0.900004	FALSE	0.783449	FALSE	0.999125
O60925	PFDN1	prefoldin subunit 1	['NM_002622']	5	139625562	139682658	0.0235634	0.998568	0.0240532	0.999153	0.0158959	0.028681	0.0161191	0.999999	0.000212267	0.999999	0.000220304	1	9.26598e-09	0.00728511	0.724803	0.0587621	FALSE	0.900004	FALSE	0.757304	FALSE	0.999125
O95985	TOP3B	topoisomerase (DNA) III beta	['NM_003935']	22	22311489	22330081	0.229624	0.784295	0.229685	0.784255	0.228838	-0.000173377	0.990416	0.992309	0.0471007	0.992231	0.0473171	0.993318	0.0441907	0.0237433	0.0218964	0.0587639	FALSE	0.900004	FALSE	1	FALSE	0.917252
Q9NR28	DIABLO	diablo IAP-binding mitochondrial protein	['NM_019887']	12	122692931	122710561	0.0383859	0.994838	0.0385324	0.995343	0.0364335	0.0134644	0.172076	1	0.000395416	1	0.000253388	0.99999	0.00116212	-0.0129088	0.0673781	0.0587719	FALSE	0.900004	FALSE	0.930792	FALSE	0.946842
Q9BQM9	C20orf144	chromosome 20 open reading frame 144	['NM_080825']	20	32250152	32251670	0.0370709	0.997135	0.0376668	0.997902	0.0282244	0.0230436	0.0371454	1	0.000153951	1	0.000153784	1	0.000156099	0.00923045	0.277901	0.0588148	FALSE	0.900004	FALSE	0.826401	FALSE	0.999125
Q9NSY0	NRBP2	nuclear receptor binding protein 2	['NM_178564']	8	144917835	144923006	0.0542337	0.993443	0.0539895	0.992722	0.0573034	-0.0129533	0.178572	1	0.00148322	0.999999	0.00153776	1.00001	0.000254328	0.00655664	0.0472744	0.058928	FALSE	0.900004	FALSE	0.933021	FALSE	0.946842
P20783	NTF3	neurotrophin 3	['NM_001102654']	12	5603381	5604151	0.0321078	0.997634	0.0323175	0.9978	0.0292546	0.00541145	0.64824	1.00003	0.00104552	1.00003	0.00102819	1.00005	0.00124838	0.0197138	0.0308803	0.0589285	FALSE	0.900004	FALSE	0.991464	FALSE	0.946842
Q9NQR7	CCDC177	coiled-coil domain containing 177	['NM_001271507']	14	70038219	70040339	0.0231817	0.0162159	0.0227193	0.0165011	0.0285037	0.0110659	0.244532	0.078933	0.201244	0.0792051	0.201834	0.0754066	0.19341	-0.0192165	0.0551401	0.0590427	FALSE	0.900004	FALSE	0.950495	FALSE	0.946842
P19012	KRT15	keratin 15	['NM_002275']	17	39670278	39675079	0.0712404	0.498408	0.0711441	0.497086	0.0724692	-0.0184079	0.0569844	0.912847	0.0928413	0.912691	0.0928271	0.91487	0.0930057	0.0234459	0.0198497	0.059043	FALSE	0.900004	FALSE	0.871564	FALSE	0.913161
Q68D51	DENND2C	DENN domain containing 2C	['NM_198459']	1	115128224	115168605	0.145956	0.696982	0.145998	0.693328	0.145377	-0.0250829	0.0175891	0.986836	0.0760172	0.986795	0.075956	0.98738	0.0768073	0.00765945	0.425491	0.0590452	FALSE	0.900004	FALSE	0.766078	FALSE	0.999125
Q969G5	PRKCDBP	protein kinase C delta binding protein	['NM_145040']	11	6340396	6341706	0.145972	0.383084	0.145997	0.382745	0.145655	-0.00232515	0.874826	0.824084	0.209338	0.824438	0.209215	0.819485	0.210884	-0.0235807	0.0177775	0.0590558	FALSE	0.900004	FALSE	0.997442	FALSE	0.906824
Q16719	KYNU	kynureninase	['NM_001032998']	2	143642937	143799738	0.380301	0.731741	0.380168	0.726578	0.382007	-0.0135466	0.171226	0.976333	0.129851	0.976538	0.129317	0.973678	0.13656	-0.0215096	0.0255092	0.0590635	FALSE	0.900004	FALSE	0.930598	FALSE	0.926716
P13598	ICAM2	intercellular adhesion molecule 2	['NM_000873']	17	62080110	62084051	0.0283333	0.998242	0.0280078	0.997934	0.0322554	-0.0102084	0.277686	1	5.31359e-05	1	4.8265e-05	1	9.60375e-05	0.0179558	0.0322399	0.0591373	FALSE	0.900004	FALSE	0.959003	FALSE	0.946842
P23470	PTPRG	protein tyrosine phosphatase, receptor type G	['NM_002841']	3	61547962	62278979	0.235119	0.802552	0.234909	0.797646	0.237793	-0.020757	0.0428287	0.98968	0.0602939	0.98975	0.0600654	0.988786	0.063177	-0.0156337	0.102905	0.0591493	FALSE	0.900004	FALSE	0.842201	FALSE	0.971587
Q04771	ACVR1	activin A receptor type 1	['NM_001105']	2	158594046	158656005	0.0460349	0.99483	0.0463616	0.99546	0.0415679	0.0143223	0.13316	0.999998	0.0004143	0.999998	0.000392382	0.999991	0.000633055	-0.0145341	0.0699762	0.0591502	FALSE	0.900004	FALSE	0.914753	FALSE	0.946842
Q8NFY4	SEMA6D	semaphorin 6D	['NM_024966']	15	48051996	48063979	0.119414	0.868272	0.119358	0.870791	0.120121	0.0210421	0.0313718	0.984818	0.0447949	0.984766	0.044867	0.98549	0.0438465	0.016315	0.112485	0.0593505	FALSE	0.900004	FALSE	0.815009	FALSE	0.978396
P48058	GRIA4	glutamate ionotropic receptor AMPA type subunit 4	['NM_000829']	11	105481725	105850463	0.0414107	0.99632	0.0411002	0.99584	0.0452416	-0.0110995	0.259104	0.999995	0.00212209	0.999994	0.00220242	1	3.33386e-05	0.00428268	0.0384709	0.0593866	FALSE	0.900004	FALSE	0.957751	FALSE	0.946842
Q96B96	TMEM159	transmembrane protein 159	['NM_020422']	16	21172504	21190874	0.138195	0.317866	0.138182	0.314704	0.138338	-0.0228668	0.0209307	0.73757	0.241304	0.737318	0.241169	0.74084	0.243026	0.0145474	0.136575	0.0593971	FALSE	0.900004	FALSE	0.784961	FALSE	0.992678
P56278	MTCP1	mature T-cell proliferation 1	['NM_001018025']	X	154293768	154294285	0.00255016	0.999922	0.00242932	0.999886	0.00378111	-0.0111887	0.211774	1	1.83337e-09	1	1.81881e-09	1	2.01215e-09	-0.0205658	0.0368364	0.0594196	FALSE	0.900004	FALSE	0.941932	FALSE	0.946842
Q9H013	ADAM19	ADAM metallopeptidase domain 19	['NM_033274']	5	156908637	157002704	0.312215	0.488779	0.311951	0.496338	0.315555	0.0240926	0.0191619	0.964787	0.170696	0.964733	0.170743	0.965496	0.170097	0.00448059	0.645322	0.0594891	FALSE	0.900004	FALSE	0.780353	FALSE	0.999125
Q96AJ1	CLUAP1	clusterin associated protein 1	['NM_024793']	16	3551068	3586268	0.247474	0.805703	0.247468	0.804077	0.247565	-0.00656871	0.650547	0.985474	0.0742605	0.985367	0.0745173	0.986853	0.0708373	0.0204453	0.0320962	0.0596222	FALSE	0.900004	FALSE	0.991464	FALSE	0.946842
Q9UKN5	PRDM4	PR/SET domain 4	['NM_012406']	12	108127990	108154292	0.0164223	0.998073	0.016428	0.998047	0.0163485	-0.00156988	0.888334	1	0.000186461	1	0.000192075	1	8.50073e-05	0.012406	0.0175959	0.0596333	FALSE	0.900004	FALSE	0.99851	FALSE	0.906824
Q8NH09	OR8S1	olfactory receptor family 8 subfamily S member 1	['NM_001005203']	12	48919415	48921883	0.107331	0.0252787	0.107871	0.023502	0.100065	-0.0170766	0.106359	0.7326	0.463534	0.732083	0.463731	0.739302	0.460943	0.0156126	0.0918094	0.0597196	FALSE	0.900004	FALSE	0.903632	FALSE	0.965763
Q9BUN5	CCDC28B	coiled-coil domain containing 28B	['NM_024296']	1	32667537	32670846	0.0937612	0.977341	0.0939985	0.979292	0.0906158	0.0211322	0.0282989	0.999941	0.00438878	0.999937	0.00454488	0.999989	0.0010898	0.0155982	0.291393	0.0597339	FALSE	0.900004	FALSE	0.805806	FALSE	0.999125
Q6P2Q9	PRPF8	pre-mRNA processing factor 8	['NM_006445']	17	1554099	1587865	0.0199842	0.997411	0.0201996	0.997782	0.0169443	0.0199309	0.0565634	1	8.96477e-05	1	9.23842e-05	1	3.97538e-05	-0.0162166	0.164163	0.0597353	FALSE	0.900004	FALSE	0.871513	FALSE	0.999125
Q5T2W1	PDZK1	PDZ domain containing 1	['NM_002614']	1	145747044	145763620	0.0725264	0.986572	0.0728696	0.987743	0.0679171	0.0166278	0.119285	1.00001	0.000436623	1.00001	0.000403509	1.00002	0.000742393	0.0135452	0.0873581	0.0598536	FALSE	0.900004	FALSE	0.90799	FALSE	0.958276
Q96Q77	CIB3	calcium and integrin binding family member 3	['NM_054113']	19	16272279	16284286	0.147344	0.27459	0.146843	0.277699	0.153677	0.0206887	0.0484561	0.579387	0.317241	0.579545	0.317291	0.57734	0.316607	-0.00695678	0.455464	0.0598612	FALSE	0.900004	FALSE	0.859135	FALSE	0.999125
Q8NF99	ZNF397	zinc finger protein 397	['NM_032347']	18	32822435	32826271	0.0399789	0.995583	0.0394754	0.994617	0.0460012	-0.0225267	0.0246966	1	0.000171137	1	0.000174654	1.00001	0.00011632	0.00911006	0.343308	0.0598777	FALSE	0.900004	FALSE	0.80363	FALSE	0.999125
O00159	MYO1C	myosin IC	['NM_001080779']	17	1369023	1395781	0.112146	0.547205	0.11204	0.547039	0.113508	-0.00146844	0.903629	0.911514	0.0859436	0.911659	0.0858374	0.909643	0.0872903	-0.0232857	0.0176456	0.059901	FALSE	0.900004	FALSE	0.998674	FALSE	0.906824
Q96RY7	IFT140	intraflagellar transport 140	['NM_014714']	16	1560948	1657267	0.207076	0.888729	0.207278	0.890635	0.204445	0.00925778	0.334846	0.998817	0.0279326	0.998852	0.0272275	0.998363	0.0358348	-0.0153756	0.0797884	0.0599442	FALSE	0.900004	FALSE	0.96652	FALSE	0.946842
Q9Y606	PUS1	pseudouridylate synthase 1	['NM_025215']	12	132414268	132428128	0.085824	0.987079	0.0853179	0.98513	0.0921162	-0.021946	0.0289528	0.999986	0.00402767	0.999984	0.00417865	1.00002	0.000405827	0.0109937	0.273547	0.0599589	FALSE	0.900004	FALSE	0.805806	FALSE	0.999125
Q9BZW7	TSGA10	testis specific 10	['NM_182911']	2	99614663	99725902	0.0393452	0.993485	0.0393242	0.993388	0.0396181	-0.00246838	0.776786	1	0.00020548	1	0.000189959	1.00001	0.000348906	0.0204227	0.0179103	0.0599919	FALSE	0.900004	FALSE	0.991464	FALSE	0.906824
Q92569	PIK3R3	phosphoinositide-3-kinase regulatory subunit 3	['NM_003629']	1	46509348	46597624	0.175618	0.434099	0.175985	0.430366	0.170755	-0.0215303	0.0187142	0.752959	0.250427	0.753128	0.250424	0.750766	0.250462	-0.0094299	0.319315	0.0601252	FALSE	0.900004	FALSE	0.779475	FALSE	0.999125
Q2VWA4	SKOR2	SKI family transcriptional corepressor 2	['NM_001037802']	18	44746296	44775554	0.197909	0.649754	0.197728	0.653757	0.200211	0.0201213	0.0362225	0.915854	0.144817	0.915682	0.144908	0.918095	0.143621	0.0167296	0.0820291	0.0601469	FALSE	0.900004	FALSE	0.826401	FALSE	0.946842
P58170	OR1D5	olfactory receptor family 1 subfamily D member 5	['NM_014566']	17	2965966	2966901	0.353391	0.374058	0.353459	0.366096	0.352445	-0.0225583	0.0201584	0.875863	0.25205	0.876109	0.251858	0.872675	0.254516	-0.0135623	0.159874	0.0601806	FALSE	0.900004	FALSE	0.784412	FALSE	0.999125
Q96J77	TPD52L3	tumor protein D52 like 3	['NM_033516']	9	6328596	6329015	0.0834245	0.367878	0.0835075	0.366634	0.082337	-0.0150086	0.152925	0.547222	0.162213	0.547068	0.161992	0.549214	0.165042	0.0131237	0.162011	0.0602224	FALSE	0.900004	FALSE	0.919697	FALSE	0.999125
Q9C0I1	MTMR12	myotubularin related protein 12	['NM_019061']	5	32229887	32312944	0.126165	0.963861	0.126007	0.9617	0.128178	-0.0170025	0.0923262	0.999805	0.00850223	0.999796	0.00865693	0.999918	0.00615443	0.0162116	0.124513	0.0602854	FALSE	0.900004	FALSE	0.899636	FALSE	0.979761
Q9BV90	SNRNP25	small nuclear ribonucleoprotein U11/U12 subunit 25	['NM_024571']	16	103990	107140	0.0191609	0.998683	0.0190126	0.998371	0.0209864	-0.0155525	0.111719	1	7.06771e-05	1	6.95422e-05	1	8.40057e-05	-0.014185	0.0748781	0.0603594	FALSE	0.900004	FALSE	0.90799	FALSE	0.946842
Q14940	SLC9A5	solute carrier family 9 member A5	['NM_001323971']	16	67282918	67305110	0.0637905	0.987876	0.0637199	0.987708	0.0647016	-0.00260565	0.771849	0.999986	0.00246367	0.999991	0.00203342	0.99992	0.00558048	-0.0167951	0.0180023	0.0603781	FALSE	0.900004	FALSE	0.991464	FALSE	0.906824
P34981	TRHR	thyrotropin releasing hormone receptor	['NM_003301']	8	110099742	110131681	0.0463082	0.994093	0.0467568	0.995182	0.0400313	0.0250198	0.0179211	0.999997	0.00166612	0.999997	0.0017292	1	2.36728e-05	0.00341197	0.832812	0.0604134	FALSE	0.900004	FALSE	0.7706	FALSE	0.999125
Q9UNQ0	ABCG2	ATP binding cassette subfamily G member 2 (Junior blood group)	['NM_004827']	4	89013389	89061147	0.265321	0.827346	0.265508	0.831256	0.262864	0.0148036	0.178045	0.993566	0.0568426	0.993474	0.057198	0.99475	0.0520057	0.0233315	0.0301145	0.0604715	FALSE	0.900004	FALSE	0.933021	FALSE	0.946842
Q9BYE9	CDHR2	cadherin related family member 2	['NM_017675']	5	175992354	176022670	0.160248	0.585527	0.160189	0.581761	0.160979	-0.0234533	0.0191006	0.963496	0.0717757	0.96345	0.0717318	0.964094	0.0723424	0.00893636	0.36214	0.0605743	FALSE	0.900004	FALSE	0.780353	FALSE	0.999125
Q9Y4D2	DAGLA	diacylglycerol lipase alpha	['NM_006133']	11	61487628	61511958	0.0701328	0.972716	0.0700989	0.972464	0.0705741	-0.00358674	0.710313	0.999625	0.0067764	0.999614	0.00687375	0.999774	0.00535528	0.0260384	0.023007	0.0605803	FALSE	0.900004	FALSE	0.991464	FALSE	0.917252
P48443	RXRG	retinoid X receptor gamma	['NM_006917']	1	165370503	165414130	0.0125872	0.999295	0.0123671	0.999124	0.015153	-0.0123989	0.160834	1	9.29348e-06	1	8.85763e-06	1	1.37431e-05	0.0163109	0.0568365	0.0608015	FALSE	0.900004	FALSE	0.928307	FALSE	0.946842
P14921	ETS1	ETS proto-oncogene 1, transcription factor	['NM_005238']	11	128332259	128391889	0.121985	0.9805	0.121385	0.97783	0.129489	-0.02127	0.0214	0.999956	0.00569239	0.99996	0.00534094	0.999912	0.00909172	-0.006342	0.501117	0.0608406	FALSE	0.900004	FALSE	0.787469	FALSE	0.999125
P09016	HOXD4	homeobox D4	['NM_014621']	2	177016362	177017667	0.127917	0.863107	0.127929	0.862337	0.127766	-0.00601866	0.566828	0.98436	0.0475182	0.984444	0.0474013	0.983261	0.048996	-0.0245506	0.0181695	0.0608444	FALSE	0.900004	FALSE	0.98316	FALSE	0.906824
Q9NYQ7	CELSR3	cadherin EGF LAG seven-pass G-type receptor 3	['NM_001407']	3	48675641	48700067	0.0807229	0.946822	0.0806692	0.945077	0.0814023	-0.0215309	0.0467692	1.0022	0.00858777	1.00219	0.00859277	1.00237	0.00852133	0.0209602	0.0477799	0.060855	FALSE	0.900004	FALSE	0.859135	FALSE	0.946842
P54868	HMGCS2	3-hydroxy-3-methylglutaryl-CoA synthase 2	['NM_005518']	1	120293428	120311467	0.0491839	0.992918	0.0496652	0.994036	0.0424445	0.024203	0.0179834	1.00004	0.00143302	1.00004	0.00147219	1.00003	0.000761	-0.00421249	0.773277	0.0608562	FALSE	0.900004	FALSE	0.7706	FALSE	0.999125
Q7KZF4	SND1	staphylococcal nuclease and tudor domain containing 1	['NM_014390']	7	127292428	127732107	0.134919	0.974565	0.135459	0.976623	0.127712	0.0156332	0.140745	0.999939	0.00731681	0.999949	0.00660972	0.999816	0.0134591	-0.0124971	0.0791788	0.0609218	FALSE	0.900004	FALSE	0.918149	FALSE	0.946842
Q05932	FPGS	folylpolyglutamate synthase	['NM_001018078']	9	130565204	130575880	0.146185	0.789439	0.146499	0.791283	0.14205	0.0127779	0.200335	0.948667	0.0639661	0.948577	0.0639795	0.949837	0.0637842	0.0197338	0.0438966	0.0609535	FALSE	0.900004	FALSE	0.936372	FALSE	0.946842
Q9NWU5	MRPL22	mitochondrial ribosomal protein L22	['NM_001014990']	5	154320671	154346454	0.230879	0.937858	0.230874	0.937915	0.230959	0.000249359	0.998289	0.999089	0.0287245	0.999039	0.0295121	0.999747	0.0151759	0.0301764	0.0190705	0.0610166	FALSE	0.900004	FALSE	1	FALSE	0.913161
A2VDJ0	KIAA0922	KIAA0922	['NM_015196']	4	154387550	154557725	0.284568	0.649087	0.284624	0.642858	0.283788	-0.0219191	0.0349893	0.959095	0.123229	0.959051	0.123279	0.959667	0.122576	0.00500445	0.676511	0.0610247	FALSE	0.900004	FALSE	0.821897	FALSE	0.999125
Q9C0B5	ZDHHC5	zinc finger DHHC-type containing 5	['NM_015457']	11	57440563	57467500	0.133956	0.931482	0.134114	0.931761	0.131896	0.00210016	0.966354	0.999638	0.0104977	0.999655	0.0101526	0.99941	0.0142317	-0.0198684	0.0202813	0.0612895	FALSE	0.900004	FALSE	0.999214	FALSE	0.913161
P57723	PCBP4	poly(rC) binding protein 4	['NM_020418']	3	51992080	51995256	0.0555661	0.992085	0.0559893	0.993444	0.0497425	0.0256581	0.0181684	0.999994	0.00139035	0.999994	0.00142732	0.999993	0.000763643	-0.000242271	0.990161	0.0613117	FALSE	0.900004	FALSE	0.776656	FALSE	0.999125
Q96S44	TP53RK	TP53 regulating kinase	['NM_033550']	20	45315395	45318053	0.211123	0.877164	0.210995	0.874335	0.212765	-0.0133497	0.192816	0.996402	0.0338341	0.996361	0.0340517	0.996922	0.0308727	0.0172587	0.0804901	0.0613177	FALSE	0.900004	FALSE	0.936285	FALSE	0.946842
P0C0E4	RAB40AL	RAB40A, member RAS oncogene family-like	['NM_001031834']	X	102192247	102193080	0.129167	0.979091	0.1286	0.976718	0.136291	-0.0179113	0.0525868	1.00048	0.00576755	1.00047	0.00581596	1.00058	0.00509829	0.0206425	0.0271917	0.0613348	FALSE	0.900004	FALSE	0.866683	FALSE	0.946842
Q8N143	BCL6B	B-cell CLL/lymphoma 6B	['NM_181844']	17	6926991	6930935	0.0645223	0.571758	0.0647945	0.570802	0.060881	-0.015205	0.142807	0.786457	0.128201	0.786656	0.128287	0.783875	0.127055	-0.02178	0.0276912	0.0615296	FALSE	0.900004	FALSE	0.918601	FALSE	0.946842
Q13023	AKAP6	A-kinase anchoring protein 6	['NM_004274']	14	32902700	33293976	0.0550543	0.895053	0.0550559	0.893955	0.0550257	-0.0199608	0.0481612	0.995711	0.0189687	0.995695	0.0189652	0.995914	0.0190144	0.0114991	0.249584	0.0616829	FALSE	0.900004	FALSE	0.859135	FALSE	0.999125
Q9BX70	BTBD2	BTB domain containing 2	['NM_017797']	19	1986490	2015702	0.340981	0.202758	0.340661	0.207004	0.345095	0.0123819	0.263135	0.703419	0.39375	0.703795	0.393629	0.698556	0.395313	-0.0132807	0.161723	0.0618024	FALSE	0.900004	FALSE	0.958587	FALSE	0.999125
Q9Y5U9	IER3IP1	immediate early response 3 interacting protein 1	['NM_016097']	18	44682551	44702648	0.013797	0.999366	0.0135522	0.999116	0.0166463	-0.0164604	0.0698834	1	5.85811e-05	1	5.86803e-05	1	5.72799e-05	0.0112701	0.115692	0.0618086	FALSE	0.900004	FALSE	0.897955	FALSE	0.979426
Q8NDY8	TMEM52	transmembrane protein 52	['NM_178545']	1	1849324	1850704	0.411186	0.231459	0.410794	0.240113	0.416168	0.0209291	0.0427789	0.742699	0.435026	0.742128	0.43535	0.750101	0.430768	0.0184095	0.0705654	0.0618541	FALSE	0.900004	FALSE	0.842201	FALSE	0.946842
Q69YH5	CDCA2	cell division cycle associated 2	['NM_152562']	8	25317756	25365251	0.0581056	0.934653	0.0581281	0.934875	0.0578158	0.00383781	0.704189	0.995828	0.0129379	0.995806	0.0129659	0.996116	0.0125673	0.0243205	0.0209454	0.0619217	FALSE	0.900004	FALSE	0.991464	FALSE	0.913161
Q15413	RYR3	ryanodine receptor 3	['NM_001036']	15	33603247	34157424	0.179599	0.344418	0.179573	0.341139	0.179914	-0.0182389	0.0687601	0.893983	0.146641	0.893779	0.146738	0.896634	0.145357	0.0195499	0.0573473	0.0619696	FALSE	0.900004	FALSE	0.894944	FALSE	0.946842
Q9GZN4	PRSS22	protease, serine 22	['NM_022119']	16	2903097	2908105	0.0554278	0.994182	0.0560685	0.995452	0.0463168	0.0246796	0.018692	0.999998	0.00108749	0.999998	0.00112863	1	3.04095e-05	0.00484118	0.804347	0.0620129	FALSE	0.900004	FALSE	0.779475	FALSE	0.999125
Q9NUN7	ACER3	alkaline ceramidase 3	['NM_018367']	11	76572021	76731368	0.0949414	0.646163	0.0952215	0.644041	0.0912147	-0.0227529	0.0249454	0.856749	0.129923	0.856867	0.129935	0.855221	0.129761	-0.0126694	0.17909	0.0620395	FALSE	0.900004	FALSE	0.80363	FALSE	0.999125
Q7Z465	BNIPL	BCL2 interacting protein like	['NM_138279']	1	151009202	151019160	0.319278	0.686731	0.319188	0.6843	0.320443	-0.00759962	0.420379	0.985884	0.0959291	0.986043	0.0955121	0.983822	0.101159	-0.022573	0.0213464	0.0621097	FALSE	0.900004	FALSE	0.970864	FALSE	0.913161
C9JSJ3	BHMG1	basic helix-loop-helix and HMG-box containing 1	['NM_001310124']	19	46238635	46267373	0.196104	0.740494	0.196275	0.737208	0.193862	-0.016848	0.0891154	0.972052	0.0768458	0.972153	0.076749	0.970742	0.0780812	-0.0182237	0.0628517	0.0621158	FALSE	0.900004	FALSE	0.897955	FALSE	0.946842
Q8IVH4	MMAA	methylmalonic aciduria (cobalamin deficiency) cblA type	['NM_172250']	4	146560292	146576583	0.147327	0.949815	0.147102	0.948281	0.150212	-0.0103132	0.296087	0.999011	0.018588	0.999042	0.0182762	0.99861	0.0222343	-0.021265	0.0245091	0.0621226	FALSE	0.900004	FALSE	0.963775	FALSE	0.92228
E9PGG2	ANHX	anomalous homeobox	['NM_001191054']	12	133795474	133810942	0.209856	0.721476	0.209901	0.726128	0.209245	0.0221941	0.0216601	0.969296	0.08386	0.969315	0.083837	0.969048	0.084161	-0.00317715	0.841649	0.0621786	FALSE	0.900004	FALSE	0.788293	FALSE	0.999125
Q8NGJ0	OR5A1	olfactory receptor family 5 subfamily A member 1	['NM_001004728']	11	59210642	59211586	0.237366	0.305734	0.237439	0.305329	0.236434	-0.00170873	0.956889	0.691455	0.342471	0.692041	0.342409	0.683866	0.343206	-0.023847	0.0240134	0.0621807	FALSE	0.900004	FALSE	0.999214	FALSE	0.92228
Q96HZ4	HES6	hes family bHLH transcription factor 6	['NM_018645']	2	239147471	239148546	0.0470334	0.996169	0.0471639	0.996398	0.0453091	0.00494517	0.680014	1	0.000125835	1	0.000130133	1	3.97195e-05	-0.00848908	0.0206565	0.0621828	FALSE	0.900004	FALSE	0.991464	FALSE	0.913161
P28827	PTPRM	protein tyrosine phosphatase, receptor type M	['NM_001105244']	18	7567817	8406157	0.0360667	0.994933	0.035681	0.994144	0.0407309	-0.0206212	0.0293703	1	0.000256337	1	0.000265641	1	5.26205e-05	-0.0107572	0.41878	0.0622659	FALSE	0.900004	FALSE	0.807251	FALSE	0.999125
Q86VD1	MORC1	MORC family CW-type zinc finger 1	['NM_014429']	3	108677815	108836906	0.101986	0.600031	0.101955	0.598923	0.102384	-0.0108481	0.28978	0.907735	0.050164	0.90775	0.0501971	0.907543	0.0497357	-0.00415175	0.669023	0.0622879	FALSE	0.900004	FALSE	0.963087	FALSE	0.999125
Q5T5C0	STXBP5	syntaxin binding protein 5	['NM_001127715']	6	147525669	147705888	0.110575	0.79277	0.110527	0.793682	0.111205	0.00822822	0.369197	0.95275	0.0721357	0.95285	0.0720889	0.951463	0.0727299	-0.0191432	0.0604318	0.062328	FALSE	0.900004	FALSE	0.967923	FALSE	0.946842
Q6ZV70	LANCL3	LanC like 3	['NM_198511']	X	37431124	37535063	0.0319142	0.99674	0.0322473	0.997274	0.0272303	0.0178928	0.0897343	1	0.000262234	1	8.02095e-05	0.999992	0.000936002	-0.0132872	0.134651	0.0623346	FALSE	0.900004	FALSE	0.899545	FALSE	0.992678
O60806	TBX19	T-box 19	['NM_005149']	1	168250329	168282237	0.0323921	0.996313	0.0318763	0.995527	0.0384499	-0.0222705	0.0228279	1	0.000241188	1	0.000249091	1	8.92226e-05	0.0079592	0.48983	0.0624105	FALSE	0.900004	FALSE	0.789781	FALSE	0.999125
Q09666	AHNAK	AHNAK nucleoprotein	['NM_024060']	11	62284219	62303570	0.156356	0.631558	0.156795	0.635088	0.150511	0.0229639	0.0206627	0.876302	0.0871907	0.876445	0.0874417	0.87445	0.0838515	-0.0232883	0.0185332	0.0624864	FALSE	0.900004	FALSE	0.784961	FALSE	0.910951
Q96S38	RPS6KC1	ribosomal protein S6 kinase C1	['NM_012424']	1	213224747	213445974	0.0589763	0.984202	0.0587946	0.982874	0.0612725	-0.0221121	0.0209503	1	0.00190116	1	0.00184426	0.999991	0.00252513	-0.00443893	0.66022	0.0624988	FALSE	0.900004	FALSE	0.784961	FALSE	0.999125
Q9UPA5	BSN	bassoon presynaptic cytomatrix protein	['NM_003458']	3	49592036	49702269	0.0952565	0.748659	0.095243	0.749033	0.0954353	0.00392214	0.711911	0.97388	0.0582473	0.97378	0.0582764	0.975176	0.0578552	0.0240527	0.0231263	0.0625755	FALSE	0.900004	FALSE	0.991464	FALSE	0.918017
C9J798	RASA4B	RAS p21 protein activator 4B	['XM_003118600']	7	102124042	102158157	0.295754	0.373703	0.295533	0.380639	0.298533	0.0233504	0.0222769	0.907768	0.187209	0.907594	0.187254	0.910027	0.186618	0.0130172	0.18215	0.0625849	FALSE	0.900004	FALSE	0.789781	FALSE	0.999125
Q8N0W5	IQCK	IQ motif containing K	['NM_153208']	16	19729629	19867867	0.424719	0.706324	0.424937	0.715696	0.421812	0.0221367	0.0236602	0.973999	0.148731	0.97401	0.148698	0.973858	0.149163	-0.0010188	0.962586	0.0626432	FALSE	0.900004	FALSE	0.80363	FALSE	0.999125
Q8IVC4	ZNF584	zinc finger protein 584	['NM_173548']	19	58920515	58929148	0.182236	0.737996	0.182316	0.741149	0.181174	0.0173508	0.0819276	0.977107	0.0724981	0.977178	0.0724389	0.976188	0.0732593	-0.0135865	0.182245	0.0626643	FALSE	0.900004	FALSE	0.897955	FALSE	0.999125
Q8TCU6	PREX1	phosphatidylinositol-3,4,5-trisphosphate dependent Rac exchange factor 1	['NM_020820']	20	47242426	47444397	0.140061	0.655347	0.140135	0.658471	0.139067	0.0223788	0.0204614	0.918319	0.0757104	0.918406	0.0757287	0.917189	0.0754676	-0.0161023	0.0879481	0.0627055	FALSE	0.900004	FALSE	0.784961	FALSE	0.958276
Q9UBU9	NXF1	nuclear RNA export factor 1	['NM_006362']	11	62559951	62572828	0.294258	0.897224	0.294831	0.902807	0.286696	0.0192005	0.0491922	0.995976	0.0534593	0.996011	0.0530881	0.995515	0.0580562	-0.00891789	0.419883	0.062746	FALSE	0.900004	FALSE	0.859135	FALSE	0.999125
Q6ZMC9	SIGLEC15	sialic acid binding Ig like lectin 15	['NM_213602']	18	43405694	43422149	0.222851	0.86429	0.222813	0.864201	0.223362	-0.000398879	0.963156	0.993007	0.0515924	0.992921	0.0518659	0.994119	0.0478962	0.0240012	0.0210759	0.0627582	FALSE	0.900004	FALSE	0.999214	FALSE	0.913161
Q6GPH4	XAF1	XIAP associated factor 1	['NM_017523']	17	6659398	6676485	0.153735	0.962611	0.154359	0.965934	0.145388	0.0221628	0.0253223	0.999648	0.0128467	0.999653	0.0126416	0.999586	0.0152584	-0.00476165	0.661933	0.0627945	FALSE	0.900004	FALSE	0.804725	FALSE	0.999125
P35346	SSTR5	somatostatin receptor 5	['NM_001053']	16	1128869	1129960	0.2093	0.636336	0.209502	0.641042	0.206624	0.0226205	0.0197956	0.935649	0.115591	0.935625	0.11569	0.935956	0.114301	0.00288225	0.843064	0.0628138	FALSE	0.900004	FALSE	0.782277	FALSE	0.999125
Q86YA3	ZGRF1	zinc finger GRF-type containing 1	['NM_018392']	4	113460706	113554332	0.128329	0.883499	0.128202	0.88033	0.129928	-0.0245464	0.0192496	0.997166	0.0187809	0.997162	0.0186027	0.997215	0.0209545	0.00265654	0.792158	0.0629267	FALSE	0.900004	FALSE	0.780353	FALSE	0.999125
P34059	GALNS	galactosamine (N-acetyl)-6-sulfatase	['NM_000512']	16	88880850	88923285	0.269837	0.867204	0.269592	0.86265	0.272969	-0.0167842	0.0972625	0.997919	0.03778	0.997964	0.0374567	0.997338	0.0417415	-0.0157993	0.0696815	0.06294	FALSE	0.900004	FALSE	0.901736	FALSE	0.946842
Q99569	PKP4	plakophilin 4	['NM_001005476']	2	159389697	159537186	0.0546951	0.985016	0.0549268	0.986346	0.0515844	0.0249535	0.0187029	1.00007	0.00205522	1.00007	0.00209434	1.00006	0.00145615	-0.00501197	0.70887	0.0630042	FALSE	0.900004	FALSE	0.779475	FALSE	0.999125
Q8NGK2	OR52B4	olfactory receptor family 52 subfamily B member 4 (gene/pseudogene)	['NM_001005161']	11	4388584	4389525	0.489488	0.408128	0.489342	0.418981	0.491295	0.022135	0.0359944	0.866588	0.335809	0.866161	0.336271	0.872125	0.329728	0.0179114	0.0892869	0.0630094	FALSE	0.900004	FALSE	0.826401	FALSE	0.960405
Q9BXS4	TMEM59	transmembrane protein 59	['NM_004872']	1	54497826	54518861	0.0676123	0.989472	0.0673139	0.988211	0.0713598	-0.0181855	0.0568954	1	0.00302075	1	0.00309251	1.00004	0.00185441	0.0162393	0.131095	0.0630648	FALSE	0.900004	FALSE	0.871513	FALSE	0.99006
P30305	CDC25B	cell division cycle 25B	['NM_021874']	20	3777179	3785605	0.0474375	0.993794	0.0474016	0.993742	0.0479034	-0.00109777	0.979008	1.00001	0.000961274	1.00001	0.000994219	1.00002	0.000298461	0.0137627	0.0188406	0.063133	FALSE	0.900004	FALSE	0.999603	FALSE	0.913161
Q96RD3	OR52E6	olfactory receptor family 52 subfamily E member 6	['NM_001005167']	11	5862189	5863127	0.401089	0.223712	0.4013	0.220132	0.398359	-0.00895485	0.420599	0.89122	0.393982	0.891892	0.393471	0.882517	0.400451	-0.0236158	0.0213479	0.0632505	FALSE	0.900004	FALSE	0.970864	FALSE	0.913161
O00268	TAF4	TATA-box binding protein associated factor 4	['NM_003185']	20	60551227	60640866	0.00159653	0.0219186	0.00160157	0.02191	0.00152985	-0.0055437	0.543378	0.0366464	0.0543338	0.0366807	0.0546425	0.036202	0.0501617	-0.00912651	0.361546	0.0632546	FALSE	0.900004	FALSE	0.98316	FALSE	0.999125
Q8IVU1	IGDCC3	immunoglobulin superfamily DCC subclass member 3	['NM_004884']	15	65621250	65670126	0.0583563	0.91124	0.0583024	0.911439	0.0590536	0.00339618	0.664197	0.981117	0.0261516	0.981072	0.026163	0.9817	0.0259978	0.0240856	0.0191646	0.0633189	FALSE	0.900004	FALSE	0.991464	FALSE	0.913161
Q16698	DECR1	2,4-dienoyl-CoA reductase 1	['NM_001359']	8	91013721	91064122	0.10431	0.984351	0.104454	0.985296	0.102434	0.00913407	0.340789	0.999981	0.00397381	0.999989	0.00301997	0.999874	0.0101113	-0.0154666	0.0361631	0.0633652	FALSE	0.900004	FALSE	0.96652	FALSE	0.946842
O75448	MED24	mediator complex subunit 24	['NM_014815']	17	38175785	38209851	0.0439557	0.993993	0.0439452	0.994132	0.0440941	0.00317018	0.846595	0.999993	0.00164854	0.999997	0.00125051	0.999945	0.00420362	-0.0168863	0.0201837	0.0633771	FALSE	0.900004	FALSE	0.996355	FALSE	0.913161
P40123	CAP2	CAP, adenylate cyclase-associated protein, 2 (yeast)	['NM_006366']	6	17421787	17556670	0.0961203	0.977416	0.0964491	0.979442	0.0917362	0.0215243	0.0419739	0.999857	0.00678445	0.99985	0.00694123	0.999949	0.00425852	0.0171199	0.174889	0.0634648	FALSE	0.900004	FALSE	0.842201	FALSE	0.999125
P29320	EPHA3	EPH receptor A3	['NM_005233']	3	89156899	89528649	0.409211	0.458479	0.409338	0.452327	0.407539	-0.015062	0.15078	0.881321	0.277813	0.881772	0.277388	0.875477	0.283208	-0.0224563	0.0258948	0.0635048	FALSE	0.900004	FALSE	0.919697	FALSE	0.929804
Q12952	FOXL1	forkhead box L1	['NM_005250']	16	86612330	86613364	0.0889219	0.98066	0.0886403	0.979491	0.0924909	-0.0128988	0.212808	0.999951	0.00325831	0.999947	0.00337566	1.00001	0.000724229	0.0261002	0.0566615	0.0635697	FALSE	0.900004	FALSE	0.941932	FALSE	0.946842
Q96GS6	ABHD17A	abhydrolase domain containing 17A	['NM_031213']	19	1877202	1881565	0.114454	0.973531	0.11491	0.975707	0.108362	0.0194823	0.082232	0.999887	0.00665078	0.999894	0.00645919	0.99979	0.0087624	-0.0135032	0.164195	0.0635703	FALSE	0.900004	FALSE	0.897955	FALSE	0.999125
Q9UPM9	B9D1	B9 domain containing 1	['NM_015681']	17	19246635	19265882	0.0526051	0.995673	0.0529941	0.996283	0.0472732	0.0121479	0.242505	0.999995	0.00127556	0.999998	0.000568001	0.999955	0.00430478	-0.0139791	0.051719	0.0635733	FALSE	0.900004	FALSE	0.948211	FALSE	0.946842
P0C7V8	DCAF8L2	DDB1 and CUL4 associated factor 8 like 2	['XM_293354']	X	27765013	27766905	0.350678	0.203735	0.350521	0.205471	0.352716	0.00493806	0.496895	0.715032	0.413784	0.714376	0.414154	0.723527	0.40889	0.022237	0.0195157	0.0636112	FALSE	0.900004	FALSE	0.98316	FALSE	0.913161
Q3MIX3	ADCK5	aarF domain containing kinase 5	['NM_174922']	8	145597785	145618286	0.45704	0.315566	0.457204	0.311765	0.454919	-0.00833509	0.322643	0.661022	0.356129	0.660767	0.356238	0.664324	0.354718	0.0100053	0.339861	0.0637338	FALSE	0.900004	FALSE	0.965457	FALSE	0.999125
P78545	ELF3	E74 like ETS transcription factor 3	['NM_004433']	1	201980265	201984448	0.104058	0.98243	0.104117	0.982797	0.103297	0.00353634	0.764367	0.99999	0.00278115	0.999996	0.00207315	0.999906	0.00722981	-0.0170324	0.0206371	0.0638209	FALSE	0.900004	FALSE	0.991464	FALSE	0.913161
P57739	CLDN2	claudin 2	['NM_001171092']	X	106171459	106172148	0.0205252	0.998792	0.0208716	0.999255	0.0153424	0.0252714	0.0206325	1	1.13929e-05	1	1.10266e-05	1	1.53677e-05	0.00488866	0.719633	0.0638483	FALSE	0.900004	FALSE	0.784961	FALSE	0.999125
Q9Y2J0	RPH3A	rabphilin 3A	['NM_014954']	12	113266124	113334582	0.0579964	0.992328	0.0584518	0.993293	0.0517286	0.0174915	0.0931181	1	0.00295573	1.00001	0.00222068	0.999941	0.00761874	-0.0117861	0.130405	0.0639482	FALSE	0.900004	FALSE	0.900486	FALSE	0.988472
Q9Y371	SH3GLB1	SH3 domain containing GRB2 like, endophilin B1	['NM_016009']	1	87170583	87208915	0.0352043	0.996962	0.0349313	0.996627	0.0385679	-0.00910873	0.342342	0.999997	0.000839856	0.999998	0.000621594	0.999979	0.00219979	-0.0117389	0.0290463	0.0639984	FALSE	0.900004	FALSE	0.966673	FALSE	0.946842
Q96K76	USP47	ubiquitin specific peptidase 47	['NM_017944']	11	11863733	11977719	0.0548159	0.835096	0.0547147	0.836182	0.0561036	0.0195922	0.0488673	0.951677	0.0515852	0.951621	0.051591	0.952395	0.0515062	0.0150154	0.132011	0.0640655	FALSE	0.900004	FALSE	0.859135	FALSE	0.990232
Q9ULV0	MYO5B	myosin VB	['NM_001080467']	18	47352844	47721163	0.168793	0.601289	0.168785	0.598985	0.168887	-0.0136429	0.139875	0.922528	0.0915571	0.922381	0.0915544	0.924434	0.091575	0.0224181	0.0208949	0.0640715	FALSE	0.900004	FALSE	0.916909	FALSE	0.913161
Q06278	AOX1	aldehyde oxidase 1	['NM_001159']	2	201450832	201535399	0.271886	0.768885	0.271991	0.774375	0.270486	0.0202421	0.0448454	0.989996	0.0728492	0.990035	0.0727725	0.989499	0.0738369	-0.00730356	0.425548	0.0641181	FALSE	0.900004	FALSE	0.850197	FALSE	0.999125
Q9H9A5	CNOT10	CCR4-NOT transcription complex subunit 10	['NM_015442']	3	32726953	32815100	0.0642174	0.982546	0.0645765	0.983973	0.0593546	0.0230141	0.0244582	0.999956	0.00290962	0.999958	0.00288778	0.999939	0.00317911	-0.00595825	0.575871	0.0641299	FALSE	0.900004	FALSE	0.80363	FALSE	0.999125
Q9H0W8	SMG9	SMG9, nonsense mediated mRNA decay factor	['NM_019108']	19	44235751	44254893	0.0287628	0.997864	0.0284116	0.997429	0.0329771	-0.0141206	0.131425	1	6.30774e-05	1	6.19465e-05	1	7.62293e-05	-0.0126336	0.0721595	0.0641566	FALSE	0.900004	FALSE	0.913476	FALSE	0.946842
Q8NCF5	NFATC2IP	nuclear factor of activated T-cells 2 interacting protein	['NM_032815']	16	28962333	28975181	0.0652735	0.98997	0.0650747	0.989223	0.0677964	-0.0112398	0.339127	1	0.00118854	0.999999	0.00122952	1.00001	0.000358144	0.0150812	0.0327574	0.0641802	FALSE	0.900004	FALSE	0.96652	FALSE	0.946842
Q9H0E2	TOLLIP	toll interacting protein	['NM_019009']	11	1298272	1330728	0.0953062	0.967271	0.0950742	0.964889	0.0982402	-0.0246457	0.0232453	0.99953	0.00922957	0.999529	0.00924796	0.999547	0.00898831	0.00201909	0.799376	0.0641953	FALSE	0.900004	FALSE	0.796477	FALSE	0.999125
Q8WWG9	KCNE4	potassium voltage-gated channel subfamily E regulatory subunit 4	['NM_080671']	2	223916863	223918058	0.0774763	0.799383	0.077473	0.798146	0.0775124	-0.0159699	0.0852954	0.934669	0.0647551	0.934607	0.064748	0.935465	0.0648459	0.0132413	0.196665	0.064281	FALSE	0.900042	FALSE	0.897955	FALSE	0.999125
Q9UBY9	HSPB7	heat shock protein family B (small) member 7	['NM_014424']	1	16342078	16344458	0.00585384	0.999807	0.00607307	0.99995	0.000603883	0.0332049	0.0187572	1	1.67028e-05	1	1.69946e-05	1	1.23125e-05	-0.00488993	0.705057	0.0643038	FALSE	0.900042	FALSE	0.779475	FALSE	0.999125
P61604	HSPE1	heat shock protein family E (Hsp10) member 1	['NM_002157']	2	198365161	198367980	0.00841612	0.999886	0.00851995	0.999922	0.00693147	0.00469571	0.560544	1	1.23207e-09	1	1.25818e-09	1	8.2161e-10	-0.0202588	0.0353279	0.0643952	FALSE	0.900042	FALSE	0.98316	FALSE	0.946842
Q8TBE0	BAHD1	bromo adjacent homology domain containing 1	['NM_014952']	15	40750664	40758326	0.0505639	0.926443	0.0505893	0.925283	0.0502237	-0.0230169	0.0268886	0.989204	0.0206707	0.989199	0.0206714	0.989273	0.0206616	0.00360032	0.692134	0.0644377	FALSE	0.900042	FALSE	0.805806	FALSE	0.999125
Q9H0B8	CRISPLD2	cysteine rich secretory protein LCCL domain containing 2	['NM_031476']	16	84872102	84940245	0.279507	0.265979	0.279343	0.267373	0.28163	0.00497195	0.644589	0.872409	0.271027	0.87283	0.270746	0.866957	0.274593	-0.021536	0.0299923	0.0644521	FALSE	0.900042	FALSE	0.991464	FALSE	0.946842
Q8NG06	TRIM58	tripartite motif containing 58	['NM_015431']	1	248020549	248039788	0.110343	0.448879	0.110509	0.447152	0.108167	-0.0157902	0.0915775	0.766242	0.197449	0.766528	0.197495	0.762539	0.19682	-0.0202316	0.0481512	0.0645366	FALSE	0.900097	FALSE	0.899545	FALSE	0.946842
Q96T54	KCNK17	potassium two pore domain channel subfamily K member 17	['NM_031460']	6	39267206	39282096	0.185365	0.717684	0.185309	0.714136	0.186069	-0.0191057	0.0474278	0.946412	0.101875	0.946535	0.101769	0.944824	0.103223	-0.0166904	0.096601	0.0646212	FALSE	0.900097	FALSE	0.859135	FALSE	0.970605
Q14451	GRB7	growth factor receptor bound protein 7	['NM_005310']	17	37898555	37903147	0.110152	0.981019	0.110156	0.980584	0.110106	-0.00395549	0.605878	0.999995	0.0041382	0.999992	0.004251	1.00004	0.00220436	0.0141718	0.0212826	0.064666	FALSE	0.900097	FALSE	0.987801	FALSE	0.913161
A6NGB9	WIPF3	WAS/WASL interacting protein family member 3	['NM_001080529']	7	29874341	29954129	0.122268	0.929205	0.122271	0.929754	0.122229	0.00449065	0.715257	0.999449	0.0146047	0.999424	0.0147292	0.999761	0.012879	0.0243027	0.0203365	0.0646813	FALSE	0.900097	FALSE	0.991464	FALSE	0.913161
Q15303	ERBB4	erb-b2 receptor tyrosine kinase 4	['NM_001042599']	2	212248343	213403254	0.0551985	0.990168	0.0553921	0.990656	0.0526256	0.00903812	0.412591	0.999999	0.001252	0.999998	0.00129494	1.00001	0.000387577	0.0123714	0.0303222	0.0647307	FALSE	0.900097	FALSE	0.970864	FALSE	0.946842
Q14258	TRIM25	tripartite motif containing 25	['NM_005082']	17	54969064	54991349	0.141156	0.48846	0.141525	0.485056	0.136246	-0.0245031	0.0193552	0.773183	0.211555	0.773282	0.211559	0.771894	0.211514	-0.00656218	0.4591	0.0647611	FALSE	0.900097	FALSE	0.780353	FALSE	0.999125
P60370	KRTAP10-5	keratin associated protein 10-5	['NM_198694']	21	45999643	46000455	0.262071	0.74195	0.261895	0.736012	0.264294	-0.0225693	0.0270052	0.993379	0.0623351	0.993395	0.0622062	0.993171	0.0639838	-0.00354967	0.685365	0.0648525	FALSE	0.900373	FALSE	0.805806	FALSE	0.999125
Q96CP7	TLCD1	TLC domain containing 1	['NM_138463']	17	27051531	27053115	0.0316144	0.998035	0.0316828	0.998073	0.0307156	0.00120831	0.971452	1.00007	0.00196579	1.00008	0.00200161	1.00004	0.00142183	-0.0193004	0.116771	0.064922	FALSE	0.900373	FALSE	0.999214	FALSE	0.979426
Q9BSD3	RHNO1	RAD9-HUS1-RAD1 interacting nuclear orphan 1	['NM_031465']	12	2994533	2997622	0.0854955	0.987884	0.0849015	0.985892	0.0928341	-0.022393	0.0193588	0.999961	0.00557376	0.999962	0.00564297	0.999941	0.00458336	-0.00414538	0.841325	0.0649334	FALSE	0.900373	FALSE	0.780353	FALSE	0.999125
Q9GZX7	AICDA	activation induced cytidine deaminase	['NM_020661']	12	8756883	8765363	0.0137849	0.999332	0.0141139	0.999618	0.00842742	0.0246056	0.0537147	1	2.49067e-05	1	2.54978e-05	1	1.53018e-05	-0.0165389	0.1705	0.0650722	FALSE	0.90053	FALSE	0.87138	FALSE	0.999125
O43543	XRCC2	X-ray repair cross complementing 2	['NM_005431']	7	152345730	152373164	0.306267	0.862305	0.306674	0.869021	0.300896	0.0221091	0.0260762	0.994496	0.0644791	0.994508	0.0644024	0.994334	0.065467	-0.00269032	0.784385	0.0650841	FALSE	0.90053	FALSE	0.805462	FALSE	0.999125
Q96DR7	ARHGEF26	Rho guanine nucleotide exchange factor 26	['NM_015595']	3	153839782	153973259	0.0902388	0.435668	0.0902516	0.435831	0.0900769	0.00180592	0.855179	0.71888	0.173951	0.718595	0.173794	0.722567	0.175938	0.0227134	0.021218	0.065187	FALSE	0.90053	FALSE	0.996665	FALSE	0.913161
O95881	TXNDC12	thioredoxin domain containing 12	['NM_015913']	1	52486608	52520768	0.0671351	0.990465	0.0667091	0.988913	0.0724175	-0.0222813	0.0252301	0.999991	0.00170312	0.999991	0.00176761	1	1.78538e-05	0.00757676	0.575615	0.0652554	FALSE	0.90053	FALSE	0.804725	FALSE	0.999125
Q16666	IFI16	interferon gamma inducible protein 16	['NM_005531']	1	158984471	159024688	0.0727513	0.362395	0.0728455	0.361121	0.0715128	-0.0176563	0.0506197	0.873298	0.146036	0.873294	0.146024	0.873344	0.146208	0.00034111	0.924904	0.0652858	FALSE	0.90053	FALSE	0.865129	FALSE	0.999125
Q6P9G0	CYB5D1	cytochrome b5 domain containing 1	['NM_144607']	17	7761453	7762927	0.316154	0.83123	0.316375	0.835409	0.313269	0.013275	0.198261	0.991817	0.0746629	0.991902	0.0742934	0.990714	0.0792906	-0.0154559	0.10135	0.0652933	FALSE	0.90053	FALSE	0.936285	FALSE	0.971587
O95222	OR6A2	olfactory receptor family 6 subfamily A member 2	['NM_003696']	11	6815959	6816939	0.265753	0.724492	0.265693	0.725819	0.266538	0.00498488	0.647641	0.968584	0.108682	0.968412	0.108941	0.97081	0.105251	0.0223843	0.0199537	0.0653008	FALSE	0.90053	FALSE	0.991464	FALSE	0.913161
O60732	MAGEC1	MAGE family member C1	['NM_005462']	X	140992859	140996616	0.120396	0.28093	0.120424	0.278932	0.120035	-0.0166183	0.1543	1.01684	0.117068	1.01702	0.116642	1.01446	0.122432	-0.0213597	0.0397106	0.0654298	FALSE	0.901345	FALSE	0.922017	FALSE	0.946842
Q6UW02	CYP20A1	cytochrome P450 family 20 subfamily A member 1	['NM_020674']	2	204103786	204161628	0.0433059	0.0818508	0.0435483	0.0812796	0.0400308	-0.0136568	0.217433	0.25495	0.226542	0.255301	0.227061	0.250401	0.219672	-0.0219332	0.0301057	0.0654616	FALSE	0.901345	FALSE	0.943107	FALSE	0.946842
Q68DY9	ZNF772	zinc finger protein 772	['NM_001024596']	19	57984645	57988677	0.315556	0.147436	0.315036	0.153637	0.322174	0.0194604	0.0476233	0.616819	0.449843	0.616226	0.449941	0.624505	0.448531	0.018429	0.0705604	0.0655182	FALSE	0.901423	FALSE	0.859135	FALSE	0.946842
Q8N349	OR2L13	olfactory receptor family 2 subfamily L member 13	['NM_175911']	1	248262678	248263613	0.177694	0.945712	0.177272	0.94158	0.18304	-0.0229334	0.0229366	0.99946	0.0182319	0.999471	0.0180666	0.99931	0.0202536	-0.00839349	0.449756	0.0656223	FALSE	0.901472	FALSE	0.790467	FALSE	0.999125
Q9UI12	ATP6V1H	ATPase H+ transporting V1 subunit H	['NM_015941']	8	54628527	54754250	0.0469384	0.994292	0.0473736	0.995421	0.04087	0.025515	0.0196937	1.00001	0.000887635	1.00001	0.000918767	1.00001	0.000243127	-0.00337338	0.744014	0.0656349	FALSE	0.901472	FALSE	0.781724	FALSE	0.999125
Q9Y5X0	SNX10	sorting nexin 10	['NM_001199835']	7	26386063	26412189	0.00831558	0.999665	0.00813956	0.999454	0.0103272	-0.0226315	0.0208614	1	4.72622e-05	1	4.90519e-05	1	3.11387e-09	0.00362735	0.850488	0.0656745	FALSE	0.901472	FALSE	0.784961	FALSE	0.999125
Q9NWS9	ZNF446	zinc finger protein 446	['NM_017908']	19	58988586	58992090	0.162463	0.800432	0.162547	0.802684	0.161366	0.0139026	0.153957	0.985151	0.0530189	0.985209	0.0529476	0.984392	0.0539303	-0.0152994	0.128853	0.0658527	FALSE	0.901931	FALSE	0.920896	FALSE	0.984231
Q9UHJ6	SHPK	sedoheptulokinase	['NM_013276']	17	3513857	3539513	0.152826	0.439714	0.152892	0.440671	0.151981	0.00628073	0.486555	0.710901	0.147377	0.711084	0.147395	0.708527	0.147127	-0.0173623	0.0743077	0.0658852	FALSE	0.901931	FALSE	0.982935	FALSE	0.946842
Q9NWT6	HIF1AN	hypoxia inducible factor 1 alpha subunit inhibitor	['NM_017902']	10	102295716	102307891	0.383803	0.632739	0.383823	0.637995	0.38353	0.0137004	0.220431	0.948173	0.180337	0.948381	0.180006	0.945479	0.18457	-0.01592	0.127535	0.0659502	FALSE	0.901931	FALSE	0.943107	FALSE	0.983428
Q8WWQ8	STAB2	stabilin 2	['NM_017564']	12	103981255	104160111	0.131859	0.843214	0.131817	0.844168	0.132412	0.00721928	0.492373	0.999598	0.0267281	0.999556	0.0268097	1.00014	0.0256425	0.0221001	0.037824	0.0659503	FALSE	0.901931	FALSE	0.98299	FALSE	0.946842
P17752	TPH1	tryptophan hydroxylase 1	['NM_004179']	11	18042541	18062309	0.0795883	0.989567	0.0791655	0.987978	0.0848666	-0.0193681	0.0216766	0.999988	0.00278066	0.999987	0.00288594	1	3.06739e-05	0.00680795	0.802092	0.0659627	FALSE	0.901931	FALSE	0.788293	FALSE	0.999125
P42224	STAT1	signal transducer and activator of transcription 1	['NM_007315']	2	191835432	191874729	0.0349515	0.996697	0.0345736	0.995804	0.0395154	-0.0240651	0.021518	0.999995	0.000919813	0.999995	0.000954641	1	2.98147e-06	0.00760054	0.889764	0.0661479	FALSE	0.902386	FALSE	0.787469	FALSE	0.999125
Q9NYC9	DNAH9	dynein axonemal heavy chain 9	['NM_001372']	17	11501816	11872841	0.0999239	0.716833	0.100152	0.718936	0.0969085	0.0213498	0.0311013	0.993929	0.040382	0.993925	0.0404703	0.993979	0.0392214	0.00135683	0.965016	0.0661683	FALSE	0.902386	FALSE	0.815009	FALSE	0.999125
P83436	COG7	component of oligomeric golgi complex 7	['NM_153603']	16	23400244	23464315	0.0524138	0.9884	0.0519727	0.987322	0.0578203	-0.019613	0.0282042	0.999989	0.00158191	0.999988	0.00159934	0.999999	0.00133569	0.00735313	0.459222	0.0661931	FALSE	0.902386	FALSE	0.805806	FALSE	0.999125
Q9UQ84	EXO1	exonuclease 1	['NM_006027']	1	242013728	242052899	0.113405	0.382418	0.113311	0.381438	0.114616	-0.00859663	0.408096	0.902317	0.0829983	0.902413	0.0826687	0.901076	0.0871517	-0.0157396	0.0888933	0.0662514	FALSE	0.902386	FALSE	0.970864	FALSE	0.958276
Q8IZM8	ZNF654	zinc finger protein 654	['NM_018293']	3	88188461	88190799	0.0768327	0.525519	0.0765047	0.527042	0.0809529	0.019336	0.0382233	0.74327	0.163113	0.743083	0.163029	0.745694	0.164176	0.0159544	0.123962	0.0663859	FALSE	0.902386	FALSE	0.832996	FALSE	0.979761
Q8WWF3	SSMEM1	serine rich single-pass membrane protein 1	['NM_145268']	7	129847751	129856307	0.195754	0.828793	0.195763	0.827997	0.195645	-0.00406833	0.650479	0.983591	0.0650205	0.983695	0.0648276	0.982246	0.0674592	-0.0219007	0.0204142	0.0664697	FALSE	0.902386	FALSE	0.991464	FALSE	0.913161
Q5M9Q1	NKAPL	NFKB activating protein like	['NM_001007531']	6	28227150	28228355	0.189018	0.395849	0.188965	0.391888	0.189679	-0.0209233	0.0367065	0.830642	0.196824	0.830676	0.196659	0.830196	0.198961	-0.0024277	0.802589	0.0664748	FALSE	0.902386	FALSE	0.826401	FALSE	0.999125
Q6UW78	UQCC3	ubiquinol-cytochrome c reductase complex assembly factor 3	['NM_001085372']	11	62439218	62439583	0.125291	0.69529	0.12523	0.698276	0.126059	0.0237609	0.0207388	0.911402	0.103787	0.911405	0.103792	0.911366	0.103719	-0.000383912	0.959523	0.0665204	FALSE	0.902386	FALSE	0.784961	FALSE	0.999125
Q9UBR4	LHX3	LIM homeobox 3	['NM_014564']	9	139089174	139096858	0.0395361	0.995773	0.0390303	0.994833	0.045579	-0.02217	0.0256443	1	0.000121169	1	0.00012467	1	5.93798e-05	-0.00756568	0.558388	0.0665263	FALSE	0.902386	FALSE	0.804725	FALSE	0.999125
O43307	ARHGEF9	Cdc42 guanine nucleotide exchange factor 9	['NM_001173479']	X	62857911	62974192	0.0163214	0.998014	0.0163836	0.998171	0.0154938	0.0098893	0.347374	1	0.000257649	1	0.000264915	1	0.00013116	0.0115854	0.0353739	0.0665429	FALSE	0.902386	FALSE	0.966673	FALSE	0.946842
Q30KQ9	DEFB110	defensin beta 110	['NM_001037728']	6	49986693	49989648	0.00983513	0.999766	0.00990283	0.999772	0.00891182	0.00065647	0.969087	1	3.25916e-06	1	3.38257e-06	1	2.01158e-09	-0.0121047	0.0299989	0.0665857	FALSE	0.902386	FALSE	0.999214	FALSE	0.946842
Q86YM7	HOMER1	homer scaffolding protein 1	['NM_004272']	5	78671835	78808597	0.021533	0.998825	0.0217861	0.999001	0.0179328	0.00877751	0.449106	1	1.85085e-05	1	1.53702e-05	1	4.14771e-05	0.014344	0.0277257	0.0666075	FALSE	0.902386	FALSE	0.973352	FALSE	0.946842
P27918	CFP	complement factor properdin	['NM_002621']	X	47483677	47489243	0.0320749	0.996023	0.0323932	0.99676	0.027615	0.0244963	0.0209241	1	0.000106813	1	0.000109628	1	5.93305e-05	-0.00403384	0.735638	0.0667891	FALSE	0.902804	FALSE	0.784961	FALSE	0.999125
Q9NQ89	C12orf4	chromosome 12 open reading frame 4	['NM_020374']	12	4598976	4645360	0.0198176	0.998345	0.0196646	0.998243	0.0217035	-0.00490468	0.72706	1.00006	0.00213535	1.00006	0.00206919	1.0001	0.00285713	0.018076	0.0491575	0.0668355	FALSE	0.902804	FALSE	0.991464	FALSE	0.946842
Q8NDG6	TDRD9	tudor domain containing 9	['NM_153046']	14	104394847	104518416	0.0669598	0.980338	0.0671284	0.981364	0.0647303	0.0155706	0.151327	1.00031	0.00347729	1.00032	0.00347936	1.00025	0.00344975	-0.0215257	0.0318228	0.0668696	FALSE	0.902804	FALSE	0.919697	FALSE	0.946842
Q9BZM6	ULBP1	UL16 binding protein 1	['NM_001317089']	6	150285186	150291258	0.0266505	0.998371	0.0261101	0.997773	0.0328563	-0.0201599	0.021652	1.00001	0.00236984	1.00001	0.00245656	1.00002	0.000438447	0.0031123	0.802283	0.0669343	FALSE	0.902804	FALSE	0.788293	FALSE	0.999125
P49184	DNASE1L1	deoxyribonuclease 1 like 1	['NM_001009932']	X	153631051	153633909	0.0916485	0.969876	0.0917807	0.971179	0.0899134	0.01434	0.167244	0.999547	0.0089959	0.999557	0.00889566	0.999415	0.0102052	-0.0147843	0.0958402	0.0669489	FALSE	0.902804	FALSE	0.930598	FALSE	0.969141
Q8IWY4	SCUBE1	signal peptide, CUB domain and EGF like domain containing 1	['NM_173050']	22	43600006	43739267	0.201599	0.117346	0.202285	0.112596	0.192447	-0.0240616	0.0200896	0.535349	0.439912	0.535556	0.439926	0.532673	0.439747	-0.00655471	0.543574	0.0669785	FALSE	0.902804	FALSE	0.784412	FALSE	0.999125
Q86XP6	GKN2	gastrokine 2	['NM_182536']	2	69172503	69179993	0.361914	0.79021	0.362129	0.793999	0.359109	0.0105083	0.291902	0.992882	0.0727817	0.992986	0.0722553	0.991532	0.0792789	-0.0191654	0.0618355	0.0671412	FALSE	0.902804	FALSE	0.963087	FALSE	0.946842
Q9Y2X7	GIT1	GIT ArfGAP 1	['NM_014030']	17	27901723	27916396	0.0177004	0.99752	0.0178625	0.99787	0.015444	0.0209182	0.0512659	0.999998	0.000952364	0.999998	0.000987236	1	0.000174562	0.00659971	0.224522	0.0672477	FALSE	0.902804	FALSE	0.865129	FALSE	0.999125
Q8N6Y2	LRRC17	leucine rich repeat containing 17	['NM_005824']	7	102574361	102585051	0.0785027	0.153764	0.0781446	0.155393	0.0829922	0.0202103	0.0357171	0.459277	0.362456	0.458986	0.362356	0.463046	0.36374	0.0111846	0.27538	0.0673126	FALSE	0.902804	FALSE	0.826401	FALSE	0.999125
Q5VT52	RPRD2	regulation of nuclear pre-mRNA domain containing 2	['NM_015203']	1	150337191	150445807	0.0534523	0.970047	0.0533513	0.968896	0.0547345	-0.021291	0.0325154	0.999317	0.00646182	0.999322	0.00644529	0.999246	0.00667225	-0.0116494	0.253499	0.0673375	FALSE	0.902804	FALSE	0.816725	FALSE	0.999125
P30260	CDC27	cell division cycle 27	['NM_001114091']	17	45198304	45266538	0.384806	0.815673	0.384302	0.806737	0.391196	-0.0230442	0.0245622	0.990639	0.0948457	0.990626	0.0948982	0.990802	0.0941676	0.00185834	0.917903	0.0673765	FALSE	0.902804	FALSE	0.80363	FALSE	0.999125
Q9H1A4	ANAPC1	anaphase promoting complex subunit 1	['NM_022662']	2	112526871	112638402	0.114911	0.95902	0.114427	0.956318	0.120979	-0.0229523	0.0238683	1.00009	0.00454987	1.00009	0.00463994	1.00012	0.00315841	0.0063815	0.60379	0.067452	FALSE	0.902804	FALSE	0.80363	FALSE	0.999125
Q13112	CHAF1B	chromatin assembly factor 1 subunit B	['NM_005441']	21	37758435	37788661	0.193646	0.904676	0.193576	0.902604	0.194547	-0.0106764	0.238214	0.997044	0.0321867	0.997004	0.0324085	0.997563	0.0291573	0.0181289	0.0792267	0.0675121	FALSE	0.902804	FALSE	0.945926	FALSE	0.946842
Q96KX1	C4orf36	chromosome 4 open reading frame 36	['NM_144645']	4	87808916	87812673	0.0467045	0.13069	0.0467554	0.131734	0.0460303	0.0224981	0.022608	0.305781	0.14731	0.305998	0.147498	0.302973	0.144826	-0.0206934	0.0353412	0.0675148	FALSE	0.902804	FALSE	0.789781	FALSE	0.946842
Q6PP77	XKRX	XK related, X-linked	['NM_212559']	X	100169330	100183293	0.133902	0.96482	0.134308	0.967507	0.128505	0.0204453	0.0352898	0.999904	0.00695854	0.999898	0.00717581	0.999986	0.00293955	0.0160227	0.22693	0.0675583	FALSE	0.902804	FALSE	0.824937	FALSE	0.999125
Q6PL45	BRICD5	BRICHOS domain containing 5	['NM_182563']	16	2259366	2260834	0.149829	0.523599	0.150056	0.521815	0.146849	-0.0120149	0.191452	0.838113	0.160893	0.838361	0.160886	0.834908	0.160964	-0.0214581	0.026566	0.067589	FALSE	0.902804	FALSE	0.936285	FALSE	0.942775
Q13702	RAPSN	receptor associated protein of the synapse	['NM_005055']	11	47459529	47470516	0.203885	0.880541	0.20369	0.876045	0.206367	-0.0219303	0.0281341	0.996423	0.0368812	0.996452	0.0367439	0.996054	0.0386157	-0.010549	0.287683	0.0676489	FALSE	0.902804	FALSE	0.805806	FALSE	0.999125
Q6N063	OGFOD2	2-oxoglutarate and iron dependent oxygenase domain containing 2	['NM_024623']	12	123459799	123463890	0.0682692	0.989569	0.0680798	0.989299	0.0706812	-0.0038944	0.639928	0.999998	0.00184112	0.999997	0.00189966	1.00002	0.000742547	0.0136669	0.0223559	0.0676534	FALSE	0.902804	FALSE	0.991464	FALSE	0.917252
Q8N456	LRRC18	leucine rich repeat containing 18	['NM_001006939']	10	50118285	50122200	0.221888	0.692617	0.221788	0.695453	0.223178	0.0127455	0.199801	0.972208	0.0840191	0.972091	0.0842193	0.973722	0.0813687	0.0196976	0.0415665	0.0676936	FALSE	0.902804	FALSE	0.936285	FALSE	0.946842
Q13889	GTF2H3	general transcription factor IIH subunit 3	['NM_001516']	12	124118407	124144779	0.0668477	0.995226	0.0659677	0.993589	0.0773387	-0.0227724	0.0214388	1	8.46714e-05	1	8.7664e-05	1	2.20468e-05	0.00105449	0.867668	0.0677483	FALSE	0.902804	FALSE	0.787469	FALSE	0.999125
Q5TEC3	ZNF697	zinc finger protein 697	['XM_371286']	1	120165331	120168723	0.0586757	0.993069	0.0590348	0.993825	0.0538028	0.0133796	0.212575	0.99999	0.00260806	0.999988	0.00270314	1.00001	0.000507425	0.0103744	0.0557099	0.0677972	FALSE	0.902804	FALSE	0.941932	FALSE	0.946842
P11474	ESRRA	estrogen related receptor alpha	['NM_004451']	11	64074652	64083435	0.0718709	0.991695	0.0713028	0.990154	0.0788528	-0.0204987	0.0256457	0.999987	0.00287768	0.999986	0.00298658	0.999999	7.04623e-05	0.00645987	0.6114	0.0678728	FALSE	0.902804	FALSE	0.804725	FALSE	0.999125
Q8N8Z3	PRR26	proline rich 26	['NR_027151']	10	696051	697170	0.0397934	0.996118	0.0398436	0.996287	0.0391385	0.00426846	0.64461	1	0.000187302	1	0.000190251	1	0.000143697	0.0158657	0.0234355	0.0678741	FALSE	0.902804	FALSE	0.991464	FALSE	0.919415
Q9NUS5	AP5S1	adaptor related protein complex 5 sigma 1 subunit	['NM_018347']	20	3802765	3804941	0.0274397	0.997997	0.0273571	0.997725	0.0284883	-0.00974401	0.296238	1	4.53511e-05	1	4.029e-05	1	8.75963e-05	-0.0168848	0.0300939	0.0679316	FALSE	0.902804	FALSE	0.963775	FALSE	0.946842
Q52LW3	ARHGAP29	Rho GTPase activating protein 29	['NM_004815']	1	94639428	94697167	0.0360482	0.707485	0.0358037	0.707083	0.039078	-0.0107186	0.217575	0.816581	0.018489	0.816579	0.0184279	0.816611	0.0192645	0.00170912	0.756099	0.0679449	FALSE	0.902804	FALSE	0.943107	FALSE	0.999125
Q68CJ6	NUGGC	nuclear GTPase, germinal center associated	['NM_001010906']	8	27880837	27931927	0.0630107	0.282831	0.0630485	0.282137	0.0625171	-0.0110525	0.278385	0.794097	0.0961481	0.794181	0.0961535	0.79301	0.096076	-0.0121846	0.245131	0.0679639	FALSE	0.902804	FALSE	0.959003	FALSE	0.999125
P02533	KRT14	keratin 14	['NM_000526']	17	39738690	39743086	0.0501529	0.387414	0.0501562	0.38666	0.0501082	-0.0150289	0.133485	0.578347	0.0584114	0.57835	0.058444	0.578313	0.0579903	-0.000640906	0.921257	0.0680457	FALSE	0.903212	FALSE	0.914753	FALSE	0.999125
P40925	MDH1	malate dehydrogenase 1	['NM_001316374']	2	63816178	63834118	0.0218865	0.999166	0.0214395	0.998654	0.0270154	-0.0209675	0.0206771	1	7.97326e-06	1	8.0123e-06	1	7.44931e-06	0.000384754	0.910137	0.0682712	FALSE	0.903306	FALSE	0.784961	FALSE	0.999125
P62952	BLCAP	bladder cancer associated protein	['NM_006698']	20	36147316	36147576	0.0113974	0.999467	0.0115082	0.999528	0.00984867	0.00571974	0.729759	1	3.43383e-05	1	2.67306e-05	1	8.48502e-05	0.0154471	0.0225853	0.0683224	FALSE	0.903306	FALSE	0.991464	FALSE	0.917252
P40616	ARL1	ADP ribosylation factor like GTPase 1	['NM_001177']	12	101789421	101801423	0.0158014	0.99958	0.0158718	0.999589	0.0148585	0.00063724	0.894381	1	4.84374e-09	1	4.80145e-09	1	5.36102e-09	0.0207092	0.0230271	0.0683389	FALSE	0.903306	FALSE	0.998674	FALSE	0.917252
Q9NR19	ACSS2	acyl-CoA synthetase short-chain family member 2	['NM_018677']	20	33464449	33515014	0.0852639	0.957263	0.0848902	0.95536	0.0899526	-0.0217576	0.0369871	0.999656	0.00461865	0.999661	0.00400947	0.999595	0.00945779	-0.00915621	0.177503	0.0683907	FALSE	0.903306	FALSE	0.826401	FALSE	0.999125
Q9HBU6	ETNK1	ethanolamine kinase 1	['NM_018638']	12	22778098	22837885	0.144076	0.964506	0.144071	0.964441	0.14414	-0.000450684	0.95926	0.999849	0.00966735	0.999865	0.00924556	0.999637	0.0140287	-0.0192017	0.0210183	0.0684294	FALSE	0.903306	FALSE	0.999214	FALSE	0.913161
O15466	ST8SIA5	ST8 alpha-N-acetyl-neuraminide alpha-2,8-sialyltransferase 5	['NM_013305']	18	44260008	44336471	0.0580255	0.994883	0.0578771	0.994469	0.0599169	-0.00703667	0.575033	1	6.17148e-05	1	5.21539e-05	1	0.000133851	0.015741	0.0241238	0.0685345	FALSE	0.903306	FALSE	0.98316	FALSE	0.92228
P15374	UCHL3	ubiquitin C-terminal hydrolase L3	['NM_006002']	13	76123957	76179945	0.0205432	0.99876	0.0204297	0.998679	0.0219611	-0.00379121	0.656842	1	6.1087e-05	1	6.32498e-05	1	1.57039e-05	0.0082668	0.0231829	0.0686182	FALSE	0.903306	FALSE	0.991464	FALSE	0.91821
Q9BT43	POLR3GL	RNA polymerase III subunit G like	['NM_032305']	1	145456640	145460222	0.0266382	0.997295	0.0264631	0.996828	0.0288097	-0.0168638	0.090771	0.999997	0.000885918	0.999999	0.000674474	0.999979	0.00224957	-0.0117877	0.0919846	0.0686664	FALSE	0.903306	FALSE	0.899545	FALSE	0.965763
P39210	MPV17	MPV17, mitochondrial inner membrane protein	['NM_002437']	2	27532783	27545384	0.0099374	0.99977	0.00929036	0.999509	0.0161225	-0.0199031	0.0221924	1	5.50414e-06	1	5.57243e-06	1	4.52721e-06	0.0029475	0.716204	0.0687	FALSE	0.903306	FALSE	0.789781	FALSE	0.999125
Q9HC52	CBX8	chromobox 8	['NM_020649']	17	77768437	77770797	0.202778	0.642591	0.202722	0.644518	0.2035	0.00948963	0.328912	0.916252	0.146275	0.916008	0.14643	0.919417	0.144221	0.0234576	0.0213758	0.0687291	FALSE	0.903306	FALSE	0.96652	FALSE	0.913161
Q5XPI4	RNF123	ring finger protein 123	['NM_022064']	3	49728599	49758735	0.188722	0.812484	0.188801	0.815525	0.187686	0.0161541	0.0783795	0.997532	0.0280218	0.997503	0.0281558	0.997901	0.0262218	0.0146336	0.107878	0.0689136	FALSE	0.903306	FALSE	0.897955	FALSE	0.972161
Q9Y6B2	EID1	EP300 interacting inhibitor of differentiation 1	['NM_014335']	15	49170374	49170934	0.0224041	0.998489	0.022587	0.998775	0.0198811	0.013438	0.217591	1	5.18252e-05	1	3.28671e-05	0.999999	0.000153274	-0.013297	0.0589629	0.0689296	FALSE	0.903306	FALSE	0.943107	FALSE	0.946842
Q9Y2H8	ZNF510	zinc finger protein 510	['NM_014930']	9	99521063	99538351	0.0646587	0.987723	0.0644674	0.987173	0.0670894	-0.00836479	0.345794	1.00002	0.00164614	1.00002	0.00167376	1.00005	0.00123301	0.024274	0.0215835	0.0690523	FALSE	0.903306	FALSE	0.966673	FALSE	0.916215
Q9H0J4	QRICH2	glutamine rich 2	['NM_032134']	17	74270320	74303581	0.432614	0.551555	0.432633	0.555848	0.432377	0.00992659	0.403144	0.936432	0.215303	0.936074	0.215835	0.941078	0.208243	0.0235962	0.0210041	0.0690678	FALSE	0.903306	FALSE	0.970864	FALSE	0.913161
Q8N8N7	PTGR2	prostaglandin reductase 2	['NM_001146154']	14	74325566	74350877	0.0603777	0.994001	0.0610079	0.99545	0.0515016	0.0256694	0.0206835	0.999995	0.00246661	0.999995	0.00255999	1	3.46805e-05	0.00358664	0.82997	0.0690689	FALSE	0.903306	FALSE	0.784961	FALSE	0.999125
Q04941	PLP2	proteolipid protein 2	['NM_002668']	X	49028348	49031040	0.0779219	0.986868	0.0778965	0.986726	0.0782529	-0.00181144	0.862179	0.999949	0.00414488	0.999957	0.00383051	0.99985	0.00704607	-0.0188872	0.0207972	0.0691072	FALSE	0.903306	FALSE	0.996926	FALSE	0.913161
P56192	MARS	methionyl-tRNA synthetase	['NM_004990']	12	57881874	57910361	0.0768057	0.982979	0.0771824	0.984639	0.0717316	0.0222836	0.035373	1.00001	0.00153017	1.00001	0.00157265	1.00002	0.000795833	0.0124363	0.334065	0.0691643	FALSE	0.903306	FALSE	0.825414	FALSE	0.999125
A6NN14	ZNF729	zinc finger protein 729	['XM_496301']	19	22469328	22499975	0.0897213	0.972842	0.0900942	0.97487	0.0847227	0.0231912	0.0210058	1.00062	0.00592971	1.00062	0.00594664	1.00058	0.00570584	-0.00698586	0.482648	0.0691925	FALSE	0.903306	FALSE	0.784961	FALSE	0.999125
P59542	TAS2R19	taste 2 receptor member 19	['NM_176888']	12	11174274	11175170	0.312582	0.375407	0.312732	0.371704	0.31063	-0.0118806	0.15805	0.796244	0.317225	0.796708	0.317018	0.790232	0.319856	-0.0203353	0.027605	0.0692225	FALSE	0.903306	FALSE	0.925277	FALSE	0.946842
Q01094	E2F1	E2F transcription factor 1	['NM_005225']	20	32264541	32274070	0.194636	0.927022	0.195021	0.930766	0.189557	0.0194685	0.0560601	0.999152	0.020113	0.999166	0.0199661	0.998974	0.0219284	-0.00913993	0.27744	0.0692477	FALSE	0.903306	FALSE	0.871513	FALSE	0.999125
Q6UXY1	BAIAP2L2	BAI1 associated protein 2 like 2	['NM_025045']	22	38481310	38506532	0.42796	0.355928	0.427764	0.365765	0.430406	0.0229263	0.0233911	0.951666	0.220199	0.95165	0.220289	0.951866	0.219037	0.000981202	0.952778	0.0692605	FALSE	0.903306	FALSE	0.799104	FALSE	0.999125
Q15849	SLC14A2	solute carrier family 14 member 2	['NM_001242692']	18	43204630	43262481	0.105951	0.393964	0.105905	0.394652	0.106539	0.00647842	0.569625	0.924468	0.145401	0.924256	0.145577	0.927213	0.143069	0.0204879	0.0341755	0.0692693	FALSE	0.903306	FALSE	0.98316	FALSE	0.946842
Q9BUU2	METTL22	methyltransferase like 22	['NM_024109']	16	8719523	8739997	0.204322	0.325352	0.204284	0.328031	0.204812	0.0130965	0.150873	0.854432	0.185327	0.854286	0.18563	0.856328	0.181341	0.0111275	0.294995	0.0692856	FALSE	0.903306	FALSE	0.919697	FALSE	0.999125
Q5VWQ8	DAB2IP	DAB2 interacting protein	['NM_032552']	9	124414055	124544774	0.0507359	0.972125	0.0507527	0.971649	0.050518	-0.00939889	0.337065	0.999737	0.00488368	0.999744	0.00485048	0.999643	0.00529442	-0.0198727	0.0291838	0.0693856	FALSE	0.903306	FALSE	0.96652	FALSE	0.946842
Q9NW64	RBM22	RNA binding motif protein 22	['NM_018047']	5	150071316	150080547	0.0129591	0.999512	0.0125156	0.999202	0.0177278	-0.0202411	0.0230037	1	5.54927e-06	1	5.69105e-06	1	3.18481e-06	0.00349903	0.690765	0.0694537	FALSE	0.903306	FALSE	0.791247	FALSE	0.999125
Q8NG27	PJA1	praja ring finger ubiquitin ligase 1	['NM_145119']	X	68381153	68383081	0.314454	0.725717	0.314367	0.71955	0.315538	-0.01958	0.0498068	0.972487	0.112168	0.972627	0.111909	0.970668	0.115463	-0.0172296	0.0845308	0.069524	FALSE	0.903306	FALSE	0.859929	FALSE	0.950961
Q5T4D3	TMTC4	transmembrane and tetratricopeptide repeat containing 4	['NM_032813']	13	101257251	101320994	0.118486	0.889142	0.118426	0.887583	0.119252	-0.0131188	0.158388	0.991352	0.0302418	0.991319	0.0302925	0.991779	0.0295743	0.015349	0.118824	0.0695279	FALSE	0.903306	FALSE	0.925277	FALSE	0.979426
Q30KQ5	DEFB115	defensin beta 115	['NM_001037730']	20	29845467	29847432	0.00122993	0.99999	0.00127647	1	3.3229e-05	0.0109665	0.103963	1	6.86872e-07	1	5.04086e-07	1	1.81463e-06	0.0121908	0.078804	0.0695495	FALSE	0.903306	FALSE	0.903632	FALSE	0.946842
Q9BTE1	DCTN5	dynactin subunit 5	['NM_032486']	16	23652864	23678462	0.0229325	0.99917	0.0220645	0.998617	0.0321227	-0.0200496	0.0265485	1	1.69897e-05	1	1.70513e-05	1	1.61708e-05	-0.00688023	0.529734	0.0695585	FALSE	0.903306	FALSE	0.805806	FALSE	0.999125
Q9NXL2	ARHGEF38	Rho guanine nucleotide exchange factor 38	['NM_017700']	4	106473923	106599091	0.138204	0.882226	0.138141	0.879409	0.138992	-0.0203308	0.024842	0.996585	0.0296261	0.996575	0.0296128	0.996714	0.0297991	0.00467895	0.651174	0.0696339	FALSE	0.903306	FALSE	0.80363	FALSE	0.999125
Q8IUA7	ABCA9	ATP binding cassette subfamily A member 9	['NM_172386']	17	66972059	67047267	0.0690215	0.270216	0.0692277	0.268872	0.0662812	-0.0198426	0.0741858	0.641073	0.161651	0.64092	0.16141	0.64306	0.164744	0.0131242	0.138495	0.0696784	FALSE	0.903306	FALSE	0.897955	FALSE	0.99554
P48751	SLC4A3	solute carrier family 4 member 3	['NM_005070']	2	220492715	220506447	0.0608527	0.664907	0.0608078	0.665725	0.0614286	0.0133779	0.128525	0.9098	0.0778989	0.909704	0.0778937	0.911048	0.0779583	0.0172433	0.122011	0.0697128	FALSE	0.903306	FALSE	0.912359	FALSE	0.979426
Q8N752	CSNK1A1L	casein kinase 1 alpha 1 like	['NM_145203']	13	37678383	37679393	0.3168	0.505991	0.316822	0.498819	0.316444	-0.022652	0.0241641	0.916955	0.189102	0.916955	0.189084	0.916962	0.189348	3.70279e-05	0.945884	0.069763	FALSE	0.903306	FALSE	0.80363	FALSE	0.999125
P17041	ZNF32	zinc finger protein 32	['NM_006973']	10	44139501	44141581	0.0129727	0.998461	0.0129716	0.998455	0.0129877	-0.000469011	0.990882	1	0.000189129	1	0.000182941	1.00001	0.000256111	0.0198387	0.0217875	0.0698373	FALSE	0.903306	FALSE	1	FALSE	0.917252
Q86X76	NIT1	nitrilase 1	['NM_001185092']	1	161087967	161090552	0.297642	0.764224	0.297453	0.760727	0.300078	-0.011704	0.199975	0.989227	0.0693245	0.989333	0.0687639	0.987855	0.0762073	-0.020354	0.0277457	0.0698383	FALSE	0.903306	FALSE	0.936372	FALSE	0.946842
Q9Y2I6	NINL	ninein like	['NM_025176']	20	25434090	25507223	0.436532	0.314972	0.436203	0.32459	0.440703	0.0219354	0.0219349	0.812332	0.381626	0.812244	0.381703	0.813473	0.380645	0.00322489	0.610223	0.0699085	FALSE	0.903415	FALSE	0.789781	FALSE	0.999125
P0C671	C6orf222	chromosome 6 open reading frame 222	['NM_001010903']	6	36285136	36298467	0.0661487	0.86943	0.0661738	0.870022	0.0658232	0.00896268	0.409027	0.973473	0.0387042	0.973523	0.0386881	0.972814	0.0389079	-0.0182919	0.0537693	0.0699487	FALSE	0.903415	FALSE	0.970864	FALSE	0.946842
Q13409	DYNC1I2	dynein cytoplasmic 1 intermediate chain 2	['NM_001378']	2	172546666	172604396	0.0215901	0.998093	0.0218862	0.998594	0.0172944	0.0254111	0.0248697	1	0.000215362	1	0.000222279	1	8.45613e-05	-0.0104688	0.447026	0.0700326	FALSE	0.903839	FALSE	0.80363	FALSE	0.999125
P51589	CYP2J2	cytochrome P450 family 2 subfamily J member 2	['NM_000775']	1	60359326	60392418	0.0703516	0.991724	0.0709829	0.992858	0.0615805	0.0170743	0.10101	1	0.000299824	1	0.00025961	0.999998	0.000617607	-0.0121553	0.109198	0.0702455	FALSE	0.904514	FALSE	0.901736	FALSE	0.976565
A4D263	C7orf72	chromosome 7 open reading frame 72	['NM_001161834']	7	50135682	50198762	0.0971446	0.73654	0.097174	0.738207	0.0967538	0.0171903	0.079788	0.959585	0.0695926	0.959685	0.0695653	0.958285	0.0699355	-0.0200793	0.0537839	0.0702946	FALSE	0.904514	FALSE	0.897955	FALSE	0.946842
Q9NRG1	PRTFDC1	phosphoribosyl transferase domain containing 1	['NM_020200']	10	25138776	25241504	0.177198	0.963972	0.178051	0.968095	0.165701	0.0239727	0.0260029	0.99968	0.0168792	0.99967	0.0171503	0.999808	0.0128588	0.00908021	0.407224	0.0703734	FALSE	0.904514	FALSE	0.805462	FALSE	0.999125
Q30154	HLA-DRB5	major histocompatibility complex, class II, DR beta 5	['NM_002125']	6	32485519	32498001	0.138589	0.0208601	0.139189	0.0182799	0.130543	-0.0191222	0.11611	0.687105	0.429453	0.686664	0.429629	0.692832	0.427156	0.0143997	0.132518	0.0703878	FALSE	0.904514	FALSE	0.90799	FALSE	0.990909
Q96DI7	SNRNP40	small nuclear ribonucleoprotein U5 subunit 40	['NM_004814']	1	31732922	31769598	0.0304352	0.997205	0.0301387	0.996685	0.0340434	-0.0161687	0.115847	1	6.61664e-05	1	4.74604e-05	1	0.000178668	0.0139462	0.0881385	0.0703923	FALSE	0.904514	FALSE	0.90799	FALSE	0.958276
P09086	POU2F2	POU class 2 homeobox 2	['NM_001207025']	19	42595707	42636563	0.011326	0.999325	0.0115443	0.999544	0.0079719	0.0221745	0.06239	1	3.11107e-06	1	3.21085e-06	1	1.22592e-06	-0.01899	0.172917	0.0704002	FALSE	0.904514	FALSE	0.88115	FALSE	0.999125
Q9H201	EPN3	epsin 3	['NM_017957']	17	48613918	48619515	0.125101	0.864611	0.125051	0.86428	0.125753	-0.00263607	0.71498	0.988114	0.0317981	0.98806	0.0318575	0.988816	0.0310115	0.0240699	0.0236048	0.0704815	FALSE	0.904514	FALSE	0.991464	FALSE	0.919415
O95622	ADCY5	adenylate cyclase 5	['NM_183357']	3	123003458	123167392	0.0732354	0.984367	0.0732678	0.984891	0.0728163	0.00717665	0.504815	1	0.0020193	1.00001	0.00125499	0.999941	0.00604216	-0.0155344	0.0292657	0.0705735	FALSE	0.904514	FALSE	0.98316	FALSE	0.946842
P31942	HNRNPH3	heterogeneous nuclear ribonucleoprotein H3	['NM_001322434']	10	70096979	70101808	0.199764	0.910455	0.200056	0.914997	0.195903	0.0229416	0.0213608	0.996954	0.0353055	0.996943	0.0353707	0.997101	0.034451	0.00453429	0.608521	0.0705944	FALSE	0.904514	FALSE	0.787469	FALSE	0.999125
P02549	SPTA1	spectrin alpha, erythrocytic 1	['NM_003126']	1	158581057	158656307	0.13243	0.71986	0.132671	0.722079	0.129253	0.0169379	0.129184	0.963065	0.0673392	0.962973	0.067446	0.964258	0.0659307	0.0192566	0.0585514	0.0706178	FALSE	0.904514	FALSE	0.912639	FALSE	0.946842
Q96A59	MARVELD3	MARVEL domain containing 3	['NM_052858']	16	71660133	71668703	0.126822	0.714101	0.126764	0.714115	0.127573	0.000117065	0.972908	0.971527	0.0818707	0.971402	0.0819625	0.973144	0.0806578	0.0214253	0.0234263	0.0706957	FALSE	0.904514	FALSE	0.999317	FALSE	0.919415
Q6L9T8	FAM72D	family with sequence similarity 72 member D	['XM_001128582']	1	143897550	143912295	0.136613	0.932261	0.136822	0.933575	0.133875	0.00970502	0.361277	0.998758	0.0128412	0.998772	0.0125605	0.998569	0.0160407	-0.0140756	0.0963792	0.0706986	FALSE	0.904514	FALSE	0.967923	FALSE	0.970024
Q9P2R3	ANKFY1	ankyrin repeat and FYVE domain containing 1	['NM_016376']	17	4071076	4167236	0.0361854	0.991739	0.036378	0.992431	0.0335854	0.0197893	0.0407055	1.00001	0.000774344	1.00001	0.000767825	1	0.000854347	-0.0102819	0.246182	0.070749	FALSE	0.904514	FALSE	0.842201	FALSE	0.999125
Q96KK4	OR10C1	olfactory receptor family 10 subfamily C member 1 (gene/pseudogene)	['NM_013941']	6	29407793	29408728	0.341743	0.28586	0.341898	0.28203	0.339728	-0.0112375	0.24558	0.896011	0.280762	0.896447	0.280324	0.890358	0.286333	-0.0214904	0.0367755	0.070932	FALSE	0.904678	FALSE	0.951299	FALSE	0.946842
P21452	TACR2	tachykinin receptor 2	['NM_001057']	10	71164585	71176079	0.0102805	0.0371451	0.0102761	0.0369788	0.0103362	-0.0161332	0.104489	0.0780476	0.0411384	0.0779832	0.0406859	0.0788831	0.0466009	0.0205733	0.0365607	0.0709738	FALSE	0.904678	FALSE	0.903632	FALSE	0.946842
Q8N2F6	ARMC10	armadillo repeat containing 10	['NM_031905']	7	102715720	102738997	0.224637	0.90839	0.224248	0.903237	0.229572	-0.0227083	0.0260385	0.997733	0.0341198	0.997755	0.0339282	0.997444	0.0365125	-0.00883044	0.355691	0.0710062	FALSE	0.904678	FALSE	0.805462	FALSE	0.999125
O95900	TRUB2	TruB pseudouridine synthase family member 2	['NM_015679']	9	131071832	131084687	0.135921	0.968389	0.13641	0.970762	0.129398	0.0178491	0.081847	0.999803	0.0107389	0.999814	0.0104504	0.999663	0.0139477	-0.012179	0.189316	0.0710577	FALSE	0.904678	FALSE	0.897955	FALSE	0.999125
P0C5J1	FAM86B2	family with sequence similarity 86 member B2	['XM_928336']	8	12283401	12293852	0.175126	0.614441	0.175096	0.612492	0.175508	-0.0111184	0.298988	0.987644	0.0520736	0.987591	0.0523098	0.988339	0.0489065	0.0147825	0.149029	0.0711377	FALSE	0.904678	FALSE	0.963775	FALSE	0.999125
Q9UGP5	POLL	DNA polymerase lambda	['NM_013274']	10	103339213	103347117	0.454877	0.569109	0.454931	0.566629	0.454192	-0.00545392	0.593681	0.95379	0.203427	0.953474	0.204077	0.957884	0.194775	0.0221104	0.0433616	0.0711467	FALSE	0.904678	FALSE	0.984128	FALSE	0.946842
Q9GZU3	TMEM39B	transmembrane protein 39B	['NM_018056']	1	32538649	32568271	0.0326373	0.995526	0.0325364	0.995079	0.0339164	-0.0134461	0.156071	1	0.000272974	1	0.000260594	1.00001	0.00040013	0.015092	0.0613633	0.0711753	FALSE	0.904678	FALSE	0.925277	FALSE	0.946842
O14957	UQCR11	ubiquinol-cytochrome c reductase, complex III subunit XI	['NM_006830']	19	1599442	1605408	0.0218356	0.998499	0.0222408	0.999033	0.0156554	0.0277638	0.0215211	1	5.973e-05	1	6.13433e-05	1	3.2196e-05	-0.000683989	0.961175	0.0712156	FALSE	0.904678	FALSE	0.787469	FALSE	0.999125
Q6UWW9	TMEM207	transmembrane protein 207	['NM_207316']	3	190147387	190167598	0.230758	0.85234	0.230932	0.856588	0.228464	0.0184939	0.0665058	0.990973	0.0577233	0.991016	0.0575939	0.990412	0.0593742	-0.0103325	0.367557	0.0712217	FALSE	0.904678	FALSE	0.893021	FALSE	0.999125
O94906	PRPF6	pre-mRNA processing factor 6	['NM_012469']	20	62612599	62664343	0.018981	0.998347	0.0190266	0.998318	0.0183804	-0.00156024	0.759198	1	3.91243e-05	1	3.87679e-05	1	4.34746e-05	0.0208311	0.0224961	0.0713031	FALSE	0.905064	FALSE	0.991464	FALSE	0.917252
Q9NP95	FGF20	fibroblast growth factor 20	['NM_019851']	8	16850584	16859541	0.0211508	0.998728	0.020489	0.998232	0.0283611	-0.0200475	0.0229046	1	5.43201e-05	1	5.53248e-05	1	3.90275e-05	-0.00222148	0.808675	0.0713842	FALSE	0.905444	FALSE	0.790467	FALSE	0.999125
Q6TCH4	PAQR6	progestin and adipoQ receptor family member 6	['NM_024897']	1	156213923	156216522	0.10982	0.986119	0.110479	0.988312	0.100876	0.020735	0.0487016	0.999967	0.00570415	0.999964	0.00592007	1	0.000102025	0.00951543	0.223603	0.0715788	FALSE	0.906206	FALSE	0.859135	FALSE	0.999125
P16989	YBX3	Y-box binding protein 3	['NM_003651']	12	10853890	10875710	0.152946	0.89462	0.15272	0.891434	0.15582	-0.0206524	0.039535	0.994835	0.0309287	0.994822	0.0309743	0.995013	0.030333	0.00624841	0.538559	0.0715849	FALSE	0.906206	FALSE	0.842201	FALSE	0.999125
P50914	RPL14	ribosomal protein L14	['NM_003973']	3	40498852	40503720	0.164663	0.941634	0.164779	0.943241	0.16316	0.00980549	0.31727	0.999227	0.0180816	0.999199	0.01841	0.999597	0.0130956	0.0249397	0.0296027	0.0715978	FALSE	0.906206	FALSE	0.965457	FALSE	0.946842
Q9Y6M9	NDUFB9	NADH:ubiquinone oxidoreductase subunit B9	['NM_005005']	8	125551428	125562130	0.0721192	0.967831	0.0719407	0.967107	0.074393	-0.00989777	0.274526	0.999171	0.00930894	0.999185	0.00922959	0.998991	0.0102809	-0.019902	0.0290504	0.0717998	FALSE	0.908114	FALSE	0.958772	FALSE	0.946842
O60244	MED14	mediator complex subunit 14	['NM_004229']	X	40511061	40594664	0.0280387	0.995616	0.0281645	0.995899	0.0263555	0.0103523	0.356618	1	0.000900172	0.999999	0.000924466	1.00001	0.000485946	0.0116501	0.038912	0.0719183	FALSE	0.90846	FALSE	0.967923	FALSE	0.946842
Q9NPP4	NLRC4	NLR family CARD domain containing 4	['NM_021209']	2	32449545	32481844	0.0830829	0.983175	0.0828771	0.982812	0.0857085	-0.00431626	0.585602	0.999963	0.00366589	0.999969	0.00342171	0.999879	0.00598844	-0.0183556	0.0245407	0.0720947	FALSE	0.90846	FALSE	0.98316	FALSE	0.92228
O95199	RCBTB2	RCC1 and BTB domain containing protein 2	['NM_001268']	13	49064250	49096075	0.0546871	0.992171	0.0544495	0.991848	0.0576791	-0.00576018	0.487157	1	0.000538965	0.999999	0.000517524	1.00001	0.000764187	0.0160774	0.026861	0.0721431	FALSE	0.90846	FALSE	0.982935	FALSE	0.943804
P42566	EPS15	epidermal growth factor receptor pathway substrate 15	['NM_001981']	1	51822375	51984903	0.0576624	0.948407	0.0576487	0.947148	0.0578297	-0.0218035	0.0340064	0.997249	0.0135087	0.997242	0.0135153	0.99734	0.0134237	0.00722599	0.587007	0.0722337	FALSE	0.90846	FALSE	0.819168	FALSE	0.999125
Q9UHL0	DDX25	DEAD-box helicase 25	['NM_013264']	11	125774413	125792773	0.0942345	0.986381	0.0943952	0.98703	0.0921281	0.00696127	0.492687	0.999535	0.0210271	0.999567	0.0203168	0.999124	0.0286811	-0.0178294	0.0502235	0.072288	FALSE	0.90846	FALSE	0.98299	FALSE	0.946842
Q86X27	RALGPS2	Ral GEF with PH domain and SH3 binding motif 2	['NM_152663']	1	178745900	178885491	0.0791805	0.987475	0.0793454	0.988247	0.0770121	0.00988126	0.300558	0.999954	0.00445704	0.99996	0.0041698	0.999879	0.00720946	-0.0136291	0.0491598	0.0723065	FALSE	0.90846	FALSE	0.963775	FALSE	0.946842
H3BV60	TGFBR3L	transforming growth factor beta receptor 3 like	['NM_001195259']	19	7981153	7983006	0.054321	0.995441	0.0551317	0.996677	0.0424224	0.0251255	0.0214516	0.999994	0.00257256	0.999993	0.00266997	1	1.23187e-05	0.00378628	0.871871	0.0724278	FALSE	0.90846	FALSE	0.787469	FALSE	0.999125
P07305	H1F0	H1 histone family member 0	['NM_005318']	22	38201552	38202133	0.00325739	0.999932	0.00307004	0.999849	0.0050959	-0.0196999	0.0218029	1	6.76968e-07	1	2.54902e-09	1	2.52926e-06	0.0136952	0.977104	0.0724582	FALSE	0.90846	FALSE	0.789654	FALSE	0.999125
O15381	NVL	nuclear VCP-like	['NM_002533']	1	224415331	224517829	0.11047	0.957522	0.110244	0.957039	0.113368	-0.00431503	0.571557	0.999818	0.0073802	0.999829	0.00727026	0.999669	0.00867891	-0.020006	0.0247411	0.0724932	FALSE	0.90846	FALSE	0.98316	FALSE	0.92228
Q8NGT2	OR13J1	olfactory receptor family 13 subfamily J member 1	['NM_001004487']	9	35869463	35870398	0.273768	0.329691	0.273382	0.335129	0.27868	0.0197004	0.0579124	0.734778	0.337988	0.734928	0.337958	0.732845	0.338385	-0.00615715	0.542754	0.0725136	FALSE	0.90846	FALSE	0.871608	FALSE	0.999125
O43921	EFNA2	ephrin A2	['NM_001405']	19	1286168	1299941	0.0229357	0.998513	0.0235257	0.999054	0.0130587	0.0284398	0.0246618	1	2.40632e-05	1	2.47193e-05	1	1.28181e-05	0.00748647	0.565135	0.0725436	FALSE	0.90846	FALSE	0.80363	FALSE	0.999125
P35325	SPRR2B	small proline rich protein 2B	['NM_001017418']	1	153043100	153043315	0.0197547	0.999088	0.0196775	0.999181	0.0207305	0.00462329	0.537836	1	2.4687e-05	1	2.51843e-05	1	1.69691e-05	0.0150922	0.02536	0.0725609	FALSE	0.90846	FALSE	0.98316	FALSE	0.926716
O75123	ZNF623	zinc finger protein 623	['NM_014789']	8	144732043	144733650	0.0403308	0.73555	0.0399824	0.734955	0.0445978	-0.0140397	0.143846	0.841336	0.0223881	0.841335	0.0223215	0.841358	0.0232345	0.00100902	0.955765	0.0725692	FALSE	0.90846	FALSE	0.919201	FALSE	0.999125
A8MZH6	OOSP1	oocyte secreted protein 1, pseudogene	['NR_130719']	11	59705928	59712807	0.0136557	0.99924	0.0138865	0.999394	0.0102028	0.0126094	0.27059	1	2.21847e-05	1	2.29239e-05	1	7.75045e-06	0.00773975	0.0444122	0.0726585	FALSE	0.90846	FALSE	0.958587	FALSE	0.946842
Q9BXA5	SUCNR1	succinate receptor 1	['NM_033050']	3	151597681	151599333	0.0344571	0.997626	0.0344796	0.997812	0.034165	0.00540863	0.6566	1	9.25127e-05	1	6.00617e-05	1	0.000269663	0.0162981	0.025539	0.0726594	FALSE	0.90846	FALSE	0.991464	FALSE	0.926716
Q3B7I2	CNPY1	canopy FGF signaling regulator 1	['XM_001129537']	7	155295766	155301732	0.0378694	0.99699	0.038429	0.997883	0.0296681	0.0260201	0.0221585	0.999999	0.000391183	0.999999	0.000405969	1	1.6992e-05	0.00314597	0.855077	0.072758	FALSE	0.90846	FALSE	0.789781	FALSE	0.999125
O14668	PRRG1	proline rich and Gla domain 1	['NM_000950']	X	37265503	37312871	0.104142	0.981527	0.103647	0.979257	0.110341	-0.0212066	0.0324636	0.999938	0.00514803	0.999936	0.00531831	0.999971	0.00184914	0.00880074	0.550595	0.0727999	FALSE	0.90846	FALSE	0.816725	FALSE	0.999125
O60573	EIF4E2	eukaryotic translation initiation factor 4E family member 2	['NM_004846']	2	233415435	233433724	0.0327975	0.997812	0.0332141	0.998402	0.0268154	0.0195296	0.0741561	1	7.44075e-05	1	7.61474e-05	1	4.62766e-05	0.0128177	0.154639	0.0728596	FALSE	0.90846	FALSE	0.897955	FALSE	0.999125
Q9H479	FN3K	fructosamine 3 kinase	['NM_022158']	17	80693513	80708628	0.345527	0.664415	0.345452	0.656332	0.346428	-0.0233647	0.0225449	0.969758	0.112869	0.969818	0.112535	0.968985	0.117122	-0.00725155	0.478791	0.072923	FALSE	0.90846	FALSE	0.789781	FALSE	0.999125
Q4VXU2	PABPC1L	poly(A) binding protein cytoplasmic 1 like	['NM_001124756']	20	43538785	43567380	0.425905	0.601501	0.425867	0.595083	0.426375	-0.0150622	0.111801	0.94664	0.200246	0.946932	0.199735	0.942847	0.206725	-0.0201005	0.0417439	0.0730402	FALSE	0.90846	FALSE	0.90799	FALSE	0.946842
P35555	FBN1	fibrillin 1	['NM_000138']	15	48703190	48936966	0.002673	0.0263149	0.00266759	0.0262683	0.00274191	-0.0172454	0.0945252	0.0408738	0.00814768	0.0408724	0.00814636	0.0408919	0.00816524	0.0023984	0.877516	0.0730722	FALSE	0.90846	FALSE	0.901096	FALSE	0.999125
P49640	EVX1	even-skipped homeobox 1	['NM_001304519']	7	27282650	27286041	0.0751259	0.984668	0.0745882	0.982956	0.0817611	-0.0218758	0.0258778	0.999971	0.00343781	0.999971	0.00348553	0.999977	0.00274553	0.00210236	0.76358	0.0730732	FALSE	0.90846	FALSE	0.805462	FALSE	0.999125
Q13451	FKBP5	FK506 binding protein 5	['NM_001145775']	6	35543615	35610601	0.0522111	0.995374	0.0516771	0.994383	0.0586886	-0.0179247	0.0615434	1	0.000480242	1	0.000497763	1	9.2506e-05	0.0063684	0.186749	0.0731048	FALSE	0.90846	FALSE	0.880815	FALSE	0.999125
Q8N0V5	GCNT2	glucosaminyl (N-acetyl) transferase 2, I-branching enzyme (I blood group)	['NM_145649']	6	10529145	10626837	0.119131	0.971877	0.119437	0.973575	0.115084	0.0144744	0.146686	0.99999	0.00557682	0.999998	0.00534479	0.999887	0.00799592	-0.016294	0.0845625	0.0731167	FALSE	0.90846	FALSE	0.919201	FALSE	0.950961
Q96BQ3	TRIM43	tripartite motif containing 43	['NM_138800']	2	96259772	96265318	0.0250665	0.997532	0.0251067	0.997533	0.0245408	1.12423e-05	0.963325	1	6.78138e-05	1	5.62108e-05	1	0.000152469	0.0147973	0.0222069	0.0731885	FALSE	0.90846	FALSE	0.999214	FALSE	0.917252
[truncated: 16,628 more rows]

## Sheet: chronic_lymphocytic_leukemia
uniprot_id	symbol	name	refseq_ids	chr	cds_start	cds_end	dominant_std_score	dominant_avg_score_controls	dominant_std_score_controls	dominant_avg_score_cases	dominant_std_score_cases	dominant_cohen_d	dominant_pval	recessive_avg_score	recessive_std_score	recessive_avg_score_controls	recessive_std_score_controls	recessive_avg_score_cases	recessive_std_score_cases	recessive_cohen_d	recessive_pval	combined_pval	fdr_significance	fdr_qval	dominant_significance	dominant_qval	recessive_significance	recessive_qval
[truncated: 18,053 more rows]

[truncated: 8 more sheets: colorectal_cancer, epithelial_ovarian_cancer, lung_cancer, melanoma, non_melanoma_skin_cancer, pan_cancer, pancreatic_cancer, prostate_cancer]
