# Supplementary material for: Genetic association studies of alterations in protein function expose recessive effects on cancer predisposition
Source: Sci Rep. 2021 Jul 21;11:14901. doi: 10.1038/s41598-021-94252-y (PMC8295298; doi:10.1038/s41598-021-94252-y)
Supplement: Supplementary file 5 — Supplementary Table S4. [file 41598_2021_94252_MOESM5_ESM.txt]

ABRAXAS1
AKT1
BUB1B
CEP57
CFTR
CTC1
CTRC
DKC1
EGLN1
ENG
ERCC4
EZH2
FANCA
FANCB
FANCC
FANCD2
FANCE
FANCF
FANCG
FANCI
FANCL
FANCM
GALNT12
GATA1
KIF1B
MC1R
MDM2
MLH3
MRE11
NHP2
NOP10
PALLD
PIK3CA
PRSS1
PTCH2
RINT1
RPL11
RPL26
RPL35A
RPL5
RPS10
RPS19
RPS20
RPS24
RPS26
RPS7
SLX4
SPINK1
SPRED1
TINF2
XRCC2
